# Supplementary material for: A Consensus Network of Gene Regulatory Factors in the Human Frontal Lobe
Source: Front Genet. 2016 Mar 8;7:31. doi: 10.3389/fgene.2016.00031 (PMC4782181; doi:10.3389/fgene.2016.00031)
Supplement: Supplementary file 2 [file Table2.XLSX]

## Sheet: Table2a
Table 2a
Table containing the 2516 significant GRF - GRF pairs (column A and column B) across the 10 datasets.
wTO means is the values used to build the consensus network. Wilcoxon P value was used to test the significance of the existence of a link (p < 0.05).
TF	TFx	GexVal	DisVal	FrontVal	BipVal	NeoVal	KhatVal	DfcVal	OfcVal	VfcVal	BipRVal	wTO median	Wilcoxon P value
AFF2	ADNP	0.406762	-0.143647	0.558492	-0.298154	0.322031	0.553091	0.500241	0.519743	0.511924	0.352802	0.453502	0.0136719
ARHGAP22	ABCA2	0.419537	0.183642	0.567053	0.294362	0.383755	0.558607	0.390113	0.520005	0.507258	0.469291	0.444414	0.00976562
ARNT2	ABCA2	0.378607	0.068815	0.561508	0.258804	0.400474	0.570051	0.500619	0.53134	0.444698	0.470553	0.457626	0.0244141
ARNT2	ARHGAP22	0.320992	-0.098052	0.547597	0.291801	0.366275	0.56148	0.33294	0.486103	0.457355	0.36647	0.366372	0.0322266
ATRX	ARID4A	0.178275	-0.097822	0.524045	0.402516	0.350993	0.490649	0.524339	0.494336	0.515369	0.654771	0.492492	0.0322266
BCL10	ABCA2	-0.422605	-0.104199	-0.559383	-0.280545	-0.14349	-0.501718	-0.470479	-0.550859	-0.52761	-0.470441	-0.47046	0.0419922
BPTF	ADNP	0.416296	0.195607	0.560579	0.375844	0.234923	0.537028	0.424977	0.25555	0.324663	-0.531159	0.350253	0.0419922
BRD3	BBX	-0.419896	0.23897	-0.457817	0.210057	-0.304238	-0.447717	-0.382373	-0.377297	-0.359155	0.621229	-0.368226	0.0322266
CAND1	ATRX	0.229043	0.15222	0.492544	0.337633	0.354093	0.525286	0.508666	0.511305	0.522817	0.38298	0.437762	0.0244141
CBX6	CAMTA2	0.339192	0.251424	0.550302	0.374913	0.159491	0.40508	0.456241	0.484882	0.423657	-0.387308	0.389996	0.0322266
CCNL1	BAZ2B	0.360774	0.18437	0.326108	0.32921	0.336668	0.352666	0.400256	0.339393	0.358501	0.581471	0.346029	0.0322266
CDK8	ADNP	0.400716	0.297885	0.55371	0.381336	0.415277	0.498015	0.511747	0.443453	0.427792	-0.399787	0.421535	0.00195312
CDK8	CAND1	0.375276	0.201655	0.556023	0.294993	0.31491	0.48667	0.34037	0.413996	0.282813	0.434357	0.357823	0.0419922
CDK8	BBX	-0.474453	0.074742	-0.369614	0.319345	-0.45326	-0.494501	-0.323389	-0.321178	-0.351638	0.571707	-0.337514	0.0322266
CDK8	ACVR1	0.466329	0.155433	0.559817	0.31469	0.322257	0.471813	0.457476	0.401991	0.389908	-0.50835	0.395949	0.00976562
CDK8	BCL11A	0.486741	0.159038	0.564428	0.206462	0.395288	0.495467	0.473529	0.416713	0.429406	0.575628	0.451468	0.0136719
CDK8	CBX3	0.344375	0.220338	0.563538	0.316393	0.433909	0.47923	0.293934	0.500188	0.450933	0.592484	0.442421	0.00976562
CDK8	BMP2	0.466983	0.220624	-0.310242	-0.124536	0.413008	0.45474	0.453543	0.492397	0.471503	0.545726	0.454141	0.0419922
CDYL	CBX7	0.442134	0.195677	0.436399	-0.316389	0.449506	0.350385	0.440483	0.418018	0.378583	0.569796	0.427208	0.00683594
CELF3	CBX7	-0.487135	-0.154227	-0.511803	0.335112	-0.461014	-0.56651	-0.429605	-0.429707	-0.449984	0.494428	-0.439846	0.00683594
CELF3	BCL11A	0.520752	0.19935	0.528366	0.140139	0.323319	0.540817	0.514157	0.52455	0.495657	-0.3208	0.504907	0.0185547
CELF3	CDYL	-0.433632	-0.027356	-0.386071	-0.362453	-0.358284	-0.464757	-0.390605	-0.370453	-0.325424	0.355225	-0.366453	0.0419922
CGGBP1	ATRX	0.395904	0.193663	0.510235	0.25748	0.294792	0.481909	0.353582	0.46523	0.443437	0.638221	0.419671	0.0244141
CHD1L	ADNP	-0.361586	0.143074	-0.509433	0.332102	-0.408336	-0.548935	-0.361911	-0.358704	-0.496846	-0.32767	-0.361749	0.0185547
CHD1L	ACVR1	-0.452729	0.280867	-0.484512	0.266262	-0.344018	-0.437873	-0.356373	-0.270692	-0.420651	-0.378316	-0.367344	0.0136719
CHD2	CAMKK2	-0.368908	-0.178846	-0.33253	-0.279748	0.251927	-0.496646	-0.437212	-0.414719	-0.432165	-0.494101	-0.391814	0.0419922
CHD3	CBX7	-0.447756	-0.08133	-0.524321	0.378773	-0.480478	-0.546172	-0.466406	-0.353962	-0.437465	0.634938	-0.442611	0.0185547
CHD3	ABCA2	-0.52632	0.181227	-0.526972	0.342581	-0.412374	-0.546094	-0.357471	-0.223124	-0.300348	0.499687	-0.328909	0.0419922
CHD3	CAMTA2	-0.303138	0.294595	-0.516567	0.365292	-0.302473	-0.357368	-0.326695	-0.321404	-0.362663	0.631149	-0.312271	0.00488281
CHD3	ARID1A	0.290114	0.184547	0.509953	0.343263	0.415679	0.489672	0.50665	0.413866	0.38241	0.581879	0.414772	0.0136719
CHD3	BCL11A	0.478149	0.243939	0.53484	0.083621	0.424346	0.530362	0.528313	0.39387	0.484347	-0.599969	0.451248	0.0185547
CHD3	BACH1	0.301914	-0.055096	0.442581	-0.317961	0.404368	0.491684	0.392171	0.305479	0.429604	-0.610118	0.348825	0.0322266
CHD3	CELF3	0.524817	0.182845	0.484701	0.32375	0.451612	0.565321	0.51641	0.454602	0.525954	0.530067	0.500556	0.00292969
CIITA	ACVR1	-0.276854	-0.239486	-0.465292	-0.264491	0.198178	-0.433372	-0.505492	-0.416718	-0.448956	0.417947	-0.346786	0.0419922
CNOT7	ATF2	0.163023	0.20408	0.516916	0.403321	0.307147	0.406147	0.318883	0.510469	0.469905	0.644176	0.404734	0.0322266
CNOT8	ADNP	0.31976	0.322116	0.546619	0.365228	0.048433	0.395696	0.369223	0.496116	0.403007	-0.529121	0.367225	0.0419922
CNOT8	CBX3	0.324123	0.256762	0.533028	0.373099	0.111231	0.325352	0.428994	0.559762	0.485865	0.662942	0.401046	0.0419922
CNOT8	BTF3	0.290604	0.350168	0.51779	0.385627	0.05178	0.332801	0.476498	0.542835	0.476945	0.57502	0.431063	0.0419922
CNPY3	ABCA2	-0.411385	0.264867	-0.458959	0.340083	-0.29189	0.482661	-0.379587	-0.245327	-0.306524	0.543913	-0.268608	0.0419922
CREB1	ATRX	0.241376	0.177767	0.507995	0.33768	0.321385	0.469568	0.525213	0.518136	0.521244	0.639997	0.488781	0.0185547
CREB1	CAND1	0.280778	0.236247	0.56676	0.335099	0.346524	0.469034	0.501647	0.523507	0.514284	0.444618	0.456826	0.00976562
CREB1	ATF2	0.270775	0.143734	0.557175	0.407197	0.250281	0.411863	0.453699	0.494278	0.454824	0.639848	0.432781	0.0419922
CREBL2	CBX7	0.483553	0.279716	0.443566	-0.088442	0.431534	0.577935	0.480305	0.403226	0.369227	-0.602266	0.41738	0.0322266
CREBL2	ADNP	-0.378652	0.306915	-0.375196	0.423032	-0.335462	-0.556234	-0.47282	-0.32523	-0.292679	-0.555095	-0.355329	0.00292969
CRK	CBX7	-0.34889	0.195477	-0.525236	0.259265	-0.398897	-0.586187	-0.516115	-0.493702	-0.487037	-0.196364	-0.442967	0.0419922
CRK	CAND1	0.442701	0.241301	0.544274	0.312212	0.367736	0.552081	0.408139	0.501166	0.423886	0.246302	0.416013	0.00976562
CRK	CDK8	0.415006	0.34287	0.56235	0.053908	0.384993	0.542773	0.513392	0.528504	0.470673	0.333954	0.442839	0.0322266
CRK	ANP32A	0.360574	0.305966	0.536237	0.267519	0.25297	0.369631	0.389356	0.482239	0.451617	0.27967	0.365102	0.0322266
CSRP2	CBFB	0.318096	0.230522	0.423109	0.16653	0.301931	0.511008	0.485462	0.5014	0.451766	-0.304817	0.370603	0.0419922
CSRP2	BTBD3	-0.373786	-0.131102	-0.500329	0.252044	-0.37054	-0.551235	-0.465185	-0.433773	-0.445533	-0.326093	-0.40378	0.0419922
CSRP2	CDK8	0.378896	-0.045505	0.51543	0.319163	0.374276	0.396099	0.403093	0.466649	0.412733	-0.450904	0.387497	0.0419922
CTNNBIP1	CHMP1A	0.447458	0.211482	0.348709	0.435369	0.190728	0.231159	0.454726	0.487151	0.510473	0.60701	0.441414	0.0322266
CUL5	CUL3	0.163887	0.183135	0.543199	0.319178	0.320955	0.31034	0.444421	0.497872	0.511683	0.644785	0.382688	0.0322266
DACH1	CREBL2	0.301741	0.175013	0.279286	0.324387	0.406029	0.492477	0.445274	0.468523	0.498059	0.622929	0.425651	0.0185547
DDIT3	CCNT2	-0.358842	0.189649	-0.467153	-0.241304	-0.38282	-0.540876	-0.39886	-0.332783	-0.350105	-0.600327	-0.370831	0.0419922
DDIT3	ATRX	-0.422784	-0.143972	-0.479183	-0.136487	-0.399281	-0.4771	-0.528317	-0.443245	-0.520994	-0.629416	-0.460172	0.0322266
DDIT3	ADNP	-0.406259	0.061108	-0.569553	-0.202362	-0.411242	-0.536944	-0.460302	-0.426269	-0.442222	0.577463	-0.418756	0.0322266
DDIT3	CDK8	-0.424104	0.216321	-0.55751	-0.193787	-0.4354	-0.458777	-0.399088	-0.360694	-0.287179	-0.475533	-0.411596	0.0322266
DEAF1	ARHGEF11	-0.349591	0.310686	-0.137862	0.434644	-0.358133	-0.307925	-0.328888	-0.328283	-0.360787	0.639155	-0.318104	0.0322266
DR1	CDC5L	0.394349	0.217359	0.57273	0.357922	0.347009	-0.14838	0.400461	0.510388	0.465636	0.608702	0.397405	0.0322266
DR1	ATF2	0.376974	0.189158	0.509929	0.431521	0.297779	0.48739	0.238247	0.503667	0.492398	0.640659	0.459456	0.0185547
E2F1	ADNP	-0.367148	-0.203679	-0.499046	-0.30761	-0.294339	-0.589134	-0.506981	-0.460152	-0.491373	0.273424	-0.41365	0.0322266
EID1	CCNC	0.312785	0.186792	0.457234	0.392794	0.289921	0.461787	0.342088	0.486766	0.379421	0.666561	0.386107	0.0185547
EID1	COPS2	0.284417	0.187331	0.472434	0.412753	0.338818	0.454616	0.364302	0.499205	0.440303	0.64758	0.426528	0.00976562
EIF3K	CREB3	0.422006	0.357288	0.220509	0.404305	0.382532	0.525914	0.475677	0.466355	0.474925	0.596541	0.44418	0.00292969
EIF3K	EDF1	0.252469	0.415679	0.133842	0.4616	0.309003	0.593317	0.500932	0.400893	0.456075	0.398847	0.408286	0.0419922
EIF3K	CITED1	0.333052	0.389912	-0.057519	0.420269	0.394072	0.474257	0.468305	0.380624	0.50903	0.627775	0.40717	0.0322266
EIF3K	BLOC1S1	0.440248	0.265694	0.138416	0.453975	0.281114	0.586883	0.499922	0.455648	0.516244	0.464585	0.454812	0.0322266
ESRRA	CITED1	0.234787	-0.241266	0.374667	0.387014	0.337515	0.377227	0.363208	0.362244	0.491967	0.618981	0.368937	0.0185547
ESRRG	CREBL2	0.452754	0.33834	0.412674	0.384639	0.423814	0.531356	0.387725	0.421307	0.506168	0.608251	0.422561	0.000976562
ESRRG	CHD3	-0.472718	-0.043123	-0.469788	-0.304982	-0.441645	-0.467131	-0.376598	-0.318025	-0.441719	-0.557461	-0.441682	0.0322266
ETS2	ERC1	-0.467762	-0.067986	-0.523784	-0.29893	-0.339509	-0.557556	-0.409673	-0.473725	-0.358823	-0.403522	-0.406598	0.0419922
ETS2	CBX7	0.48771	0.143996	0.550248	0.246648	0.454157	0.595672	0.465619	0.502448	0.455635	-0.49785	0.460627	0.00976562
ETS2	ADNP	-0.444209	0.178556	-0.558052	0.279848	-0.377634	-0.581339	-0.395185	-0.422362	-0.326097	-0.523458	-0.408774	0.0136719
ETS2	CREBL2	0.478373	0.248047	0.465389	0.262601	0.460306	0.574678	0.448567	0.44878	0.460623	0.544298	0.460464	0.00488281
ETS2	BCL11A	-0.443095	0.211349	-0.545638	0.180867	-0.370398	-0.527705	-0.451328	-0.465992	-0.43719	0.556731	-0.440142	0.00976562
ETS2	CBX3	-0.352391	0.09316	-0.524365	0.294637	-0.343159	-0.556061	-0.480995	-0.421801	-0.428328	0.523005	-0.387096	0.0244141
ETS2	CDK8	-0.468425	0.306494	-0.540223	0.188383	-0.388179	-0.539288	-0.445546	-0.451375	-0.374399	0.38306	-0.416863	0.00976562
ETS2	BHLHE40	0.478492	0.113887	0.545467	0.330045	0.466644	0.587662	0.528103	0.509084	0.498257	-0.147905	0.488374	0.0185547
ETS2	CIAO1	0.473947	0.20814	0.233673	0.312446	0.352514	0.449956	0.408392	0.404488	0.425449	-0.511094	0.378501	0.0185547
ETS2	BTF3	-0.171413	0.21961	-0.532655	0.309652	-0.224915	-0.519038	-0.483025	-0.477783	-0.462889	0.53999	-0.343902	0.0322266
ETS2	CNOT8	-0.290175	0.251454	-0.49742	0.380659	0.201295	-0.341325	-0.483405	-0.466277	-0.402013	0.462962	-0.31575	0.0322266
EWSR1	CBX7	-0.291598	-0.058793	-0.441395	0.387316	-0.400584	-0.474358	-0.484639	-0.340301	-0.368974	-0.55731	-0.384779	0.0419922
EWSR1	CHD3	0.4103	0.258688	0.405873	0.358733	0.344345	0.304155	0.472631	0.423733	0.470409	-0.619817	0.382303	0.00292969
EZH1	ABCA2	0.483285	-0.113132	0.452798	0.218773	0.423992	0.302562	0.439011	0.529684	0.485503	0.539561	0.445904	0.0419922
FARSA	CREB3	0.37108	0.384382	0.076051	0.417762	0.311867	0.510637	0.354761	0.465455	0.35461	0.666574	0.377731	0.0322266
FARSA	CITED1	0.31748	0.37249	0.262856	0.393488	0.340901	0.437924	0.414383	0.38268	0.252672	0.641091	0.377585	0.0136719
FARSA	CHD1	-0.319247	-0.301844	-0.340628	-0.290472	-0.185232	-0.517478	-0.352926	-0.468069	-0.322374	-0.669248	-0.331501	0.0322266
FGD1	ERC1	0.521092	-0.122694	0.521312	0.230717	0.42352	0.565662	0.48881	0.454205	0.436101	0.212261	0.445153	0.0322266
FHL2	CBFB	-0.392684	-0.266019	-0.486457	-0.091978	-0.330763	-0.491053	-0.475016	-0.535158	-0.387476	-0.647166	-0.43385	0.0419922
FHL2	ADNP	-0.413175	0.086488	-0.567149	0.209104	-0.256012	-0.56644	-0.477699	-0.457377	-0.433419	0.544864	-0.423297	0.0419922
FHL2	CAMTA2	0.356458	0.178041	0.519887	0.113928	0.365912	0.488626	0.45824	0.493762	0.353961	0.623706	0.412076	0.0419922
FHL2	CAMKK2	0.392572	0.310521	0.521324	0.213125	0.332371	0.511361	0.496675	0.440986	0.32634	0.534779	0.416779	0.00683594
FOXN3	CRY1	0.305992	0.237061	0.546618	0.127902	0.16793	0.504354	0.456235	0.49842	0.491683	0.58723	0.473959	0.0419922
FOXO4	ABCA2	0.500815	0.137669	0.549795	0.264971	0.403304	0.568348	0.347824	0.482907	0.452247	0.283447	0.427775	0.0322266
FOXO4	ARHGAP22	0.384475	-0.117373	0.559495	0.343833	0.321464	0.548003	0.51385	0.42384	0.468398	0.288635	0.404158	0.0244141
FOXO4	CELF3	-0.535858	0.114254	-0.505343	0.374697	-0.337098	-0.567695	-0.411116	-0.456753	-0.417725	-0.202099	-0.41442	0.0419922
FUBP1	CREBBP	0.337685	0.210304	0.540237	0.269301	0.318445	0.33637	0.445187	0.446393	0.434172	-0.375069	0.337028	0.0244141
FUBP1	CRY1	0.362452	0.184299	0.564427	0.272911	0.175653	0.468308	0.472315	0.422381	0.436661	0.418437	0.420409	0.0419922
FUBP1	ARID4A	0.199185	0.20757	0.560468	0.311597	0.321453	0.46548	0.470256	0.327124	0.408835	0.61474	0.36798	0.0322266
FUBP1	CCNT2	0.312105	0.328702	0.556852	0.260905	0.270759	0.573624	0.415389	0.401065	0.297707	0.605711	0.364884	0.0419922
FUBP1	ERC1	0.394702	-0.169173	0.562197	-0.245084	0.339239	0.528921	0.496826	0.444762	0.46211	-0.378784	0.419732	0.0185547
FUBP1	CREM	-0.321893	0.235482	-0.497096	0.22225	-0.241564	-0.454401	-0.505132	-0.389439	-0.370551	0.510306	-0.346222	0.0419922
FUBP1	CBX7	-0.42739	0.176481	-0.56811	0.021267	-0.426437	-0.595586	-0.506045	-0.435133	-0.44239	-0.582256	-0.438762	0.0322266
FUBP1	ADNP	0.429153	0.26901	0.566164	0.351562	0.336949	0.578624	0.526942	0.433719	0.473437	-0.442842	0.431436	0.00195312
FUBP1	E2F1	-0.240886	-0.281008	-0.502298	-0.24332	-0.296416	-0.550558	-0.488953	-0.417359	-0.46485	-0.416994	-0.417176	0.0419922
FUBP1	CREBL2	-0.390854	0.252911	-0.350531	0.29962	-0.364678	-0.517062	-0.470092	-0.404976	-0.35835	0.62673	-0.361514	0.00488281
FUBP1	CHD1L	-0.389268	0.218541	-0.503611	0.215866	-0.390398	-0.50916	-0.357611	-0.269374	-0.397692	0.331749	-0.37344	0.0419922
FUBP1	CDK8	0.386448	0.292637	0.563041	0.296363	0.386241	0.461414	0.487307	0.336882	0.306089	0.474123	0.386344	0.00683594
FUBP1	ETS2	-0.439968	0.270437	-0.55635	0.1968	-0.394331	-0.559694	-0.380452	-0.421454	-0.326339	0.44249	-0.387391	0.0185547
GABPB1	ERC1	0.464459	-0.273862	0.525433	0.080413	0.280616	0.532836	0.399089	0.405036	0.466585	-0.548126	0.402062	0.0419922
GABPB1	ATRX	0.350953	-0.304202	0.511496	0.275663	0.246944	0.441499	0.255377	0.456755	0.421762	0.644941	0.386358	0.0419922
GABPB1	CBX7	-0.419216	-0.117077	-0.538846	-0.324449	-0.319553	-0.588422	-0.382955	-0.441296	-0.452205	-0.606527	-0.430256	0.0185547
GATAD1	BBX	0.478686	0.130248	0.315058	0.273904	0.457371	0.389795	0.410499	0.383639	0.412905	0.664668	0.400147	0.0419922
GATAD1	ACVR1	-0.311182	0.119019	-0.493077	0.344776	-0.29933	-0.401535	-0.320859	-0.346151	-0.368463	-0.641069	-0.333505	0.0322266
GATAD1	CDK8	-0.382863	0.155376	-0.539744	0.242289	-0.431157	-0.458319	-0.394735	-0.371223	-0.361959	0.59501	-0.377043	0.0244141
GTF2H1	CUL2	0.312623	0.300289	0.534023	0.405701	0.247699	0.308378	0.332114	0.437594	0.366918	0.44425	0.349516	0.00976562
GTF2H4	CBX7	-0.481999	0.146476	-0.474488	0.375444	-0.419391	-0.575082	-0.389614	-0.307597	-0.311053	0.614754	-0.350334	0.0136719
GTF2H4	CREBL2	-0.442869	0.294596	-0.409661	-0.16213	-0.335106	-0.51146	-0.433393	-0.462949	-0.491682	-0.618795	-0.438131	0.0136719
GTF2H4	ETS2	-0.459518	0.279101	-0.490555	0.159662	-0.369745	-0.531762	-0.511189	-0.380124	-0.398332	-0.553931	-0.428925	0.0136719
GTF2H4	CHD3	0.398601	0.038303	0.448572	0.375504	0.402768	0.510847	0.412864	0.419164	0.399685	0.63834	0.407816	0.0322266
GTF2H4	ESRRG	-0.329671	0.231521	-0.418231	-0.262578	-0.316281	-0.446772	-0.505971	-0.403137	-0.476406	-0.523823	-0.410684	0.0185547
H1FX	CBX7	-0.305229	-0.081683	-0.533248	0.398749	-0.452526	-0.387077	-0.420605	-0.419647	-0.443981	-0.598515	-0.420126	0.0244141
H1FX	GABPB1	0.365745	0.16444	0.505717	-0.323129	0.311927	0.266536	0.445066	0.347796	0.353195	0.62488	0.350495	0.0419922
H1FX	ABCA2	-0.453257	0.098464	-0.547285	0.357863	-0.371043	-0.233512	-0.446936	-0.443316	-0.393384	-0.53794	-0.41835	0.0419922
H1FX	GTF2F1	0.40364	0.227193	0.411588	0.332713	0.169987	-0.32186	0.442025	0.487838	0.501981	-0.578518	0.368177	0.0322266
H1FX	CHMP1A	0.453736	0.211579	0.467453	0.427426	0.332967	0.252648	0.510639	0.525301	0.506822	-0.551963	0.440581	0.00976562
H1FX	ETS2	-0.334246	0.126814	-0.537707	0.190461	-0.377128	-0.330486	-0.491214	-0.44765	-0.494859	0.591985	-0.355687	0.0419922
H1FX	CELF3	0.420521	0.183033	0.465307	0.259564	0.369561	0.238505	0.499502	0.503067	0.535735	-0.387342	0.395041	0.0244141
H1FX	CHD3	0.464116	0.26885	0.461593	0.413557	0.447832	0.193463	0.461853	0.30956	0.49601	-0.636263	0.430694	0.00976562
H1FX	CRIP2	0.452211	0.238627	0.263947	0.314439	0.398645	0.286017	0.485218	0.502043	0.526392	-0.58801	0.356542	0.0244141
HABP4	GCLC	0.38451	0.175306	0.535346	-0.219831	0.310414	0.49481	0.444972	0.412654	0.478592	-0.413667	0.398582	0.0244141
HABP4	CBX7	0.492375	0.198955	0.554418	0.375797	0.476414	0.611884	0.496682	0.481898	0.469517	0.5936	0.487136	0.00292969
HABP4	ADNP	-0.467397	0.273302	-0.565173	-0.082495	-0.429337	-0.603179	-0.49353	-0.408745	-0.380031	0.366157	-0.419041	0.0322266
HABP4	GABPB1	-0.378237	0.080489	-0.54319	-0.354766	-0.328758	-0.576746	-0.389694	-0.329897	-0.341747	-0.526	-0.366502	0.0185547
HABP4	CREBL2	0.448289	0.341076	0.451335	-0.18011	0.390023	0.567432	0.539388	0.490123	0.496544	-0.541003	0.449812	0.00488281
HDAC2	ARID4A	0.312622	0.09672	0.553617	0.385376	0.356397	0.526562	0.345832	0.506964	0.441944	0.561002	0.41366	0.0136719
HDAC2	FOXN3	0.39149	-0.129159	0.564707	0.266752	0.391283	0.445443	0.386724	0.520021	0.48969	0.580956	0.418466	0.0185547
HDAC2	ERC1	0.463813	-0.158012	0.569395	-0.278272	0.351783	0.55611	0.446474	0.451057	0.477311	-0.326809	0.448765	0.00976562
HDAC2	ATRX	0.381757	-0.078282	0.553687	0.342099	0.317922	0.489458	0.327432	0.469472	0.365782	0.561537	0.373769	0.0244141
HDAC2	ADNP	0.372741	0.14859	0.566804	0.407759	0.39256	0.532896	0.457828	0.501609	0.504478	-0.362984	0.432793	0.00976562
HDAC2	CREBL2	-0.45686	0.171997	-0.360107	0.389714	-0.420562	-0.564873	-0.426246	-0.29058	-0.290242	0.57887	-0.325344	0.0419922
HDAC2	BBX	-0.421587	-0.09786	-0.394464	0.325403	-0.406523	-0.466969	-0.374412	-0.302944	-0.385172	0.5874	-0.379792	0.0322266
HDAC2	FHL2	-0.330536	0.283959	-0.563021	0.210634	-0.346417	-0.45593	-0.474553	-0.56064	-0.435037	-0.510771	-0.445484	0.00976562
HDAC2	DR1	0.415656	0.259047	0.551777	0.396485	0.284091	0.540902	0.432878	0.504476	0.465479	0.62599	0.449178	0.00488281
HDAC2	BCL11A	0.381819	0.224261	0.580672	0.205466	0.3649	0.4932	0.439008	0.429275	0.483452	0.540179	0.434142	0.0136719
HDAC2	CBX3	0.382927	0.146957	0.585914	0.37309	0.364965	0.552061	0.39857	0.565323	0.4822	0.584043	0.440385	0.00976562
HDAC2	BMP2	0.425687	0.214506	-0.29263	-0.189229	0.384429	0.489898	0.446215	0.481803	0.479169	0.537623	0.435951	0.0244141
HDAC2	HABP4	-0.407511	0.312272	-0.580345	-0.008582	-0.430735	-0.54894	-0.433574	-0.396885	-0.41249	-0.469713	-0.421613	0.0419922
HDAC2	CDK8	0.465591	0.253122	0.572707	0.369334	0.40318	0.525074	0.465181	0.536777	0.521526	0.542983	0.493559	0.00195312
HDAC2	BHLHE40	-0.435484	0.071872	-0.582671	0.231204	-0.411621	-0.559416	-0.460052	-0.465572	-0.365144	-0.509476	-0.447768	0.0419922
HDAC2	BTF3	0.213298	0.238115	0.574239	0.375752	0.23825	0.515611	0.406441	0.545256	0.423955	0.524356	0.415198	0.0185547
HDAC2	CNOT8	0.3125	0.223583	0.572803	0.353666	-0.091503	0.311441	0.471307	0.569115	0.517421	0.547535	0.412486	0.0419922
HDAC2	GATAD1	-0.305134	0.133628	-0.556807	0.321844	-0.348804	-0.379663	-0.393992	-0.371274	-0.38233	0.584801	-0.360039	0.0244141
HDAC2	ETS2	-0.442507	0.282427	-0.565624	0.289342	-0.446748	-0.561624	-0.475246	-0.465333	-0.421634	0.301799	-0.444627	0.00976562
HDAC2	FUBP1	0.355222	0.255757	0.568842	0.35311	0.390393	0.511282	0.446501	0.372723	0.419238	0.440294	0.404815	0.00195312
HDAC2	CRK	0.424569	0.180454	0.57143	0.178579	0.282797	0.559114	0.464086	0.565988	0.522481	0.389118	0.444327	0.0244141
HDAC2	CSRP2	0.388711	-0.159282	0.544626	0.311241	0.403401	0.47137	0.461623	0.483555	0.44062	-0.364359	0.422011	0.0136719
HDAC2	DDIT3	-0.344614	0.302697	-0.578208	-0.24069	-0.414072	-0.480911	-0.328811	-0.461494	-0.367192	-0.428651	-0.390632	0.00683594
HELZ	CNOT1	0.336197	0.274953	0.540412	0.128987	0.182718	0.519784	0.484606	0.343701	0.486942	-0.600749	0.339949	0.0419922
HEXIM1	CREBL2	0.462786	0.26111	0.447557	-0.057699	0.412545	0.361612	0.340785	0.473654	0.446631	0.559098	0.429588	0.0419922
HEXIM1	ARNT2	0.394105	0.215589	0.503424	0.207501	0.386697	0.354997	0.407241	0.42059	0.443543	-0.52419	0.390401	0.0136719
HIF1A	CRY1	0.38946	0.222388	0.565993	0.25133	0.156888	0.534695	0.500416	0.51403	0.453284	0.357452	0.421372	0.0322266
HIF1A	FOXN3	0.359821	0.26859	0.564959	0.192906	0.303247	0.540622	0.475556	0.501235	0.4155	0.529235	0.445528	0.0136719
HIF1A	CBFB	0.388835	0.220164	0.557424	0.315083	0.304007	0.528319	0.446874	0.556455	0.522204	0.524629	0.484539	0.00488281
HIF1A	CBX7	-0.373525	-0.048493	-0.551919	-0.238278	-0.323843	-0.590913	-0.519165	-0.500081	-0.48292	-0.515938	-0.491501	0.0419922
HLF	FHL1	-0.34164	0.181309	-0.467366	0.397934	-0.257348	-0.536504	-0.406233	-0.427322	-0.450275	-0.414316	-0.410274	0.0244141
HLF	ADNP	-0.411152	0.200701	-0.558562	0.354088	-0.277608	-0.578799	-0.373569	-0.378002	-0.287472	-0.368096	-0.370833	0.0419922
HNF1A	FOXN3	0.188982	-0.213139	-0.425611	-0.250514	-0.235196	-0.441135	-0.474251	-0.451386	-0.452978	-0.606948	-0.433373	0.0419922
HNRNPD	BTG1	0.298497	0.243694	0.483289	0.350096	-0.160346	0.532277	0.435509	0.475875	0.420444	0.658501	0.427976	0.0419922
HPCAL1	CBFB	-0.381917	-0.195028	-0.507983	-0.243564	-0.318711	-0.432789	-0.351287	-0.380528	-0.381358	-0.434172	-0.380943	0.0419922
HPCAL1	CBX7	0.418237	0.055419	0.542142	0.34273	0.36275	0.580389	0.478417	0.456719	0.439726	0.439632	0.439679	0.0322266
HPCAL1	CAMTA2	0.352869	0.149694	0.535203	0.219079	0.312071	0.462633	0.457591	0.474548	0.462897	0.397068	0.42733	0.0244141
HPCAL1	CAMKK2	0.365716	0.190872	0.53799	0.354783	0.278903	0.441766	0.455309	0.47148	0.428574	0.218426	0.397145	0.0419922
HPCAL1	FHL2	0.405605	0.269803	0.520167	0.202288	0.368867	0.487795	0.438376	0.391324	0.334172	0.448382	0.398464	0.0136719
HR	CBX7	0.311801	-0.162693	0.523086	0.358466	0.449046	0.444257	0.516178	0.502139	0.500132	0.597809	0.474589	0.00488281
HR	HIF1A	-0.304847	-0.090221	-0.560235	-0.325898	-0.291699	-0.372725	-0.468595	-0.524818	-0.502265	-0.482662	-0.42066	0.0419922
HR	HABP4	0.348302	0.001206	0.521535	0.375964	0.413705	0.433021	0.463954	0.403443	0.415487	0.455149	0.414596	0.0419922
HR	BACH1	-0.270882	-0.192583	-0.549224	-0.328763	-0.337165	-0.438937	-0.498518	-0.507973	-0.469696	-0.558391	-0.454317	0.0136719
HSBP1	FHL1	0.391811	0.206362	0.467278	0.303746	0.372669	0.42845	0.418109	0.197848	0.396632	-0.611413	0.38224	0.0419922
HSBP1	HMGB3	0.462015	-0.184982	0.372361	0.186656	0.450354	0.494196	0.493788	0.547382	0.487575	0.265883	0.456184	0.0244141
HSBP1	BUD31	0.443858	0.389603	0.47913	0.270497	0.353656	0.036023	0.441607	0.478263	0.431876	0.653019	0.436742	0.0419922
HSBP1	ABCA2	-0.494463	0.160151	-0.520928	0.123158	-0.438615	-0.477204	-0.454553	-0.524985	-0.462125	-0.428528	-0.458339	0.0322266
HSBP1	DR1	0.484819	0.377637	0.468619	0.359524	0.4492	0.523013	0.403348	0.490148	0.363409	0.661129	0.458909	0.000976562
HSBP1	CBX3	0.368369	0.203119	0.495117	0.318529	0.423184	0.395563	0.487599	0.512576	0.462098	0.650939	0.442641	0.00683594
HSBP1	HABP4	-0.347551	0.326161	-0.487346	0.175489	-0.40876	-0.414366	-0.272793	-0.335172	-0.349664	-0.59368	-0.348607	0.0419922
HSBP1	CDK8	0.468767	0.347667	0.560536	0.189857	0.435429	0.506983	0.282251	0.49383	0.424407	0.639735	0.452098	0.00683594
HSBP1	GTF2B	-0.250853	0.323051	0.471832	0.21826	0.196256	0.410124	0.480663	0.516782	0.387454	0.613161	0.398789	0.0419922
HSBP1	GATAD1	-0.445081	0.090063	-0.487003	0.25945	-0.442667	-0.367632	-0.362656	-0.382078	-0.411548	0.648983	-0.374855	0.0419922
HSBP1	ETS2	-0.396991	0.285705	-0.471909	0.347702	-0.34569	-0.455241	-0.46006	-0.418788	-0.433335	0.515752	-0.40789	0.00195312
HSBP1	CRK	0.450503	0.345537	0.531286	0.315202	0.439358	0.497376	0.239802	0.514774	0.321602	0.270351	0.392448	0.0244141
HSBP1	AFF1	-0.481742	-0.207444	-0.494209	-0.135372	-0.442448	-0.379343	-0.474435	-0.420289	-0.456473	0.450663	-0.431369	0.0322266
HSBP1	DEAF1	0.384021	0.219461	-0.376296	0.227039	0.411473	0.341981	0.398502	0.277985	0.415969	-0.609013	0.309983	0.0322266
HSBP1	HDAC2	0.423013	0.28487	0.573291	0.301739	0.368972	0.4615	0.369983	0.528831	0.420503	0.619018	0.421758	0.00292969
HTATIP2	HDAC4	-0.403509	0.213852	0.273591	0.214291	-0.31882	-0.574399	-0.544932	-0.395487	-0.485757	0.514442	-0.357154	0.0322266
HTATIP2	CBX7	0.459513	0.206429	0.546822	0.043877	0.457557	0.606182	0.509409	0.494254	0.483666	-0.507531	0.471589	0.0419922
HTATIP2	ADNP	-0.369682	0.322793	-0.557653	0.167795	-0.342316	-0.583908	-0.494527	-0.463733	-0.499052	-0.249343	-0.416708	0.0244141
HTATIP2	HNRNPUL1	-0.332601	0.141856	-0.537389	0.217526	-0.314915	-0.49766	-0.504589	-0.371145	-0.41541	0.536795	-0.351873	0.0419922
IKZF4	HNRNPUL1	0.395999	0.253879	0.526731	0.208127	-0.133266	0.542995	0.396543	0.408525	0.44649	0.487183	0.402534	0.0419922
ILF2	FHL1	0.336529	0.300579	0.509778	0.312267	0.255586	0.379085	0.401133	0.415648	0.446227	0.612272	0.390109	0.00683594
ILF2	HSF2	0.249129	0.333883	0.558577	0.381244	0.249628	0.401855	0.424453	0.411149	0.328625	-0.527879	0.357564	0.0185547
ILF2	CBX7	-0.284515	0.162989	-0.522534	0.316367	-0.311023	-0.415553	-0.352261	-0.462906	-0.39685	0.627832	-0.331642	0.0322266
ILF2	CBX3	0.396261	0.27084	0.542487	0.243131	0.341974	0.349951	0.400856	0.376915	0.415764	-0.650522	0.363433	0.00976562
ILF2	GTF2F1	0.364495	0.293253	0.439036	0.366532	0.270439	-0.406338	0.223085	0.472867	0.394785	0.614908	0.365514	0.0244141
ILF2	HABP4	-0.241223	0.353601	-0.529233	0.25165	-0.285188	-0.413756	-0.323742	-0.493866	-0.428475	0.544662	-0.304465	0.0322266
ILF3	ERC1	0.296585	0.12471	0.531589	-0.294843	0.313018	0.416842	0.520302	0.428957	0.37693	0.590557	0.396886	0.0419922
ILF3	CBX7	-0.326592	0.267597	-0.541983	0.367124	-0.324782	-0.54056	-0.469051	-0.34083	-0.361667	0.647648	-0.333711	0.00488281
ILF3	HLF	-0.408314	0.183855	-0.542591	0.207692	-0.164869	-0.522743	-0.4757	-0.446133	-0.516383	-0.49951	-0.460917	0.0244141
INHBA	CBX7	-0.444478	0.138924	-0.351993	-0.272408	-0.438362	-0.547256	-0.416125	-0.361785	-0.510535	-0.605061	-0.427243	0.0244141
INHBA	HTATIP2	-0.443504	0.298142	-0.348693	-0.123786	-0.330401	-0.532006	-0.509935	-0.32845	-0.475395	0.423803	-0.339547	0.0322266
INSM1	CREBL2	-0.366544	0.118184	-0.302892	0.271368	-0.377533	-0.443787	-0.52018	-0.458185	-0.450956	0.494798	-0.372038	0.0419922
IRAK1	DVL1	0.290358	0.22419	0.432254	0.418922	0.219799	0.40348	0.263897	0.44035	0.397874	0.535736	0.400677	0.0419922
IRAK1	CITED1	0.262913	0.333978	0.497535	0.332533	0.388997	0.428574	0.426828	0.304765	0.485967	0.536014	0.407913	0.00683594
IRAK1	HR	0.306159	0.150916	0.532101	0.377312	0.360398	0.409381	0.334214	0.448622	0.273969	0.533708	0.368855	0.0419922
IRAK1	ESRRA	0.346093	-0.134955	0.526305	0.381227	0.335813	0.348355	0.419737	0.453557	0.462725	0.491534	0.400482	0.0244141
IRAK1	FARSA	0.369569	0.342809	0.173059	0.281894	0.320206	0.5529	0.320411	0.387327	0.303071	0.582312	0.33161	0.0419922
IRF2	GABPB1	-0.461429	0.23283	-0.460725	0.32506	-0.187702	-0.45891	-0.443272	-0.441996	-0.386168	-0.294024	-0.414082	0.0322266
IRF2	CSRP1	0.516219	0.320727	0.532212	-0.006098	0.438965	0.525304	0.476081	0.462634	0.487179	0.378093	0.469357	0.0419922
IRF3	ATRX	-0.365956	-0.1268	-0.441992	-0.22594	-0.395256	-0.516605	-0.499644	-0.413967	-0.512282	-0.607814	-0.427979	0.0244141
IRF3	CBX7	0.375877	0.042822	0.427839	0.372197	0.492046	0.497565	0.399891	0.385429	0.318346	0.638902	0.39266	0.0322266
IRF3	CREB3	0.332851	0.150073	-0.38469	0.355218	0.348943	0.323529	0.394371	0.308737	0.340161	0.636535	0.336506	0.0322266
IRF3	CITED1	0.294032	0.146224	0.466946	0.365953	0.396422	0.489153	0.495363	0.285519	0.514304	0.619469	0.431684	0.0244141
IRF9	CSRP1	0.460241	0.340129	0.54457	0.082531	0.458615	0.349917	0.458558	0.397187	0.49686	0.32246	0.427872	0.0322266
IVNS1ABP	ADNP	0.413791	0.191501	0.565305	0.397813	0.439202	0.575206	0.529385	0.497409	0.521093	0.158146	0.468305	0.0185547
IVNS1ABP	HTATIP2	-0.402232	0.28491	-0.572166	0.205964	-0.418649	-0.568169	-0.477837	-0.473083	-0.492487	0.272505	-0.445866	0.0136719
IVNS1ABP	CAND1	0.355444	0.258879	0.537581	0.389677	0.281929	0.48769	0.400414	0.442407	0.425402	0.240825	0.395045	0.0185547
JUND	CITED1	0.329046	0.022094	0.387732	0.355553	0.340955	0.311716	0.380929	0.418123	0.369928	-0.368895	0.348254	0.0419922
JUND	IRF3	0.370013	0.111729	0.472713	0.417423	0.418839	0.443069	0.422556	0.380911	0.350568	-0.433217	0.399167	0.0419922
KAT2A	ABCA2	0.36532	0.172111	0.542063	0.245222	0.292192	0.564855	0.387294	0.463762	0.349036	0.438364	0.376307	0.0419922
KAT5	CREB3	0.352687	0.208538	0.372182	0.405398	0.329095	0.451118	0.314054	0.310573	0.418016	0.590319	0.362434	0.0136719
KAT5	EDF1	0.332494	0.328416	0.371281	0.401106	0.225902	0.509108	0.361184	0.371777	0.445316	0.422527	0.371529	0.0136719
KAT5	HABP4	0.350411	0.300344	-0.435684	0.349564	0.387912	0.544956	-0.348112	-0.31151	-0.277312	0.56667	0.324954	0.00488281
KCNIP2	CAMKK2	0.194548	0.174949	0.534596	0.309058	0.325457	0.507525	0.464053	0.428936	0.439406	0.340331	0.384633	0.0322266
KDM4B	CBX7	-0.391898	-0.12048	-0.493936	0.253682	-0.431493	-0.543693	-0.484408	-0.417004	-0.436415	-0.461374	-0.433954	0.0244141
KDM4B	HNRNPUL1	0.299403	0.129364	0.457315	0.27062	0.377342	0.492631	0.51291	0.485192	0.524177	0.495462	0.471253	0.0244141
KDM4B	CREBL2	-0.435677	-0.083187	-0.47373	-0.184299	-0.419684	-0.487509	-0.530717	-0.50429	-0.502203	0.554866	-0.454703	0.0322266
KDM4B	BCL11A	0.35725	0.192357	0.475135	0.162976	0.36421	0.325835	0.545335	0.494103	0.496023	0.519905	0.419673	0.0322266
KDM5B	CREBBP	0.385559	0.23215	0.547491	0.305824	0.273169	0.270054	0.482784	0.394067	0.440784	0.467085	0.389813	0.0322266
KDM5B	FOXN3	0.474877	0.212197	0.564653	0.24976	0.301329	0.568253	0.510382	0.47639	0.514843	-0.499479	0.475633	0.00976562
KDM5B	KDM4A	0.446167	0.16287	0.578208	0.177432	0.328466	0.44137	0.516633	0.408072	0.444832	0.523924	0.443101	0.0185547
KDM5B	ATRX	0.463142	-0.084893	0.556195	0.289647	0.340615	0.443167	0.475406	0.367806	0.412215	-0.499519	0.390011	0.0419922
KDM5B	CBX7	-0.490308	0.043196	-0.581066	-0.277678	-0.453408	-0.605968	-0.512654	-0.465361	-0.490311	0.449346	-0.477835	0.0322266
KDM5B	ADNP	0.439899	0.14431	0.569299	0.282023	0.33831	0.591481	0.530548	0.489025	0.520038	0.509431	0.499228	0.00976562
KDM5B	GABPB1	0.395651	0.153364	0.566027	0.361685	0.272321	0.554616	0.352264	0.395932	0.456184	-0.496341	0.378668	0.0185547
KDM5B	CREBL2	-0.466073	0.078548	-0.380234	0.334714	-0.357817	-0.542668	-0.470977	-0.355073	-0.324874	-0.451151	-0.369026	0.0322266
KDM5B	ACVR1	0.442535	0.204316	0.578894	0.212866	0.225954	0.309485	0.515692	0.430544	0.487121	0.469322	0.436539	0.0322266
KHDRBS1	KDM1A	0.413991	0.227816	0.55783	-0.220294	0.28612	0.422803	0.48171	0.422668	0.508482	-0.590252	0.41833	0.0136719
KHDRBS1	HDAC9	0.303356	0.183054	0.419564	0.274696	0.301024	0.416964	0.345824	0.506604	0.397825	0.377782	0.361803	0.0419922
KHDRBS1	ATRX	0.419661	0.119621	0.515306	0.287402	0.39836	0.462484	0.348745	0.459194	0.389672	0.647197	0.40901	0.0322266
KHDRBS1	CBX7	-0.458397	0.244174	-0.543916	-0.195975	-0.420331	-0.448313	-0.483903	-0.518279	-0.490496	-0.589955	-0.47115	0.00488281
KHDRBS1	ADNP	0.438715	0.112335	0.560312	0.289669	0.319602	0.413926	0.459188	0.509979	0.51086	-0.563096	0.42632	0.0185547
KHDRBS1	GABPB1	0.346446	-0.087805	0.542367	0.311972	0.227436	0.410921	0.469669	0.530948	0.484877	0.644088	0.440295	0.0419922
KHDRBS1	CREBL2	-0.412186	0.206535	-0.33368	0.352102	-0.262602	-0.450632	-0.464543	-0.308927	-0.31382	0.646121	-0.311373	0.0419922
KHDRBS1	DR1	0.292417	0.283372	0.517614	0.266965	0.390775	0.503249	0.416883	0.475831	0.391367	0.645935	0.404125	0.0136719
KLF11	ILF2	0.307029	0.185483	0.527738	-0.309829	-0.15594	0.467978	0.342121	0.494708	0.488287	-0.436909	0.324575	0.0419922
KLF12	ARID4A	0.187779	-0.14431	0.562314	-0.177109	0.265096	0.515529	0.526557	0.476118	0.523566	0.609244	0.495823	0.0419922
KLF12	ENO1	-0.414139	0.16251	-0.480202	-0.207266	-0.385379	-0.589567	-0.493011	-0.358274	-0.427963	-0.624458	-0.421051	0.0322266
KLF12	ERC1	0.459657	0.273852	0.494216	0.289839	0.38003	0.555492	0.465716	0.391373	0.442292	-0.408095	0.416833	0.00488281
KLF12	ATRX	0.345506	0.234666	0.482863	-0.10061	0.3626	0.503063	0.521704	0.468336	0.516183	0.622356	0.475599	0.0322266
KLF12	CBX5	0.188323	0.317048	0.501934	-0.253374	0.248198	0.553025	0.502757	0.459093	0.523533	0.538741	0.480513	0.0322266
KLF12	CBX7	-0.415811	0.077545	-0.504648	-0.286652	-0.451827	-0.602641	-0.47606	-0.445169	-0.394441	-0.556998	-0.448498	0.0322266
KLF12	CAND1	0.320023	0.091473	0.541413	-0.280289	0.232843	0.540919	0.514036	0.49032	0.514133	0.444139	0.467229	0.0419922
KLF6	KDM1A	0.469212	0.18593	0.562011	0.14207	0.369837	0.589209	0.49406	0.462493	0.50521	-0.553854	0.465853	0.00976562
KLF7	KDM1A	0.477356	-0.124594	0.559795	-0.383226	0.366339	0.591378	0.537998	0.40709	0.504227	-0.54276	0.442223	0.00683594
KLF7	KDM4A	0.443075	0.061514	0.549647	0.344503	0.425963	0.495274	0.520802	0.438172	0.470443	-0.558832	0.440624	0.0244141
KLF7	HDAC4	0.444264	-0.148571	-0.382593	-0.165873	0.359177	0.580115	0.509708	0.34909	0.510811	0.571192	0.401721	0.0419922
KLF7	ERC1	0.500306	0.223792	0.536619	0.18853	0.444904	0.551558	0.540855	0.460673	0.520785	-0.344455	0.48049	0.00976562
KLF7	ATRX	0.476241	0.124221	0.511642	0.203553	0.431589	0.495059	0.486081	0.368181	0.417841	0.576548	0.453915	0.0185547
KLF7	CBX7	-0.504974	-0.014966	-0.545801	-0.377646	-0.473222	-0.610829	-0.531156	-0.450445	-0.489862	-0.58506	-0.497418	0.0244141
KLF7	GABPB1	0.447754	-0.12721	0.523455	0.371534	0.312164	0.575324	0.388228	0.374087	0.459814	0.597537	0.417991	0.0185547
KLF7	CAMTA2	-0.275	-0.191799	-0.535723	-0.335251	-0.256572	-0.488109	-0.4765	-0.479482	-0.465919	-0.42567	-0.445794	0.0244141
KLF7	HPCAL1	-0.40359	-0.181244	-0.540668	-0.3114	-0.2687	-0.559084	-0.459109	-0.44693	-0.458672	-0.322048	-0.42526	0.0244141
KLF7	KDM5B	0.495606	-0.031703	0.579795	0.305622	0.411655	0.59497	0.543029	0.484128	0.524948	-0.320705	0.489867	0.0244141
KLF7	ARID1A	0.419083	-0.071133	0.544384	-0.31682	0.346217	0.595259	0.544217	0.439148	0.505416	-0.337731	0.429115	0.0185547
KLF9	HLF	0.36757	0.157747	0.53661	0.323944	0.370499	0.517783	0.481701	0.43549	0.510328	0.558936	0.458595	0.00976562
KLHL21	KDM4A	-0.33314	0.197419	-0.558026	-0.2562	-0.43662	-0.428093	-0.420208	-0.23956	-0.374875	0.600323	-0.354008	0.0419922
KLHL21	ERC1	-0.472765	-0.107717	-0.555753	-0.173223	-0.45557	-0.552833	-0.478732	-0.462381	-0.465488	0.507243	-0.463935	0.0244141
KLHL21	CBX7	0.44653	0.055999	0.567606	0.230112	0.486918	0.466842	0.531148	0.531515	0.517415	0.58854	0.502166	0.0322266
KLHL21	GABPB1	-0.40126	0.114153	-0.552445	-0.243591	-0.31224	-0.431273	-0.383896	-0.478716	-0.451345	-0.633464	-0.416266	0.0419922
KLHL21	ABCA2	0.482315	0.057118	0.56921	0.179129	0.454646	0.491373	0.451565	0.548307	0.45537	0.486596	0.468842	0.0322266
KLHL21	KAT2A	0.279992	0.114744	0.559686	0.353629	0.323354	0.471571	0.416987	0.417702	0.331006	0.629694	0.385308	0.0322266
KLHL21	KDM5B	-0.423329	0.286898	-0.574122	-0.125232	-0.417705	-0.41069	-0.469097	-0.424843	-0.464653	0.476344	-0.420517	0.0322266
KLHL21	KLF7	-0.468702	-0.058558	-0.559993	-0.224143	-0.464055	-0.460525	-0.499136	-0.412839	-0.473755	-0.56439	-0.466379	0.0322266
KLHL21	ARHGAP22	0.359842	-0.14372	0.558271	0.309926	0.400172	0.48929	0.491336	0.512082	0.472339	0.391075	0.436256	0.00976562
KLHL21	HABP4	0.403192	-0.038522	0.567484	0.21735	0.441411	0.449843	0.479269	0.444702	0.425696	0.494133	0.443056	0.0419922
KLHL21	CDK8	-0.483257	-0.037769	-0.563074	0.131834	-0.454859	-0.497676	-0.506795	-0.526376	-0.483103	-0.580667	-0.490467	0.0419922
KLHL21	BACH1	-0.282688	0.143484	-0.544076	-0.174133	-0.366894	-0.396615	-0.488746	-0.518951	-0.499362	-0.538816	-0.442681	0.0419922
KLHL21	CSRP1	0.505036	0.154557	0.565257	0.176186	0.459894	0.491069	0.468964	0.490985	0.419569	0.23967	0.464429	0.0244141
KLHL21	CELF3	-0.518686	0.095933	-0.52056	0.296904	-0.435609	-0.529637	-0.43671	-0.408003	-0.404414	0.299577	-0.421806	0.0419922
LARP4B	ENO1	-0.181478	0.259793	-0.326234	0.323022	-0.339166	-0.439389	-0.493707	-0.416106	-0.470124	-0.633328	-0.377636	0.0419922
LDB2	DR1	0.461455	0.214954	0.224133	0.403864	0.25888	0.469449	0.293708	0.471908	0.389071	0.609861	0.396467	0.0419922
LDOC1	CDK5	0.299115	0.391828	0.191285	0.210281	0.357514	0.396403	0.436824	0.47221	0.450732	0.542047	0.394116	0.0419922
LITAF	CSRP1	0.439799	0.264803	0.536859	0.139794	0.463488	0.498037	0.481465	0.415259	0.486541	0.204345	0.451643	0.0244141
LMO3	KDM1A	0.39065	0.271674	0.524223	-0.106089	0.335624	0.470186	0.448659	0.364703	0.467555	-0.572135	0.377676	0.0322266
LRPPRC	CUL2	0.30257	0.237954	0.547621	0.333203	0.242967	0.427762	0.432146	0.455318	0.435848	0.3405	0.384131	0.0322266
LRPPRC	ASH2L	0.389846	0.319947	0.460761	0.332877	0.35803	0.368622	0.331648	0.365787	0.368601	0.282408	0.361908	0.00195312
MAF	LMO3	0.445792	0.152837	-0.378488	-0.198885	0.42311	0.46545	0.455103	0.477277	0.432732	0.624812	0.439262	0.0244141
MAF	ERC1	0.488548	0.139856	-0.314407	-0.278866	0.417732	0.530486	0.441178	0.370727	0.380431	-0.573418	0.375579	0.0322266
MAF	CDC5L	0.386383	0.279658	-0.516556	0.252138	0.267487	-0.291721	0.444486	0.496104	0.377187	0.620937	0.328423	0.0419922
MAF	CBX7	-0.455463	0.164249	0.269707	0.150469	-0.479633	-0.595321	-0.451757	-0.460416	-0.485241	-0.645598	-0.457939	0.0136719
MAF	ADNP	0.360074	0.093345	-0.420379	0.36634	0.382728	0.573348	0.374546	0.361709	0.383782	-0.589678	0.364024	0.0244141
MAF	ACVR1	0.427669	-0.036759	-0.353035	0.354579	0.361725	0.334822	0.362194	0.336707	0.38112	-0.613586	0.345643	0.0322266
MAF	IVNS1ABP	0.437556	0.280686	-0.40335	0.336195	0.45428	0.539389	0.355291	0.427637	0.393337	0.115554	0.374314	0.0419922
MAF	DR1	0.449092	0.255052	-0.405539	0.400219	0.392827	0.479002	0.350864	0.416753	0.364592	0.642856	0.396523	0.00195312
MAF	CBX3	0.389052	0.06743	-0.311816	0.35112	0.398181	0.49403	0.372684	0.481593	0.472851	0.663624	0.393617	0.0322266
MAF	BMP2	0.45646	0.202135	0.393541	-0.173473	0.401587	0.435518	0.47239	0.5117	0.483839	0.633896	0.445989	0.0136719
MAF	CDK8	0.484462	0.174846	-0.446925	0.308683	0.42322	0.474248	0.440613	0.473082	0.474087	0.600205	0.456847	0.00488281
MAF	ETS2	-0.456402	0.109523	0.229437	0.30964	-0.394372	-0.576309	-0.449261	-0.440247	-0.444973	0.528543	-0.417309	0.0419922
MAF	CRK	0.436394	0.233122	-0.412138	0.215763	0.379622	0.544661	0.434206	0.491822	0.406945	0.201966	0.393284	0.0244141
MAFG	CBX6	0.421997	0.212911	0.492914	0.303504	0.157998	0.449214	0.419368	0.463724	0.398813	-0.376825	0.409091	0.0419922
MAGED1	CBX7	-0.298674	0.158636	-0.459087	0.315578	-0.317064	0.32777	-0.478829	-0.4104	-0.417929	0.630389	-0.307869	0.0244141
MAGED1	GTF2F1	0.365318	0.248643	0.436157	0.259143	0.176011	0.342958	0.464418	0.463635	0.521763	0.628917	0.400737	0.0322266
MAGED1	HABP4	-0.245717	0.332868	-0.475517	0.175292	-0.302029	0.334641	-0.515586	-0.471443	-0.486244	0.525578	-0.273873	0.0322266
MAGED1	ILF2	0.326663	0.316086	0.530023	0.282887	0.29734	-0.18988	0.359163	0.513555	0.44775	0.632325	0.342913	0.0419922
MAMLD1	KDM1A	0.424371	0.050682	0.465165	-0.304704	0.313316	0.563514	0.519772	0.44955	0.478315	0.620433	0.457357	0.0244141
MAZ	KDM1A	0.430639	0.197275	0.563033	0.340515	0.39039	0.513852	0.38632	0.458985	0.403267	0.479638	0.416953	0.00683594
MAZ	CBX7	-0.42433	-0.033736	-0.534452	0.347102	-0.48206	-0.527166	-0.376506	-0.432564	-0.428015	0.489503	-0.426172	0.0419922
MBD4	CREBL2	0.456985	0.336004	0.119575	0.378914	0.268217	0.425801	0.490151	0.387772	0.476254	0.631428	0.406786	0.0322266
MBNL1	GCLC	0.480502	0.153714	0.499615	0.332733	0.313306	0.490579	0.515722	0.425728	0.536102	0.489474	0.484988	0.00683594
MBNL1	FHL1	-0.409989	0.158931	-0.372904	0.401613	-0.246187	-0.550278	-0.41956	-0.417133	-0.425788	-0.559926	-0.413561	0.0322266
MBNL1	KHSRP	-0.375986	-0.124368	-0.425086	-0.295993	-0.351865	-0.305265	-0.455077	-0.438176	-0.416412	0.585779	-0.363926	0.0419922
MBNL1	CREM	0.424218	0.109897	0.420272	0.407077	0.336094	0.41137	0.329248	0.297743	0.304494	0.607695	0.371586	0.0419922
MBNL1	FGD1	-0.512936	-0.2579	-0.51387	-0.33051	-0.34205	-0.539904	-0.518593	-0.512277	-0.50686	-0.217287	-0.509568	0.0185547
MBNL1	MAZ	-0.508568	-0.204126	-0.472902	-0.14435	-0.265875	-0.531404	-0.529559	-0.462528	-0.46628	-0.436867	-0.464404	0.0185547
MBNL1	HNRNPUL1	-0.325366	-0.1857	-0.481995	-0.195658	-0.369251	-0.4302	-0.494179	-0.465566	-0.507516	0.637151	-0.399726	0.0185547
MBNL1	HLF	0.388486	-0.022243	0.540207	0.429331	0.430218	0.521658	0.548957	0.507025	0.551782	0.587242	0.514342	0.0322266
MBNL1	CREBL2	0.517569	0.086974	0.457604	0.412685	0.425528	0.575136	0.4765	0.488243	0.536841	0.636821	0.482371	0.0136719
MBNL1	KLF9	0.233038	0.087413	0.478628	0.389075	0.330339	0.449766	0.49025	0.432407	0.537273	0.613934	0.441086	0.0419922
MBNL1	BCL11A	-0.49181	-0.224458	-0.50789	0.192206	-0.279974	-0.489662	-0.46088	-0.431655	-0.394474	0.595538	-0.413065	0.0185547
MBNL1	IKZF4	-0.33477	-0.303872	-0.457183	-0.417601	0.11406	-0.529761	-0.360318	-0.377175	-0.440949	0.414607	-0.368746	0.0322266
MBNL1	KDM4B	-0.443498	-0.25205	-0.485392	-0.113813	-0.372963	-0.484171	-0.468093	-0.488083	-0.478267	0.559912	-0.455796	0.0322266
MBNL1	BTBD3	0.402463	0.195094	0.487881	0.355805	0.378219	0.537879	0.52238	0.488412	0.544136	0.469795	0.478838	0.00683594
MBNL1	BHLHE40	0.470768	0.010464	0.51797	0.352922	0.389118	0.567316	0.474749	0.447229	0.496835	-0.527045	0.458998	0.0419922
MBNL1	CIAO1	0.446595	0.046966	0.277509	0.343702	0.35999	0.419782	0.42852	0.36984	0.370827	-0.56757	0.364915	0.0419922
MBNL2	GCLC	0.488077	0.102199	0.537014	0.328616	0.366127	0.487729	0.520259	0.432013	0.560365	0.47162	0.479675	0.0185547
MBNL2	FHL1	-0.425216	0.084261	-0.456574	0.397994	-0.308687	-0.553162	-0.396691	-0.432054	-0.470147	-0.567549	-0.428635	0.0244141
MBNL2	ERC1	-0.500365	0.288911	-0.522892	-0.182705	-0.269224	-0.539649	-0.433568	-0.413706	-0.320241	-0.440954	-0.423637	0.0322266
MBNL2	FGD1	-0.513414	-0.235306	-0.539312	-0.243151	-0.387959	-0.539469	-0.53271	-0.516154	-0.519879	-0.207388	-0.514784	0.0185547
MBNL2	MAZ	-0.513531	-0.191589	-0.542859	-0.181843	-0.329844	-0.531457	-0.533957	-0.474237	-0.517625	-0.376329	-0.493884	0.0185547
MBNL2	HNRNPUL1	-0.313724	-0.237206	-0.530593	-0.259252	-0.421133	-0.399288	-0.506486	-0.462211	-0.523329	0.634807	-0.41021	0.00976562
MBNL2	HLF	0.383539	-0.093537	0.557813	0.382429	0.43545	0.513746	0.553908	0.515955	0.562197	0.555559	0.514851	0.00683594
MBNL2	CREBL2	0.511544	0.008667	0.47562	0.375295	0.443695	0.577314	0.498939	0.497014	0.526771	0.61953	0.497977	0.0322266
MBNL2	CBX3	-0.401751	0.126426	-0.528106	0.306057	-0.291935	-0.548098	-0.450815	-0.306386	-0.369364	0.625947	-0.337875	0.0419922
MBNL2	IKZF4	-0.320211	-0.362282	-0.521642	-0.371671	0.166598	-0.512	-0.392437	-0.380415	-0.415803	0.463495	-0.376043	0.0185547
MBNL2	KDM4B	-0.440011	-0.279651	-0.520224	-0.226545	-0.418173	-0.459064	-0.492652	-0.496575	-0.483686	0.562963	-0.449538	0.00488281
MBNL2	CHMP1A	-0.471632	-0.282166	-0.51071	-0.222896	-0.419077	0.103693	-0.528584	-0.446011	-0.506266	-0.446999	-0.446505	0.0419922
MBNL2	BTBD3	0.397844	0.21446	0.534454	0.278443	0.403973	0.533944	0.505719	0.498758	0.537822	0.488994	0.493876	0.00488281
MBNL2	BHLHE40	0.465797	-0.00654	0.54607	0.341492	0.428627	0.564015	0.494701	0.471942	0.544641	-0.515514	0.468869	0.0419922
MCM6	KDM1A	0.332068	0.250921	0.568604	-0.168392	0.364373	0.453406	0.479665	0.402756	0.456142	0.603105	0.428081	0.0185547
MED1	ADNP	0.425437	0.063792	0.551493	0.358351	0.304414	0.526887	0.457276	0.397733	0.424598	-0.411517	0.411165	0.0322266
MED13	FOXN3	0.462274	0.098825	0.557894	0.243947	0.395305	0.547392	0.480929	0.488985	0.447856	0.666714	0.471602	0.0244141
MED13	HIF1A	0.436742	0.253394	0.566422	0.244269	0.408557	0.565988	0.415411	0.508387	0.284528	0.446782	0.426076	0.0136719
MED13	ADNP	0.47863	-0.109001	0.562211	0.320581	0.324884	0.592926	0.463558	0.471154	0.453949	-0.554203	0.458754	0.0185547
MED13	E2F1	-0.377756	0.196312	-0.498491	-0.222893	-0.3453	-0.580011	-0.404491	-0.423123	-0.378845	-0.330703	-0.3783	0.0322266
MED13L	CREBBP	0.447099	0.133153	0.528015	0.215058	0.34168	0.312962	0.516174	0.460085	0.518892	0.48041	0.453592	0.0322266
MED13L	FOXN3	0.468355	0.255426	0.528821	0.173641	0.363283	0.575193	0.521032	0.408355	0.461299	-0.492038	0.434827	0.00976562
MED13L	ADNP	0.480825	-0.039443	0.564984	0.220526	0.315606	0.593911	0.506313	0.415955	0.444908	0.541429	0.462867	0.0419922
MED13L	CREB3	-0.456765	-0.313687	0.339238	-0.142837	-0.36449	-0.534833	-0.362595	-0.39446	-0.392903	0.426348	-0.363542	0.0322266
MED13L	FHL2	-0.438841	-0.312044	-0.525995	0.010069	-0.367111	-0.564957	-0.409732	-0.305082	-0.465764	0.435318	-0.388421	0.0419922
MED13L	KDM5B	0.459717	0.240238	0.573238	0.128443	0.338746	0.59158	0.502345	0.427741	0.429191	0.3705	0.428466	0.0322266
MED14	MBTD1	0.360488	0.217372	0.543239	-0.166807	0.254207	0.525356	0.443636	0.41768	0.465955	-0.576332	0.389084	0.0322266
MED14	KDM5B	0.369368	0.186472	0.564417	0.287642	0.288988	0.508251	0.477952	0.39638	0.434393	0.456437	0.415386	0.0244141
MEF2C	BCLAF1	-0.23247	0.288211	0.50701	0.385057	0.4353	0.31136	0.281918	0.382041	0.370097	0.621871	0.376069	0.0322266
MEF2C	ARID4A	0.204146	-0.092049	0.506447	0.304679	0.410028	0.530498	0.410682	0.418538	0.436153	0.612891	0.41461	0.0419922
MEF2C	LMO3	0.488194	0.059933	0.458945	-0.228095	0.465822	0.538721	0.437914	0.522841	0.507257	0.624578	0.477008	0.0419922
MEF2C	FOXN3	0.450278	-0.210545	0.480778	0.184687	0.327079	0.380439	0.42163	0.426998	0.485856	0.586617	0.424314	0.0185547
MEF2D	CBFB	-0.39505	-0.278433	-0.459212	-0.23453	-0.266945	-0.425574	-0.442482	-0.483573	-0.351726	-0.320807	-0.373388	0.0419922
MEF2D	HIF1A	-0.396118	-0.225393	-0.540333	-0.213687	-0.330215	-0.515193	-0.372015	-0.464181	-0.40147	-0.272345	-0.384066	0.0419922
MEF2D	HNRNPUL1	-0.356516	0.068951	-0.522919	0.306225	-0.333906	-0.499164	-0.374287	-0.349433	-0.331682	-0.311761	-0.341669	0.0419922
MEF2D	CAMTA2	0.34267	0.241124	0.561907	0.348588	0.290488	0.462077	0.377083	0.484002	0.38287	0.417122	0.379976	0.00976562
MEIS2	GCLC	-0.435411	0.200028	-0.518942	0.33078	-0.364415	-0.486857	-0.431102	-0.258496	-0.297581	0.447072	-0.330998	0.0322266
MEIS2	CRY1	0.292331	0.253185	0.553667	0.301243	0.212805	0.460618	0.50135	0.522829	0.513903	0.526846	0.480984	0.0322266
MEIS2	ARID4A	0.190563	0.114039	0.526129	0.344887	0.347686	0.538577	0.428992	0.439305	0.458743	0.647514	0.434148	0.0419922
MEIS2	FOXN3	0.475714	0.22383	0.521014	0.240831	0.393826	0.508505	0.446773	0.502261	0.50404	0.659111	0.488988	0.00488281
MEIS2	CBFB	0.195597	0.222416	0.507822	0.221225	0.29086	0.418941	0.443408	0.512726	0.502267	0.611412	0.431175	0.0419922
MEIS2	HDAC4	0.417542	0.168357	-0.345101	0.207041	0.348948	0.545565	0.515345	0.413088	0.489176	0.53667	0.415315	0.0322266
MEIS2	MEF2C	0.499318	-0.198076	0.485724	0.080026	0.362223	0.551846	0.504482	0.455301	0.524443	0.538094	0.492521	0.0322266
MEIS2	ATRX	0.44252	-0.074276	0.519291	0.339836	0.29872	0.519788	0.409911	0.412646	0.391181	0.635992	0.411278	0.0419922
MEIS2	HIF1A	0.307807	0.185268	0.551414	0.239791	0.38342	0.514781	0.47869	0.513036	0.465494	0.470938	0.468216	0.0136719
MEIS2	ADNP	0.41296	0.180951	0.56954	0.370971	0.369449	0.571588	0.507493	0.509925	0.514135	-0.541667	0.460226	0.00683594
MEIS2	FGD1	0.518676	-0.08594	0.549021	-0.248922	0.421198	0.575198	0.497713	0.3969	0.407102	-0.290049	0.41415	0.0419922
MEIS2	GABPB1	0.437478	0.130518	0.526453	0.199376	0.268474	0.558779	0.437378	0.479766	0.491434	0.630931	0.458622	0.0244141
MEIS2	MED13	0.427893	0.10593	0.559001	0.31817	0.41353	0.569146	0.395679	0.476745	0.408986	0.613533	0.420712	0.0185547
MEIS2	HTATIP2	-0.467996	0.068443	-0.548186	0.195848	-0.403615	-0.57957	-0.534285	-0.501603	-0.490737	0.46873	-0.479367	0.0322266
MEIS2	CREBL2	-0.502049	0.14848	-0.428249	0.326831	-0.429191	-0.555479	-0.510927	-0.371172	-0.321395	0.631737	-0.39971	0.0136719
MEIS2	BBX	-0.467469	0.269141	-0.424848	0.310373	-0.377429	-0.500191	-0.370001	-0.306324	-0.351058	0.612036	-0.36053	0.00488281
MEIS2	ACVR1	0.442673	0.126858	0.532975	0.297616	0.212893	0.4095	0.491515	0.467714	0.485037	-0.595826	0.426086	0.0322266
MEIS2	KDM5B	0.471795	0.220673	0.57566	0.262196	0.385082	0.556798	0.512555	0.488004	0.505614	-0.408967	0.4799	0.00488281
MEIS2	KHDRBS1	0.421973	-0.07358	0.541725	0.188364	0.29899	0.481104	0.511046	0.537102	0.523195	0.621579	0.496075	0.0419922
MEIS2	CBX3	0.341068	0.016021	0.532125	0.304466	0.342175	0.545455	0.326137	0.481048	0.41889	0.633962	0.380532	0.0322266
MEIS2	MED13L	0.435098	0.14259	0.528985	0.255176	0.415479	0.573807	0.431279	0.364949	0.384279	-0.429888	0.399879	0.0322266
MEIS2	MED1	0.353681	0.082582	0.54081	0.282485	0.404102	0.441899	0.367009	0.330691	0.36365	0.563706	0.365329	0.0322266
MEIS2	CHD1L	-0.5081	0.182694	-0.491642	0.196774	-0.394811	-0.57493	-0.457966	-0.401695	-0.505222	0.43447	-0.429831	0.0185547
MEIS2	CDK8	0.496201	0.136367	0.550687	0.348728	0.382425	0.544754	0.523059	0.503218	0.471031	0.5378	0.49971	0.00488281
METTL3	FUBP1	0.383176	0.336801	0.552443	0.243043	0.229892	0.489129	0.402175	0.351625	0.28388	-0.59887	0.344213	0.0419922
MID1	FOXN3	0.410511	0.327677	0.52552	0.183891	0.342116	0.43834	0.459533	0.414489	0.397465	0.605925	0.4125	0.0136719
MID1	CBFB	0.163824	0.274032	0.463737	0.373932	0.326606	0.429305	0.326513	0.488871	0.503715	0.604003	0.401618	0.0185547
MID1	CNOT4	0.240975	0.108092	0.526445	0.37841	0.282914	0.538548	0.466854	0.36051	0.403852	0.520801	0.391131	0.0419922
MID1	CBX7	-0.440384	-0.01877	-0.479879	-0.354591	-0.369778	-0.549766	-0.47581	-0.420872	-0.465982	-0.594569	-0.453183	0.0322266
MID1	HIF1A	0.313555	0.345805	0.563107	0.340188	0.390819	0.497664	0.451436	0.499283	0.482419	0.493662	0.466927	0.000976562
MID2	KDM1A	-0.3693	-0.094625	-0.485628	-0.343599	-0.283566	-0.340713	-0.358674	-0.401161	-0.355233	0.617285	-0.349416	0.0419922
MINK1	CBX3	-0.381076	-0.140432	-0.543507	-0.335119	-0.229997	-0.455164	-0.330794	-0.530178	-0.468033	-0.650363	-0.41812	0.0322266
MITF	MEF2C	-0.479089	-0.26484	-0.492658	-0.093422	-0.462403	-0.542727	-0.421277	-0.345936	-0.352188	0.512982	-0.386733	0.0322266
MITF	BBX	0.47709	0.239604	0.411876	0.117802	0.463094	0.51147	0.498949	0.44261	0.510406	0.623931	0.470092	0.0185547
MITF	CHD1L	0.506379	0.148795	0.497541	0.098217	0.422085	0.557921	0.511142	0.371589	0.344175	0.557523	0.459813	0.0419922
MITF	KLHL21	0.43355	0.18057	0.559064	0.194777	0.442539	0.525353	0.453027	0.454099	0.416259	-0.549412	0.438045	0.00683594
MITF	BRD3	-0.416892	0.175485	-0.531498	0.170798	-0.23968	-0.546936	-0.473814	-0.433086	-0.372084	0.582139	-0.394488	0.0419922
MKRN1	CREBL2	-0.388133	0.307486	-0.231879	0.332375	-0.231747	-0.484406	-0.477324	-0.408455	-0.487195	-0.615994	-0.398294	0.0185547
MKRN1	CBX3	0.418551	0.231464	0.220959	0.321132	0.364444	0.463542	0.404745	0.430188	0.314902	-0.633183	0.342788	0.0322266
MKRN1	CDK8	0.34447	0.378105	0.123255	0.268872	0.384968	0.456989	0.403282	0.45925	0.345635	-0.52161	0.36187	0.0419922
MLLT3	MBTD1	0.324303	0.31455	0.569082	-0.106556	0.204927	0.473245	0.506242	0.446478	0.463436	0.621656	0.454957	0.0419922
MLLT3	FOXN3	0.437389	0.277173	0.567453	0.200818	0.223043	0.404788	0.515436	0.521316	0.513917	0.640425	0.475653	0.0136719
MLLT3	HDAC4	0.400579	0.168559	-0.469934	0.267553	0.231037	0.40721	0.491416	0.371528	0.493714	0.546002	0.386054	0.0322266
MLLT3	MEF2C	0.38431	-0.188682	0.544908	0.148385	0.189819	0.413592	0.514565	0.479014	0.508818	0.601782	0.446303	0.0419922
MLLT3	ERC1	0.420714	-0.128981	0.566845	-0.207312	0.175856	0.452714	0.514609	0.464799	0.489184	-0.523428	0.436714	0.0419922
MLLT3	HIF1A	0.378245	0.28734	0.563315	0.188022	0.332742	0.391455	0.517796	0.52907	0.44076	0.475823	0.416107	0.0136719
MLLT3	ADNP	0.446903	0.059666	0.567894	0.357965	0.220421	0.449435	0.5236	0.513152	0.523416	-0.562356	0.448169	0.0419922
MLLT3	MID1	0.364627	0.29822	0.554255	0.114286	0.313842	0.30901	0.49133	0.434199	0.419833	0.501754	0.39223	0.0244141
MLLT3	MED13	0.460688	0.181627	0.572126	0.260736	0.340323	0.442204	0.473975	0.514923	0.45768	0.58931	0.459184	0.00683594
MLLT3	FHL2	-0.372939	-0.217718	-0.564801	0.18314	-0.328741	-0.414851	-0.506044	-0.514076	-0.448811	-0.551331	-0.431831	0.0244141
MLLT3	KDM5B	0.444653	0.242102	0.574413	0.219374	0.218837	0.464625	0.528882	0.470381	0.509047	-0.431817	0.454639	0.0136719
MLLT3	MED13L	0.47142	0.304494	0.572527	0.206068	0.341701	0.467601	0.491719	0.367342	0.443809	-0.439458	0.405575	0.00683594
MLLT3	MEIS2	0.428758	0.166782	0.56696	0.276521	0.336051	0.471862	0.513928	0.520885	0.516229	0.61845	0.492895	0.00976562
MLLT3	BRD3	0.359487	0.223952	0.530616	0.202996	0.304711	0.382561	0.498919	0.4689	0.493829	0.568178	0.425731	0.0244141
MTA1	MED24	0.412368	0.247933	0.403452	0.344212	0.315127	0.227775	0.529282	0.479796	0.485965	0.648708	0.40791	0.0185547
MTA1	MAMLD1	0.400217	0.155716	0.420513	-0.344033	0.236487	0.548303	0.517663	0.486085	0.513633	0.596521	0.453299	0.0185547
MTA1	KLF6	0.465295	0.153493	0.487029	0.183075	0.303143	0.572871	0.494218	0.336676	0.372358	-0.565343	0.354517	0.0322266
MTA1	CBX7	-0.462564	-0.08498	-0.523688	0.404673	-0.316484	-0.57064	-0.428946	-0.337777	-0.401175	0.636753	-0.369476	0.0185547
MTA1	BRD1	0.342848	0.179092	0.521145	0.281271	0.186023	0.499941	0.43785	0.385414	0.478034	-0.475789	0.364131	0.0419922
MTA1	MAZ	0.465995	0.215097	0.485413	0.382254	0.262186	0.413973	0.500302	0.447349	0.447376	0.497913	0.447362	0.00683594
MTA1	HNRNPUL1	0.359663	0.137069	0.514748	0.24172	0.272566	0.506554	0.490951	0.46927	0.525731	-0.671436	0.414467	0.0185547
MTA1	ARID1A	0.32728	0.206883	0.508817	0.345489	0.247421	0.507372	0.453449	0.316332	0.375778	0.575209	0.360633	0.0419922
MTA1	BCL11A	0.414594	0.251575	0.517034	0.157102	0.228153	0.355752	0.526404	0.444468	0.468095	-0.639262	0.385173	0.0322266
MTA1	KDM4B	0.391349	0.260951	0.487964	0.308071	0.33109	0.499984	0.536389	0.522513	0.529773	-0.507502	0.439657	0.00488281
MTA1	HABP4	-0.424628	0.047685	-0.535041	0.374935	-0.306958	-0.569112	-0.491943	-0.446401	-0.48258	0.555101	-0.435515	0.0244141
MTA1	MBNL2	-0.458661	-0.266704	-0.53847	-0.105916	-0.329126	-0.460884	-0.509174	-0.469035	-0.498462	-0.625736	-0.464959	0.0244141
MTA1	ETS2	-0.455718	0.091512	-0.53076	0.166791	-0.313285	-0.514522	-0.451533	-0.393152	-0.435896	-0.535288	-0.443715	0.0419922
MTA1	CELF3	0.484815	0.134538	0.463353	0.375322	0.259324	0.419334	0.528647	0.521281	0.525363	0.450653	0.457003	0.0185547
MTA1	CHD3	0.479831	0.290652	0.48339	0.386379	0.344791	0.373656	0.524661	0.440787	0.52306	0.632739	0.460309	0.00195312
MTA1	ARNT2	-0.413429	0.131882	-0.498058	0.36756	-0.286741	-0.545935	-0.416337	-0.32085	-0.425179	0.624991	-0.36714	0.0244141
MTF2	KDM1A	0.438323	0.282253	0.562431	-0.159161	0.306488	0.589989	0.498272	0.417492	0.451679	-0.657181	0.427907	0.0185547
MTF2	ARID4A	0.274062	0.182543	0.554881	0.40267	0.319644	0.483601	0.42365	0.425252	0.444739	0.646999	0.424451	0.0136719
MTF2	LMO3	0.44255	0.288227	0.514746	-0.122648	0.354417	0.479099	0.384254	0.486968	0.431542	0.613248	0.437046	0.0185547
MTF2	FOXN3	0.415685	-0.029932	0.540747	0.329476	0.308431	0.570005	0.429822	0.472219	0.494509	0.675389	0.45102	0.0322266
MTF2	KLF6	0.470749	0.201884	0.546913	-0.084974	0.407265	0.596817	0.424639	0.488087	0.429297	0.581011	0.450023	0.0244141
MTF2	ENO1	-0.462517	0.086472	-0.535069	0.234548	-0.386102	-0.577692	-0.382415	-0.347119	-0.358876	-0.656052	-0.384259	0.0419922
MTF2	MCM6	0.374954	0.221781	0.549607	0.219552	0.395524	0.492298	0.450021	0.477191	0.361891	-0.633332	0.385239	0.0185547
MTF2	MEF2C	0.478869	0.052908	0.502722	0.273189	0.397268	0.493033	0.427042	0.396159	0.430167	0.57708	0.428604	0.0419922
MTF2	CCNT2	0.353885	0.345377	0.539701	0.362595	0.302937	0.586665	0.363032	0.379154	0.319858	0.635834	0.362814	0.000976562
MTF2	ERC1	0.482266	-0.082764	0.55221	-0.169724	0.357484	0.531694	0.48858	0.450402	0.464338	-0.6085	0.45737	0.0322266
MTF2	ATRX	0.404034	-0.005549	0.550529	0.382775	0.337636	0.455915	0.395632	0.389253	0.424585	0.644437	0.399833	0.0322266
MTF2	HMGXB4	0.214553	0.176658	0.552566	0.317635	0.207582	0.438985	0.464895	0.41402	0.444706	0.634258	0.426503	0.0419922
MTF2	CBX7	-0.468387	0.141904	-0.568825	-0.086568	-0.429574	-0.607476	-0.496321	-0.496756	-0.449159	-0.660694	-0.482354	0.0419922
MTF2	ADNP	0.37767	0.260034	0.565947	0.398664	0.352658	0.593181	0.507015	0.469043	0.485184	-0.612404	0.433854	0.00195312
MTF2	E2F1	-0.202871	-0.307949	-0.479064	-0.258296	-0.295163	-0.587185	-0.451643	-0.499168	-0.479017	-0.411268	-0.431455	0.0244141
MTF2	FGD1	0.496265	-0.050251	0.537089	-0.296375	0.400437	0.559289	0.428231	0.335109	0.337786	-0.371235	0.369111	0.0419922
MTF2	GABPB1	0.447611	0.055026	0.545415	0.265849	0.271858	0.574342	0.342415	0.423902	0.40341	0.646074	0.413656	0.0419922
MTF2	CBX1	0.270174	0.351816	0.513315	0.360292	0.149322	0.297945	0.383943	0.458709	0.355153	-0.464511	0.353484	0.0419922
MTF2	MED13	0.398105	-0.18218	0.564709	0.309444	0.3273	0.588313	0.386304	0.442246	0.433924	0.64731	0.416014	0.00976562
MTF2	HLF	-0.390406	0.292878	-0.558716	0.330943	-0.275008	-0.583074	-0.395004	-0.399253	-0.250101	0.508826	-0.332707	0.0185547
MTF2	HTATIP2	-0.427536	0.347015	-0.558266	0.1259	-0.341544	-0.587263	-0.47056	-0.460563	-0.465068	0.482285	-0.444049	0.0185547
MTF2	CREBL2	-0.497011	0.259719	-0.378692	0.425088	-0.345279	-0.565814	-0.492718	-0.367481	-0.285255	0.632694	-0.35638	0.00488281
MTF2	FHL2	-0.336631	0.248565	-0.555741	0.2073	-0.257991	-0.572899	-0.429129	-0.49231	-0.414419	-0.645584	-0.421774	0.0322266
MTF2	IVNS1ABP	0.468202	0.254203	0.56775	0.339246	0.419396	0.576264	0.48061	0.468483	0.475693	0.051862	0.468342	0.0419922
MTF2	KDM5B	0.439107	0.023085	0.575386	0.300088	0.346658	0.594572	0.485882	0.45248	0.466246	-0.497131	0.445794	0.0322266
MTF2	DR1	0.424874	0.324425	0.502575	0.376292	0.31001	0.508244	0.231363	0.305778	0.283887	0.637052	0.350359	0.0244141
MTF2	CREB1	0.301712	0.202046	0.553401	0.357783	0.189294	0.30244	0.403297	0.443427	0.459086	0.630071	0.38054	0.0419922
MTF2	KLF7	0.485981	-0.206691	0.551658	0.199722	0.397971	0.59596	0.509334	0.462746	0.497037	0.590589	0.491509	0.00683594
MTF2	KLF12	0.428216	-0.211953	0.550481	-0.117165	0.314218	0.583109	0.428742	0.453029	0.488854	0.598621	0.440886	0.0244141
MTF2	BCL11A	0.43871	0.199911	0.554859	0.181427	0.330737	0.472458	0.412894	0.367863	0.389481	0.633488	0.401188	0.0419922
MTF2	KHDRBS1	0.426435	0.259921	0.54572	0.326852	0.318658	0.417225	0.416815	0.494439	0.435512	0.628961	0.42183	0.00488281
MTF2	CBX3	0.371085	0.276947	0.558019	0.34721	0.379411	0.549367	0.257713	0.473599	0.29848	0.665523	0.375248	0.0136719
MTF2	MED13L	0.396296	-0.184662	0.548768	0.217743	0.341387	0.592028	0.477766	0.404704	0.48065	-0.501695	0.4005	0.0185547
MTF2	IKZF4	0.366321	0.193038	0.530484	-0.338471	-0.293552	0.581722	0.489341	0.326854	0.368315	0.454329	0.367318	0.0185547
MTF2	MED1	0.361324	0.104832	0.54795	0.349488	0.318379	0.533711	0.393486	0.381825	0.446107	0.613365	0.387656	0.0185547
MTF2	HABP4	-0.423697	0.333661	-0.56523	-0.15926	-0.419315	-0.602368	-0.504492	-0.43243	-0.368027	-0.592147	-0.428063	0.0136719
MTF2	CHD1L	-0.481929	0.092461	-0.491879	0.294386	-0.392864	-0.547099	-0.358504	-0.349272	-0.406441	0.532612	-0.375684	0.0322266
MTF2	CDK8	0.487934	0.341338	0.560216	0.340264	0.400804	0.507522	0.459689	0.440717	0.342033	0.583187	0.450203	0.000976562
MTF2	MEIS2	0.45772	0.056618	0.554976	0.330113	0.376371	0.567809	0.485548	0.481185	0.46821	0.643936	0.474697	0.0185547
MTF2	HNF1A	0.283652	-0.180513	-0.400559	-0.334888	-0.308751	-0.484959	-0.448053	-0.484986	-0.428911	-0.580971	-0.414735	0.0185547
MTF2	MBNL2	-0.478532	-0.087931	-0.549522	0.320292	-0.332982	-0.560751	-0.399696	-0.372132	-0.238817	0.61395	-0.352557	0.0419922
MTF2	MINK1	-0.376429	-0.09486	-0.567428	-0.313659	-0.234371	-0.456473	-0.382821	-0.506872	-0.359865	-0.657402	-0.379625	0.0419922
MYCN	MAMLD1	0.378678	0.132343	0.446378	0.210285	0.425893	0.58806	0.517417	0.423309	0.519032	-0.476694	0.424601	0.0244141
MYCN	MEF2C	0.496163	-0.207991	0.40864	-0.110658	0.39794	0.491806	0.495335	0.428512	0.419196	0.38079	0.413918	0.0322266
MYCN	CBX7	-0.461117	-0.046715	-0.538308	-0.310067	-0.477669	-0.608672	-0.484904	-0.489339	-0.463655	-0.59544	-0.481287	0.0244141
MYCN	MID1	0.337809	0.22956	0.430622	0.267094	0.392024	0.545259	0.380972	0.413469	0.336248	0.44804	0.386498	0.00976562
MYCN	GABPB1	0.45998	0.164989	0.505636	0.187775	0.288618	0.575312	0.478066	0.429296	0.402061	0.509749	0.444638	0.0322266
MYCN	HPCAL1	-0.367643	-0.076329	-0.51834	-0.305653	-0.385739	-0.556875	-0.315512	-0.377825	-0.371662	-0.417074	-0.374744	0.0322266
MYCN	KLF7	0.474623	0.080292	0.52868	0.27395	0.404763	0.595608	0.495887	0.392563	0.448852	0.483698	0.461738	0.0322266
MYCN	ILF3	0.316041	-0.04715	0.524079	-0.349258	0.304513	0.523494	0.509446	0.403851	0.493652	-0.555062	0.359946	0.0322266
MYCN	HABP4	-0.424742	-0.049015	-0.556188	-0.194929	-0.441758	-0.603202	-0.496048	-0.486968	-0.489897	-0.436255	-0.464363	0.0322266
MYD88	CBX7	-0.292244	-0.131286	-0.529918	-0.333313	-0.287026	-0.540634	-0.479165	-0.484607	-0.423276	0.530301	-0.378294	0.0244141
MYD88	HLF	-0.361415	-0.136133	-0.540733	-0.228081	-0.335072	-0.553908	-0.510209	-0.498697	-0.527417	-0.486591	-0.492644	0.0185547
MYD88	MBNL2	-0.324887	-0.127317	-0.54024	-0.166205	-0.340918	-0.43002	-0.50821	-0.466733	-0.534374	-0.518655	-0.448377	0.0419922
MYD88	ETS2	-0.344469	-0.070388	-0.536173	-0.311969	-0.337396	-0.48314	-0.478677	-0.525583	-0.52122	-0.496224	-0.480909	0.0322266
MYT1L	HDAC9	0.479072	0.207176	0.34632	0.253617	0.384691	0.470066	0.469648	0.294014	0.461134	0.354809	0.36975	0.0419922
MYT1L	CSRP1	-0.514734	-0.288707	-0.494853	-0.206018	-0.386022	-0.458712	-0.444751	-0.307327	-0.492861	-0.270408	-0.415386	0.0419922
NAA15	ATRX	0.247619	0.191814	0.535442	0.34145	-0.275804	0.353976	0.51561	0.487197	0.526675	0.656636	0.420586	0.0322266
NAA15	ADNP	0.270736	0.223835	0.556542	0.344068	-0.170484	0.57278	0.453686	0.414679	0.446376	-0.589186	0.379374	0.0322266
NAB1	CUL2	0.345358	0.217682	0.503541	0.383924	0.265312	0.262957	0.341023	0.377773	0.460105	0.446219	0.361565	0.0322266
NACC2	FOXN3	-0.44233	0.312928	-0.536887	0.072998	-0.233853	-0.432477	-0.372558	-0.42809	-0.456736	0.527983	-0.400324	0.0419922
NACC2	ERC1	-0.502812	-0.148071	-0.535251	-0.184035	-0.412265	-0.565307	-0.442649	-0.453659	-0.438386	-0.344941	-0.440518	0.0322266
NACC2	KAT2B	0.492493	0.366705	0.521533	0.27751	0.432901	0.436718	0.389087	0.386131	0.285909	0.557165	0.410994	0.00488281
NACC2	BBX	0.489494	0.321256	0.349759	0.1645	0.441058	0.480686	0.352186	0.350001	0.341474	0.486461	0.351094	0.0136719
NACC2	ACVR1	-0.460079	0.239822	-0.541535	0.118009	-0.373475	-0.416664	-0.415999	-0.391382	-0.396834	-0.399007	-0.397921	0.0419922
NACC2	CHD1L	0.513866	0.256174	0.483973	0.110383	0.39475	0.539611	0.38973	0.377564	0.413033	0.405855	0.400303	0.0322266
NACC2	MEIS2	-0.491133	0.240269	-0.537537	0.247012	-0.241543	-0.559984	-0.458628	-0.462083	-0.463278	0.395101	-0.460356	0.0136719
NACC2	ACVR1B	-0.461028	-0.315958	-0.539991	-0.065203	-0.356564	-0.531045	-0.39315	-0.374236	-0.335846	-0.395911	-0.383693	0.0322266
NACC2	MTF2	-0.493435	-0.140464	-0.542874	0.127666	-0.32367	-0.537443	-0.453696	-0.470467	-0.448137	0.504043	-0.450916	0.0419922
NCOA1	FOXN3	0.31921	0.228128	0.506299	0.151732	0.192441	0.468021	0.507023	0.433947	0.450948	-0.604785	0.376579	0.0419922
NCOA2	HDAC9	0.393823	-0.047424	0.435735	0.325276	0.354737	0.339042	0.466394	0.421692	0.471221	0.359105	0.376464	0.0419922
NCOA2	ATRX	0.423943	0.243666	0.508428	0.279714	0.381011	0.435563	0.521931	0.473189	0.526802	0.227392	0.429753	0.0136719
NCOA2	CAND1	0.305664	0.10621	0.532319	0.119356	0.361289	0.483046	0.511278	0.498371	0.523427	0.392747	0.437897	0.0419922
NCOA2	KLF7	0.480088	0.130085	0.545594	0.316076	0.384268	0.581306	0.436298	0.31497	0.366589	0.281036	0.375428	0.0419922
NCOA4	HBP1	0.314994	0.334095	0.436549	0.266575	0.383829	0.192815	0.346889	0.439349	0.3669	-0.345022	0.340492	0.0419922
NCOA4	BTG1	0.322234	0.28477	0.422606	0.302621	0.280389	0.359091	0.30643	0.510004	0.484604	0.522723	0.340662	0.0185547
NCOA6	KDM1A	0.469156	0.222843	0.548048	-0.166144	0.352917	0.535649	0.539667	0.401085	0.479198	0.525961	0.474177	0.0136719
NCOA6	JARID2	0.457269	0.161283	0.503047	0.171747	0.19967	0.435649	0.544085	0.471037	0.453026	-0.341587	0.444337	0.0419922
NCOA6	HIVEP2	0.360527	0.20672	0.402412	-0.211363	0.452638	0.399668	0.482471	0.259788	0.349866	0.437837	0.380097	0.0419922
NCOA6	CBFA2T2	0.456674	0.253415	0.480324	-0.129983	0.386674	0.476337	0.394244	0.35226	0.260314	0.545945	0.390459	0.0419922
NCOA6	CBX7	-0.494454	0.106409	-0.492509	-0.243943	-0.47322	-0.536782	-0.517641	-0.358579	-0.46867	0.465099	-0.470945	0.0244141
NCOA6	ADNP	0.485665	0.142325	0.561689	0.11658	0.405396	0.543059	0.528523	0.379548	0.472461	0.542789	0.479063	0.0244141
NCOA6	CREBL2	-0.445215	0.215956	-0.387676	0.106829	-0.408	-0.534232	-0.529923	-0.409006	-0.406484	-0.421461	-0.408503	0.0322266
NCOA6	KDM5B	0.488382	0.200938	0.567656	0.227382	0.405316	0.516172	0.528559	0.41732	0.481025	0.382408	0.449172	0.00683594
NCOA6	KLF7	0.484917	-0.104914	0.543583	0.210555	0.409413	0.524378	0.538848	0.446891	0.506701	-0.229912	0.465904	0.0322266
NCOA6	HABP4	-0.501329	0.232652	-0.497462	-0.181658	-0.439729	-0.531256	-0.541121	-0.418987	-0.441579	0.240097	-0.440654	0.0136719
NCOA6	BACH1	0.448922	0.210546	0.444787	0.13945	0.407631	0.547492	0.4978	0.33106	0.48836	-0.386319	0.426209	0.0419922
NCOA6	FUBP1	0.448769	0.206337	0.558038	0.118015	0.388179	0.447756	0.524178	0.459027	0.488367	-0.31936	0.448263	0.0419922
NCOA6	CHD3	0.400402	0.109827	0.510116	-0.206603	0.453053	0.435074	0.510522	0.443634	0.43956	0.564145	0.441597	0.0244141
NCOA6	MED14	0.398956	0.154414	0.539043	0.169363	0.383327	0.305708	0.461672	0.473571	0.462009	0.512706	0.430314	0.0322266
NCOR2	GTF3C1	0.358695	0.24576	-0.391474	0.423899	0.358997	0.456478	0.30205	0.406554	0.203307	0.627988	0.358846	0.0244141
NCOR2	DEPDC5	0.338985	0.18045	-0.374933	0.406247	0.373176	0.450766	0.308783	0.395711	0.36713	0.630193	0.370153	0.0244141
NCOR2	ABCA2	0.392862	0.165503	0.518527	0.363453	0.429741	0.549237	0.351105	0.544027	0.496324	0.438106	0.433924	0.00976562
NCOR2	CAMTA2	0.367757	0.273501	0.517014	0.409141	0.288075	0.416547	0.203802	0.431896	0.35731	0.536113	0.388449	0.0244141
NCOR2	MEF2D	0.287572	0.170487	0.494086	0.429993	0.297262	0.400758	0.411126	0.454277	0.422721	0.367794	0.405942	0.0419922
NCOR2	CBX3	-0.379446	-0.138485	-0.510829	-0.097001	-0.38603	-0.508843	-0.372298	-0.530251	-0.484585	-0.638289	-0.435307	0.0419922
NCOR2	KLHL21	0.325828	0.166665	0.553774	0.369024	0.448185	0.461213	0.19396	0.530334	0.391449	0.574893	0.419817	0.0322266
NCOR2	ARNT2	0.397617	0.215853	0.493655	0.391881	0.403365	0.54682	0.352973	0.498154	0.435599	0.612719	0.419482	0.00292969
NDN	KDM1A	0.29777	0.26005	0.56887	0.168642	0.383704	0.410795	0.397703	0.420691	0.433256	-0.488947	0.390703	0.0419922
NDN	MAZ	0.478487	0.252123	0.487576	0.119133	0.484644	0.42302	0.527036	0.530876	0.52066	-0.180012	0.481565	0.0244141
NDN	BUD31	0.358193	0.287408	0.46606	0.31565	0.354681	0.082378	0.330193	0.461838	0.327775	0.563803	0.342437	0.0419922
NDN	HTATIP2	-0.345793	0.270991	-0.491767	0.174977	-0.409537	-0.434327	-0.451841	-0.454035	-0.395854	0.441714	-0.402695	0.0136719
NDN	CREBL2	-0.433377	0.267626	-0.336875	0.151359	-0.351494	-0.450043	-0.43304	-0.348262	-0.394917	0.564574	-0.349878	0.0322266
NDN	DR1	0.463056	0.28367	0.464382	0.252753	0.432546	0.504947	0.438614	0.36722	0.306047	0.601279	0.43558	0.00976562
NDN	BCL11A	0.394373	0.178733	0.538711	0.175271	0.429973	0.418448	0.495855	0.484305	0.46147	0.534923	0.445721	0.0185547
NDN	INHBA	0.4083	0.246822	0.302955	-0.234801	0.409704	0.386439	0.429008	0.436392	0.379513	0.534947	0.397369	0.00976562
NDN	BMP2	0.386125	0.254303	-0.179674	-0.239714	0.435527	0.372454	0.464428	0.531822	0.459979	0.510907	0.410826	0.0244141
NDN	HABP4	-0.279391	0.295643	-0.513101	0.194144	-0.447292	-0.416922	-0.407098	-0.404075	-0.41567	-0.367882	-0.405587	0.0244141
NDN	CDK8	0.431755	0.314686	0.568377	0.173024	0.463429	0.517087	0.39348	0.485196	0.413812	0.529737	0.447592	0.00683594
NDN	MKRN1	0.353999	0.303738	0.184072	0.243938	0.399336	0.327147	0.441977	0.463331	0.484743	-0.451731	0.340573	0.0419922
NDN	KLHL3	-0.360513	0.176031	-0.500854	0.159101	-0.144883	-0.449358	-0.502005	-0.534515	-0.498824	-0.456554	-0.452956	0.0419922
NDN	ETS2	-0.32919	0.208624	-0.486471	0.23751	-0.382191	-0.462443	-0.460008	-0.418621	-0.432223	0.270784	-0.400406	0.0419922
NDN	CRK	0.414998	0.218199	0.543932	0.17324	0.426284	0.464124	0.381962	0.474582	0.386676	0.360076	0.400837	0.0322266
NDN	MAF	0.400705	0.151193	-0.331571	0.255832	0.469669	0.387481	0.477071	0.473692	0.419843	0.566447	0.410274	0.0244141
NFE2L1	KDM1A	-0.472748	0.133838	-0.542038	0.224321	-0.393262	-0.565263	-0.340929	-0.384958	-0.395554	0.648382	-0.38911	0.0244141
NFE2L1	LMO3	-0.418844	0.123043	-0.366183	-0.228045	-0.463265	-0.422691	-0.424799	-0.514815	-0.428602	-0.592517	-0.423745	0.0419922
NFE2L1	KLF6	-0.443045	0.193921	-0.480687	0.109025	-0.477047	-0.576027	-0.402767	-0.544563	-0.5056	-0.576982	-0.478867	0.0244141
NFE2L1	MID2	0.402801	0.099852	0.454735	-0.254538	0.434814	0.349317	0.39358	0.45546	0.3682	0.64543	0.398191	0.0419922
NFE2L2	KAT2B	0.502664	0.395531	0.478789	0.294078	0.260517	0.365601	0.452536	0.348226	0.394432	0.522606	0.394981	0.00488281
NFE2L2	BBX	0.506648	0.340872	0.399404	0.260972	0.407326	0.403459	0.444886	0.293944	0.282025	0.430232	0.401431	0.0136719
NFIB	CRY1	0.260896	0.205443	0.548081	0.2985	0.223772	0.441877	0.468783	0.514042	0.491234	0.590143	0.45533	0.0419922
NFIB	FOXN3	0.447625	0.141773	0.529495	0.234424	0.431664	0.487692	0.48184	0.481257	0.492726	0.67202	0.481548	0.00976562
NFIB	HDAC4	0.407714	0.129978	-0.409437	0.231534	0.383567	0.537777	0.457642	0.352371	0.467045	0.598294	0.395641	0.0419922
NFIB	ERC1	0.389685	-0.073854	0.512795	-0.220229	0.420344	0.568435	0.506953	0.442668	0.480521	-0.583886	0.431506	0.0322266
NFIB	ATRX	0.432658	-0.073667	0.499839	0.351272	0.390485	0.519681	0.464905	0.382952	0.420449	0.654195	0.426554	0.0322266
NFIB	HIF1A	0.344444	0.136766	0.561073	0.261801	0.34709	0.495032	0.467011	0.530598	0.458654	0.500836	0.462832	0.0136719
NFIB	ADNP	0.425993	0.134119	0.560032	0.393148	0.429127	0.564514	0.499176	0.462618	0.499472	-0.620391	0.445873	0.00976562
NFIB	MID1	0.378817	0.200883	0.507904	0.193934	0.385896	0.51427	0.475738	0.464529	0.456756	0.566259	0.460643	0.0185547
NFIB	MED13	0.458471	0.052654	0.559841	0.312468	0.410014	0.563435	0.461217	0.446584	0.442436	0.650971	0.452527	0.0185547
NFIB	HTATIP2	-0.397733	0.101639	-0.51172	0.177383	-0.451267	-0.575183	-0.510066	-0.443582	-0.457689	0.504003	-0.447425	0.0244141
NFIB	ACVR1	0.341961	0.10866	0.516902	0.317172	0.318562	0.429587	0.453437	0.398405	0.438199	-0.645591	0.370183	0.0244141
NFIB	KDM5B	0.453149	0.157129	0.567793	0.256495	0.442755	0.549106	0.518877	0.438682	0.484272	-0.50695	0.447952	0.00976562
NFIB	MED1	0.322618	0.136277	0.550952	0.28826	0.416618	0.418067	0.441341	0.311559	0.368874	0.615841	0.392746	0.0419922
NFIB	CDK8	0.406761	0.140607	0.553567	0.351092	0.452797	0.547876	0.449897	0.437953	0.460573	0.589776	0.451347	0.0136719
NFIB	MEIS2	0.418335	0.202445	0.514279	0.335299	0.454813	0.583695	0.495649	0.504697	0.50344	0.663741	0.499545	0.00292969
NFIB	MTF2	0.353906	0.141012	0.547306	0.340306	0.425148	0.563588	0.428102	0.456519	0.435309	0.663847	0.431705	0.0185547
NFIC	KDM1A	-0.473251	0.10572	-0.576889	0.30596	-0.278553	-0.573302	-0.36839	-0.421012	-0.455879	0.422106	-0.394701	0.0419922
NFIC	CBX7	0.488974	-0.078392	0.521955	0.35495	0.441968	0.593327	0.396377	0.499684	0.475739	0.475225	0.475482	0.0244141
NFIC	MAZ	-0.435697	0.156905	-0.50426	0.340407	-0.4147	-0.543392	-0.370976	-0.374362	-0.464595	0.34153	-0.394531	0.0185547
NFIC	GABPB1	-0.418276	0.23693	-0.547359	-0.374215	-0.280076	-0.566287	-0.321036	-0.46405	-0.421061	-0.324669	-0.396246	0.00976562
NFIC	ABCA2	0.450464	0.192691	0.553999	0.243273	0.356866	0.571549	0.436846	0.512549	0.501433	0.212638	0.443655	0.0244141
NFIC	CAMTA2	0.306698	0.300097	0.545501	0.279884	0.285736	0.487902	0.386515	0.509787	0.423333	0.478242	0.404924	0.0185547
NFIC	CREBL2	0.480637	-0.045474	0.383772	-0.278773	0.345676	0.579457	0.34817	0.345689	0.337957	-0.370515	0.345683	0.0419922
NFIC	KLF7	-0.498014	-0.202339	-0.539747	-0.359408	-0.406085	-0.581624	-0.340056	-0.437514	-0.388894	-0.242388	-0.397489	0.0185547
NFIC	MBNL2	0.470494	-0.28616	0.514926	-0.134961	0.350001	0.574877	0.396136	0.362891	0.418434	-0.284703	0.379514	0.0419922
NFYC	FHL1	0.265012	0.230594	0.326158	0.375012	0.291418	0.454613	0.438989	0.421381	0.347234	0.629636	0.361123	0.0322266
NONO	FHL1	0.222012	0.282039	0.489287	0.411418	0.319731	0.522741	0.370555	0.427471	0.495655	0.595667	0.419444	0.00976562
NONO	NFYC	0.203878	0.233869	0.47521	0.39184	0.364356	0.417085	0.444956	0.460976	0.466005	0.556346	0.431021	0.0136719
NONO	NFE2L1	-0.393225	0.054974	-0.483554	0.256345	-0.403736	-0.495917	-0.459116	-0.414524	-0.457421	0.657263	-0.40913	0.0419922
NONO	CBX7	-0.369624	0.221294	-0.514377	0.106928	-0.415619	-0.581083	-0.47301	-0.474743	-0.433775	0.606568	-0.424697	0.0322266
NONO	ADNP	0.405837	0.301427	0.559646	0.247331	0.326667	0.575373	0.429165	0.40981	0.310225	0.57127	0.407824	0.00683594
NONO	HLF	-0.392732	0.141578	-0.515196	0.381512	-0.149586	-0.549447	-0.520039	-0.519628	-0.521872	-0.414099	-0.464647	0.0322266
NONO	HTATIP2	-0.317383	0.292342	-0.510511	-0.131337	-0.301133	-0.562767	-0.442911	-0.448928	-0.345998	-0.374056	-0.360027	0.0419922
NONO	CREBL2	-0.280333	0.33283	-0.340913	0.300121	-0.234203	-0.526467	-0.473415	-0.47463	-0.455625	-0.580731	-0.398269	0.0185547
NONO	MAX	0.082654	0.31333	0.456699	0.312832	0.326829	0.316817	0.481035	0.462719	0.541668	-0.604728	0.321823	0.0244141
NONO	ILF3	0.366991	0.170872	0.519989	0.264254	0.233496	0.418592	0.45519	0.42723	0.440889	0.655975	0.422911	0.0322266
NONO	CDK8	0.290883	0.32081	0.559929	0.076073	0.384823	0.419825	0.437273	0.444171	0.373375	-0.48452	0.379099	0.0419922
NONO	BHLHE40	-0.341607	0.131471	-0.52104	0.338833	-0.292465	-0.529642	-0.491927	-0.500918	-0.501817	0.38116	-0.416767	0.0136719
NONO	MBNL2	-0.257417	0.104062	-0.509546	0.371169	-0.22289	-0.509525	-0.509757	-0.490008	-0.5253	-0.536529	-0.499767	0.0322266
NONO	ILF2	0.164732	0.333887	0.54214	0.328999	0.334581	0.393858	0.454736	0.530341	0.538183	0.644108	0.424297	0.00976562
NONO	BTF3	0.262469	0.282177	0.523322	0.258879	0.234334	0.450382	0.434599	0.459681	0.501538	-0.576743	0.358388	0.0419922
NPAS3	CBFB	0.302337	0.308762	-0.297263	0.329336	0.273037	0.466785	0.421427	0.514429	0.482475	0.64165	0.375382	0.0136719
NPAS3	HIF1A	0.406646	0.314037	-0.48538	0.222623	0.328516	0.538391	0.379621	0.469022	0.466001	0.555445	0.393134	0.00488281
NPAS3	MID1	0.257528	0.35573	-0.361741	0.366028	0.344199	0.471351	0.247016	0.412231	0.421209	0.597323	0.360879	0.00683594
NPAS3	CAMKK2	-0.391822	-0.326292	0.280817	-0.246986	-0.302711	-0.504339	-0.388402	-0.395803	-0.309318	-0.536348	-0.357347	0.0244141
NR1D2	HLF	0.391759	0.11008	0.529352	0.294078	0.238277	0.389289	0.54124	0.517489	0.540655	0.479953	0.435856	0.0322266
NR1D2	MBNL1	0.482013	0.183532	0.486029	0.36603	0.255226	0.323225	0.535231	0.51117	0.539325	0.460151	0.471082	0.0136719
NR2F2	CREBL2	-0.388578	0.004832	-0.391724	0.384155	-0.369798	-0.529076	-0.482722	-0.299543	-0.327217	0.604394	-0.348507	0.0419922
NR2F2	CBX3	0.27534	0.136387	0.362832	0.308762	0.363873	0.48481	0.426847	0.464572	0.460978	0.633946	0.39536	0.0322266
NR2F2	MBNL2	-0.402995	-0.015663	-0.437673	0.313044	-0.353096	-0.53398	-0.509062	-0.339546	-0.388215	0.550651	-0.370656	0.0419922
NR2F2	MTF2	0.345447	0.162234	0.331718	0.328118	0.310584	0.529469	0.365849	0.392228	0.356369	0.642057	0.350908	0.0244141
NR2F2	ETS2	-0.313138	0.081594	-0.404487	0.279408	-0.399081	-0.553067	-0.483539	-0.423668	-0.431665	0.582897	-0.401784	0.0419922
NR3C1	GCLC	0.459476	0.107942	0.536217	0.298714	0.390594	0.499753	0.524696	0.391487	0.551221	0.41002	0.434748	0.0185547
NR3C1	FHL1	-0.39323	0.17847	-0.450651	0.314872	-0.345616	-0.532257	-0.461492	-0.413552	-0.478291	-0.553451	-0.432102	0.00976562
NR3C1	NFYC	-0.315284	0.162178	-0.499772	0.300228	-0.239974	-0.470846	-0.510223	-0.461569	-0.474206	-0.54767	-0.466207	0.0185547
NR3C1	NFE2L1	0.469491	0.194381	0.536316	0.239252	0.417552	0.521692	0.462465	0.405107	0.409458	-0.631056	0.413505	0.00683594
NR3C1	ADNP	-0.420174	0.230196	-0.547892	0.383359	-0.352401	-0.569282	-0.308601	-0.294679	-0.238273	-0.568868	-0.330501	0.0419922
NR3C1	HNRNPUL1	-0.378203	0.211367	-0.531803	-0.098035	-0.403186	-0.447214	-0.478729	-0.472317	-0.497349	0.633461	-0.4252	0.0419922
NR3C1	HLF	0.426303	0.182735	0.558686	0.367275	0.428332	0.53251	0.544489	0.507961	0.552815	0.578516	0.520236	0.00292969
NR3C1	HTATIP2	0.487894	0.237385	0.536018	0.117222	0.427969	0.567345	0.399083	0.387307	0.315379	0.418807	0.408945	0.0322266
NR3C1	CREBL2	0.500796	0.151225	0.480839	0.37674	0.440522	0.560322	0.439742	0.468106	0.500796	0.63971	0.474473	0.00949058
NR3C2	NR3C1	0.484199	0.139119	0.544109	0.255753	0.370994	0.530352	0.53705	0.491417	0.511492	0.09982	0.487808	0.0419922
NR4A2	BCL11A	0.434272	0.232423	0.512496	0.182446	0.167282	0.434822	0.472944	0.428518	0.420369	0.546556	0.431395	0.0244141
NR4A2	CDK8	0.441009	0.288646	0.547043	0.224901	0.277974	0.478778	0.423487	0.413503	0.340888	0.506886	0.418495	0.0185547
NR4A2	MTF2	0.379275	0.295929	0.520782	0.330963	0.180222	0.494191	0.392444	0.448872	0.403399	0.515028	0.397922	0.0185547
NRG1	KDM1A	0.447379	0.240307	0.567331	-0.221767	0.392546	0.494319	0.497393	0.47792	0.490732	0.42038	0.46265	0.00488281
NRG1	FOXJ2	0.48009	0.146583	0.435643	0.179511	0.450878	0.486791	0.510768	0.419769	0.485775	0.307741	0.443261	0.0322266
NRG1	MCM6	0.345892	0.209827	0.539819	0.228071	0.459543	0.452967	0.38571	0.365531	0.387381	0.380879	0.383294	0.0419922
NRG1	MID2	-0.447977	-0.101463	-0.419587	0.349393	-0.414096	-0.350836	-0.351907	-0.356869	-0.304276	0.424869	-0.351372	0.0419922
NRG1	CBX7	-0.492419	0.194163	-0.533992	-0.231742	-0.491978	-0.537747	-0.450796	-0.430684	-0.484146	0.440325	-0.467471	0.00488281
NRG1	MAZ	0.4645	0.16866	0.470183	-0.253472	0.48142	0.473126	0.424883	0.484245	0.390494	0.325532	0.444692	0.0185547
NRG1	GABPB1	0.425428	-0.103078	0.519954	0.318387	0.308961	0.511905	0.352984	0.328397	0.356213	-0.408615	0.340691	0.0244141
NRG1	HTATIP2	-0.45128	0.308868	-0.513045	-0.099176	-0.435286	-0.530317	-0.53859	-0.44183	-0.471316	-0.185214	-0.446555	0.0322266
NRG1	CREBL2	-0.503567	0.256469	-0.398467	0.211003	-0.380406	-0.524119	-0.523594	-0.464544	-0.365301	-0.364051	-0.389437	0.0136719
NRG1	KLF7	0.503612	-0.12201	0.551406	0.275239	0.464606	0.531049	0.494992	0.34555	0.485534	-0.251595	0.47507	0.0322266
NRG1	KHDRBS1	0.416086	0.271812	0.533177	0.156286	0.418409	0.39281	0.419765	0.38754	0.450353	-0.347255	0.404448	0.0322266
NRG1	HABP4	-0.457185	0.285953	-0.545425	-0.245062	-0.447894	-0.52398	-0.522258	-0.484199	-0.42505	0.213618	-0.452539	0.0136719
NRG1	MTF2	0.471003	0.252248	0.552761	0.130977	0.410404	0.513237	0.413259	0.34878	0.39303	-0.468237	0.401717	0.0244141
NRIP1	BCLAF1	-0.229476	0.306097	0.550903	0.28992	0.326651	0.425903	0.34231	0.416985	0.40898	0.59439	0.375645	0.0185547
NRIP1	ARID4A	0.210193	-0.088034	0.546119	0.33833	0.375125	0.51819	0.453931	0.452923	0.436898	0.570466	0.44491	0.0419922
NRIP1	LMO3	0.473395	0.192741	0.454104	-0.11214	0.421847	0.487351	0.423189	0.532504	0.438868	0.594833	0.446486	0.0322266
NRIP1	FOXN3	0.386219	-0.235256	0.520806	0.233351	0.367587	0.534868	0.448795	0.477007	0.396864	0.553719	0.422829	0.00488281
NRIP1	MEF2C	0.508529	0.279615	0.413793	0.195609	0.436544	0.514759	0.480113	0.497498	0.4262	0.571187	0.458329	0.00488281
NRIP1	ATRX	0.329915	0.192352	0.408002	0.322824	0.375527	0.477765	0.459667	0.422118	0.445878	0.583701	0.41506	0.00683594
NRIP1	ADNP	0.279145	0.048253	0.552584	0.362032	0.384306	0.580641	0.506912	0.458962	0.420386	-0.360403	0.402346	0.0322266
NRIP1	MED13	0.292813	-0.128271	0.551764	0.275725	0.35655	0.582585	0.43161	0.491524	0.458464	0.562138	0.445037	0.0322266
NRIP1	ACVR1	0.420155	-0.196189	0.51002	0.331642	0.284202	0.394671	0.475444	0.314868	0.291192	-0.485325	0.323255	0.0419922
NRIP1	IVNS1ABP	0.405046	0.127236	0.555651	0.280178	0.440754	0.55812	0.473396	0.46594	0.422131	0.198245	0.431442	0.0419922
NRIP1	DR1	0.497898	0.254239	0.46158	0.352628	0.326032	0.528985	0.317162	0.455569	0.413636	0.622221	0.434603	0.00488281
NRIP1	KHDRBS1	0.326787	0.20039	0.538317	0.215407	0.364219	0.422489	0.452195	0.541175	0.3911	0.614562	0.406795	0.0244141
NRIP1	CDK8	0.470762	0.102615	0.560989	0.296543	0.417986	0.538348	0.488986	0.446096	0.398767	0.535196	0.458429	0.0244141
NRIP1	MEIS2	0.454349	-0.151693	0.50284	0.281645	0.415048	0.567577	0.509838	0.491587	0.398259	0.510289	0.472968	0.00976562
NRIP1	NCOA2	0.423506	0.174304	0.526406	0.249454	0.283899	0.542179	0.40556	0.4211	0.432802	0.388621	0.41333	0.0419922
NRIP1	MTF2	0.455979	0.170544	0.539406	0.347593	0.394298	0.585034	0.442855	0.423578	0.324734	0.543401	0.433217	0.00976562
NRIP1	MLLT3	0.31873	-0.226962	0.566089	0.271022	0.290976	0.446885	0.52827	0.519741	0.435846	0.570287	0.441365	0.0244141
NRIP1	MAF	0.48342	0.207126	-0.31027	0.304448	0.406005	0.564894	0.404848	0.422626	0.287538	0.572115	0.405427	0.0185547
OPTN	NFE2L1	0.379339	0.208486	0.399685	0.357017	0.425058	0.380025	0.334241	0.322548	0.33897	0.471614	0.368178	0.0185547
OPTN	CBX7	0.338984	0.159056	0.493668	0.276337	0.440652	0.421948	0.478793	0.375277	0.352475	0.481268	0.398613	0.0244141
OPTN	CAMKK2	0.238941	0.253682	0.445469	0.354571	0.269533	0.500728	0.428861	0.413108	0.307436	0.402612	0.378592	0.0419922
OPTN	NR3C1	0.247902	0.170756	0.482384	0.307989	0.432904	0.369734	0.431197	0.480336	0.520199	-0.29787	0.400466	0.0322266
PA2G4	HSF2	0.20862	0.311821	0.555553	0.267826	-0.230736	0.473438	0.460363	0.51807	0.421031	0.517942	0.440697	0.0322266
PA2G4	HLF	-0.337726	0.277482	-0.500193	0.244512	-0.242216	-0.520713	-0.510607	-0.418331	-0.479458	0.573596	-0.378028	0.0244141
PA2G4	NR3C1	-0.435345	0.138079	-0.475662	0.183371	-0.173118	-0.528051	-0.525431	-0.426519	-0.487413	0.632546	-0.430932	0.0322266
PA2G4	DR1	0.443663	0.367112	0.443037	0.25643	-0.211558	0.484133	0.421977	0.426815	0.334714	0.632277	0.424396	0.0136719
PA2G4	CBX3	0.366007	0.247871	0.503942	0.172162	-0.123975	0.540976	0.500962	0.513502	0.502959	0.642813	0.501961	0.0244141
PA2G4	ILF2	0.373238	0.356335	0.546922	0.274633	-0.234878	0.35958	0.441306	0.473059	0.532545	-0.628079	0.366409	0.00976562
PA2G4	ETS2	-0.415244	0.29421	-0.478676	0.237109	-0.150391	-0.561627	-0.510386	-0.483639	-0.515692	0.562106	-0.44696	0.0185547
PA2G4	DEDD	0.379539	0.170241	0.530698	0.134925	-0.144554	0.468278	0.510288	0.505941	0.481129	-0.590057	0.423909	0.0322266
PAWR	KDM1A	0.464626	0.200571	0.558465	-0.172007	0.376396	0.558203	0.432236	0.356313	0.444168	-0.659976	0.404316	0.0185547
PAWR	KLF6	0.499108	0.150779	0.434652	-0.081589	0.45829	0.576858	0.506708	0.539777	0.511903	0.579242	0.502908	0.0322266
PAWR	MEF2C	0.505457	-0.168256	0.377972	0.230515	0.446843	0.510485	0.396029	0.539484	0.474394	0.545901	0.460618	0.00976562
PAWR	MYNN	0.350587	0.190187	0.523189	0.229544	-0.307955	0.478898	0.373684	0.507821	0.417995	0.639078	0.39584	0.0244141
PAWR	CBX7	-0.468313	0.056022	-0.491796	-0.142334	-0.489115	-0.591434	-0.487535	-0.4624	-0.478456	-0.662328	-0.482996	0.0322266
PAWR	ADNP	0.378382	0.173083	0.551486	0.286076	0.414601	0.569711	0.40378	0.401867	0.417306	-0.631712	0.402824	0.0244141
PAWR	MAZ	0.504393	0.175222	0.427561	-0.22071	0.465504	0.527713	0.476113	0.462337	0.42876	-0.555597	0.445549	0.00488281
PAWR	GABPB1	0.455827	0.174199	0.535385	0.240633	0.314128	0.573691	0.327597	0.454004	0.392248	0.637631	0.423126	0.0244141
PAWR	ABCA2	-0.499277	0.236102	-0.527215	-0.073659	-0.419902	-0.57739	-0.45082	-0.523416	-0.477908	-0.504038	-0.488592	0.0322266
PAWR	KAT2A	-0.337614	0.044151	-0.48492	-0.342779	-0.260543	-0.565271	-0.397455	-0.440178	-0.353454	-0.671966	-0.375455	0.0419922
PAWR	EZH1	-0.460102	-0.201205	-0.334174	-0.219137	-0.407603	-0.277376	-0.425011	-0.53152	-0.477826	-0.636723	-0.416307	0.0244141
PAWR	HLF	-0.389391	0.089395	-0.481307	0.297661	-0.314596	-0.537721	-0.483966	-0.364659	-0.31045	0.461838	-0.339627	0.0419922
PAWR	NR3C1	-0.486679	0.161225	-0.449067	0.20671	-0.397343	-0.56376	-0.45217	-0.348379	-0.297697	0.625043	-0.372861	0.0322266
PAWR	ACVR1	0.443718	0.234974	0.513728	0.244141	0.320281	0.431914	0.336224	0.354715	0.385135	-0.645643	0.345469	0.0322266
PAWR	KDM5B	0.44522	0.057811	0.560951	0.226997	0.413695	0.555025	0.403657	0.335866	0.393725	-0.498048	0.398691	0.0419922
PAWR	DR1	0.461831	0.22282	0.455713	0.309234	0.366792	0.533107	0.383378	0.492853	0.454205	0.61629	0.454959	0.00488281
PAWR	CBX3	0.396572	0.032686	0.486984	0.230521	0.417438	0.549299	0.392152	0.512544	0.463671	0.659127	0.440554	0.0419922
PAWR	ARHGAP22	-0.37509	0.179736	-0.550439	-0.262205	-0.374755	-0.556716	-0.399133	-0.44275	-0.43802	-0.39657	-0.397852	0.0185547
PAWR	HABP4	-0.436498	0.281192	-0.502075	-0.14645	-0.441352	-0.581404	-0.423677	-0.346906	-0.346512	-0.573559	-0.430088	0.0244141
PAWR	CHD1L	-0.514642	0.133975	-0.379671	0.195414	-0.443436	-0.552727	-0.407554	-0.378977	-0.406766	0.545565	-0.393219	0.0419922
PAWR	CDK8	0.499949	0.292586	0.555557	0.124152	0.436631	0.542002	0.450557	0.513789	0.503938	0.548896	0.501943	0.00976562
PAWR	MEIS2	0.493532	0.107526	0.510099	0.133141	0.401729	0.562041	0.467841	0.468724	0.465985	0.646414	0.468282	0.0322266
PAWR	MBNL2	-0.513849	-0.131038	-0.461495	0.317113	-0.373207	-0.577076	-0.469693	-0.318247	-0.300858	0.587313	-0.345727	0.0136719
PAWR	MTF2	0.490273	0.212341	0.543572	0.295799	0.400397	0.581583	0.360471	0.402364	0.332261	0.670876	0.401381	0.00976562
PAWR	NONO	0.27459	0.211403	0.500453	0.244014	0.380007	0.541347	0.456974	0.399034	0.382486	-0.655794	0.381246	0.0244141
PAWR	NFIB	0.371554	0.14523	0.495148	0.159058	0.470148	0.561057	0.387781	0.475068	0.445715	0.66584	0.457931	0.0244141
PAWR	ETS2	-0.466943	0.161272	-0.469717	0.169201	-0.426534	-0.582156	-0.504093	-0.422897	-0.380253	0.571981	-0.424716	0.0322266
PAWR	KLHL21	-0.481462	-0.057843	-0.553827	-0.183467	-0.457564	-0.469067	-0.495562	-0.509228	-0.479505	-0.612522	-0.480484	0.0322266
PBX1	ARID4A	0.183263	0.128925	0.549958	0.411487	0.339124	0.510637	0.48777	0.478468	0.509935	0.478892	0.47868	0.0185547
PBX1	HDAC9	0.472783	-0.181175	0.437032	0.217106	0.236034	0.473177	0.445827	0.482824	0.471908	0.429373	0.441429	0.0136719
PBX1	LMO3	0.460043	-0.083441	0.52213	-0.125263	0.38454	0.534273	0.418384	0.547423	0.504392	0.545415	0.482217	0.0419922
PBX1	FOXN3	0.451415	0.211154	0.530494	0.262331	0.349094	0.45642	0.513381	0.498763	0.505621	0.428235	0.453917	0.00683594
PBX1	MEF2C	0.507869	-0.085498	0.526839	0.249271	0.423063	0.535556	0.493647	0.488283	0.493921	0.549025	0.493784	0.0244141
PBX1	ATRX	0.41268	0.10828	0.521682	0.355126	0.345645	0.524579	0.482993	0.465068	0.47442	0.502735	0.469744	0.0185547
PBX1	ADNP	0.375847	0.101654	0.565702	0.4139	0.353376	0.546055	0.521271	0.483429	0.518601	-0.266207	0.448665	0.0185547
PBX1	MED13	0.386979	0.198322	0.562213	0.252483	0.354305	0.546899	0.487322	0.505318	0.485421	0.44064	0.463031	0.00976562
PBX1	CAND1	0.361888	0.071187	0.532258	0.408308	0.210492	0.537898	0.449883	0.492778	0.465084	0.428537	0.43921	0.0419922
PBX1	KDM5B	0.444525	0.234665	0.578921	0.248734	0.369264	0.533784	0.528851	0.430029	0.496344	-0.189345	0.437277	0.0185547
PBX1	DR1	0.441001	-0.182443	0.490454	0.410495	0.314928	0.526836	0.307069	0.435224	0.416859	0.511584	0.426041	0.00976562
PBX1	KLF12	0.4604	0.183313	0.537547	-0.178695	0.354246	0.568982	0.508989	0.502529	0.509961	0.495734	0.499132	0.00976562
PBX1	KHDRBS1	0.394143	-0.064971	0.548854	0.232893	0.329014	0.487658	0.446086	0.552929	0.493238	0.536209	0.466872	0.0322266
PBX1	CDK8	0.491312	-0.075385	0.560836	0.307657	0.418583	0.504974	0.505007	0.463602	0.434211	0.453925	0.458763	0.0322266
PBX1	MEIS2	0.485266	0.197834	0.545834	0.307855	0.409155	0.57311	0.498101	0.492199	0.502172	0.406523	0.488733	0.00292969
PBX1	MTF2	0.461195	-0.089507	0.550674	0.379364	0.36215	0.541803	0.459387	0.448154	0.466851	0.403998	0.45377	0.0244141
PBX1	NFIB	0.394001	0.121986	0.534114	0.329953	0.459226	0.565675	0.513213	0.484226	0.506639	0.406595	0.471726	0.00976562
PBX1	NR4A2	0.401247	-0.238934	0.534258	0.303227	0.18697	0.426873	0.490832	0.421712	0.453272	0.22417	0.411479	0.0419922
PBX1	AFF2	0.50757	-0.113027	0.54619	-0.228712	0.348158	0.576589	0.510624	0.527094	0.519451	0.195347	0.509097	0.0322266
PBX1	IRF2	-0.485385	0.118012	-0.521093	0.230063	-0.336037	-0.521887	-0.392021	-0.446505	-0.434773	-0.40437	-0.419571	0.0322266
PBX1	MLLT3	0.396433	0.217555	0.577564	0.338621	0.281919	0.438612	0.535458	0.527979	0.524172	0.485139	0.461875	0.00683594
PBX1	DDIT3	-0.416721	-0.182255	-0.553435	-0.18622	-0.421681	-0.528835	-0.479573	-0.434071	-0.466331	-0.411301	-0.427876	0.0136719
PBX1	PAWR	0.493265	-0.088401	0.519495	0.254383	0.42378	0.529876	0.413	0.474499	0.420661	0.343369	0.42222	0.0419922
PBX1	MAF	0.477279	-0.105955	-0.385073	0.316645	0.389275	0.507066	0.392994	0.416028	0.365128	0.44878	0.391134	0.0322266
PBX1	NRIP1	0.477231	-0.130534	0.532022	0.310549	0.428377	0.543805	0.513363	0.509917	0.455581	0.490827	0.484029	0.00683594
PBXIP1	BMP7	0.296269	0.377522	0.532171	0.133261	0.305108	0.41311	0.411729	0.395565	0.443305	0.32277	0.386544	0.0419922
PBXIP1	CSRP1	0.452992	0.368561	0.554482	0.179321	0.321707	0.527905	0.390508	0.352548	0.4267	0.246968	0.379534	0.0322266
PCBD1	ENO1	0.413982	0.17465	0.34818	0.187123	0.361012	0.463005	0.489227	0.448013	0.499909	0.579502	0.430998	0.0244141
PCBD1	KLF7	-0.403808	-0.070895	-0.518498	-0.352036	-0.358141	-0.434887	-0.471931	-0.350045	-0.316232	-0.452703	-0.380974	0.0419922
PCBD1	CITED1	0.167065	0.310061	0.366656	0.267791	0.322726	0.351063	0.438802	0.382546	0.517676	0.600312	0.358859	0.0419922
PCBD1	IRF3	0.356288	0.063069	0.406777	0.359734	0.394912	0.47727	0.484316	0.377454	0.465024	0.579386	0.400844	0.0322266
PCGF3	KDM1A	0.427502	0.334751	0.554014	0.409774	0.206651	0.547578	0.523133	0.416017	0.444017	0.312302	0.42176	0.00488281
PCGF3	HIVEP2	0.42335	0.373269	0.392625	0.388268	0.387276	0.332934	0.456436	0.291741	0.326575	0.178725	0.380273	0.0322266
PCGF3	MAMLD1	0.398009	0.060456	0.459252	-0.387493	0.298463	0.544411	0.524907	0.333961	0.416918	0.315868	0.365985	0.0419922
PCGF3	FOXJ2	0.433213	0.226732	0.517208	-0.259271	0.334762	0.500187	0.529755	0.420489	0.432887	0.221878	0.426688	0.0322266
PCGF3	KLF6	0.462896	0.315	0.533807	0.22016	0.383448	0.57693	0.487488	0.433614	0.382872	-0.129312	0.408531	0.0322266
PCGF3	NFE2L1	-0.465729	0.247076	-0.497327	0.293348	-0.393724	-0.511704	-0.347115	-0.401111	-0.273291	0.371466	-0.37042	0.0185547
PCGF3	ERC1	0.481969	-0.213349	0.549855	-0.244086	0.336427	0.438373	0.531331	0.440081	0.445459	0.348959	0.439227	0.0185547
PCGF3	CBX7	-0.473466	0.121569	-0.548421	0.400788	-0.397206	-0.563002	-0.513039	-0.461782	-0.415084	0.315827	-0.438433	0.0185547
PCGF3	MAZ	0.479866	0.224656	0.516382	0.363992	0.406396	0.450212	0.382033	0.313524	0.252192	0.343717	0.373012	0.0244141
PCGF3	ABCA2	-0.467265	0.303216	-0.557769	0.329475	-0.371006	-0.501156	-0.371637	-0.430614	-0.26459	0.314777	-0.371321	0.00683594
PCGF3	CAMTA2	-0.284298	0.255682	-0.553201	0.377226	-0.186336	-0.453451	-0.441751	-0.49501	-0.429777	0.341507	-0.357038	0.0322266
PCGF3	ARID1A	0.331146	0.244293	0.537228	0.323772	0.195968	0.492549	0.529192	0.356231	0.431186	0.349263	0.352747	0.0419922
PCGF3	KLF7	0.493212	-0.237471	0.558314	-0.399264	0.379237	0.548895	0.531571	0.4405	0.469818	-0.042949	0.455159	0.0419922
PCGF3	KLF12	0.425625	-0.293023	0.553621	-0.272444	0.266345	0.523065	0.446036	0.3928	0.403563	-0.242608	0.398181	0.0419922
PCGF3	IRF3	-0.274969	0.257791	-0.52501	0.392768	-0.361052	-0.340813	-0.362484	-0.351234	-0.315173	0.375253	-0.327993	0.0136719
PCGF3	HABP4	-0.431137	0.325928	-0.549377	0.397292	-0.351975	-0.564187	-0.522008	-0.432529	-0.409128	0.184832	-0.420133	0.00976562
PCGF3	NFIC	-0.451843	0.200548	-0.559271	0.373501	-0.290312	-0.534802	-0.36254	-0.468485	-0.353713	0.266628	-0.358127	0.0322266
PCGF3	MTF2	0.475856	0.268689	0.552329	-0.138747	0.294525	0.565936	0.509584	0.489751	0.455187	-0.338638	0.465522	0.0244141
PCGF3	NRG1	0.476699	0.231691	0.54435	-0.325944	0.391143	0.407058	0.492266	0.348772	0.363872	0.223474	0.377507	0.0322266
PCGF3	ETS2	-0.457067	0.292388	-0.534254	0.208931	-0.327592	-0.552604	-0.435337	-0.431466	-0.333983	-0.25451	-0.382725	0.0419922
PCGF3	CRK	0.413334	0.219832	0.556299	0.24478	0.297239	0.472819	0.509351	0.413404	0.380521	0.238467	0.396927	0.0419922
PCGF3	CHD3	0.491902	0.211771	0.527533	0.377201	0.363162	0.411925	0.503394	0.34582	0.414704	0.390847	0.401386	0.00683594
PCGF3	ARNT2	-0.407092	0.086942	-0.533341	0.389521	-0.350862	-0.578185	-0.317927	-0.43321	-0.344612	0.3405	-0.347737	0.0244141
PCGF3	DDIT3	-0.393424	0.330573	-0.55369	-0.268778	-0.365669	-0.407015	-0.442759	-0.390867	-0.322305	0.37062	-0.378268	0.00488281
PCGF3	FOXO4	-0.478882	0.226598	-0.556478	0.378179	-0.315439	-0.441256	-0.518353	-0.428389	-0.395512	0.108254	-0.41195	0.0419922
PCGF3	H1FX	0.366204	0.185718	0.496885	0.38237	0.313807	0.425054	0.420864	0.314221	0.327162	-0.326444	0.346683	0.0185547
PDE8A	GCLC	0.400532	0.256978	0.517736	0.377474	0.29742	0.328302	0.481649	0.243355	0.383445	0.467451	0.380459	0.0244141
PDE8B	NCALD	0.316336	0.330157	0.492794	0.098546	0.346842	0.393711	0.463272	0.500288	0.501473	0.324396	0.370277	0.0322266
PDE8B	HLF	0.417071	0.267437	0.558457	0.271705	0.418217	0.529403	0.512716	0.525556	0.551926	0.457619	0.485167	0.00488281
PDE8B	CREBL2	0.329581	0.159534	0.455115	0.209743	0.371753	0.442608	0.389666	0.487094	0.486097	0.42166	0.405663	0.0419922
PEG3	PATZ1	-0.316014	-0.17595	-0.501148	-0.25843	-0.324314	-0.533856	-0.447397	-0.506375	-0.529732	-0.311596	-0.385856	0.0322266
PEG3	LHX2	-0.413598	-0.21047	-0.392254	0.147881	-0.380674	-0.525456	-0.529023	-0.461546	-0.495417	-0.238256	-0.402926	0.0419922
PEG3	HLF	0.440189	0.15973	0.5378	0.254178	0.383571	0.546467	0.527626	0.508334	0.543303	0.291917	0.474262	0.0244141
PEG3	BTBD3	0.430849	0.259199	0.489995	0.313754	0.363653	0.510546	0.539699	0.495989	0.524066	0.267027	0.460422	0.00976562
PEG3	NR1D2	0.378054	0.194752	0.445991	0.298347	0.224034	0.444204	0.551428	0.511958	0.561326	0.341857	0.411129	0.0322266
PEG3	CSRP2	-0.384236	-0.208893	-0.501423	0.167529	-0.436191	-0.543954	-0.507577	-0.48281	-0.513818	-0.183451	-0.4595	0.0322266
PEX14	CBX7	0.375971	0.175381	0.416279	0.387079	0.352144	0.590516	0.311265	0.338459	0.286713	0.602844	0.364058	0.0419922
PEX14	KLF12	-0.408785	-0.206471	-0.468114	-0.211448	-0.22265	-0.563802	-0.400703	-0.437832	-0.441617	-0.381165	-0.404744	0.0244141
PEX14	CITED1	0.088825	0.366392	0.393984	0.33147	0.360377	0.456946	0.388735	0.374935	0.401857	0.5503	0.381835	0.0322266
PFN1	MAZ	0.396046	0.334711	0.41375	0.343581	0.357952	-0.054999	0.52435	0.540732	0.538586	0.48271	0.404898	0.0419922
PHB	CREB3	0.35279	0.232219	-0.232428	0.362495	0.308873	0.442197	0.474202	0.448422	0.517509	0.562272	0.402346	0.0322266
PHB	CITED1	0.265219	0.327263	0.267529	0.3508	0.354327	0.422427	0.42526	0.455394	0.472947	0.510097	0.388377	0.00976562
PHB2	KAT5	0.23085	0.168001	0.457146	0.41531	0.184475	0.405413	0.507938	0.451494	0.499652	0.635566	0.433402	0.0419922
PHF21A	MBTD1	0.411698	0.224016	0.518705	0.089241	0.27981	0.5599	0.42289	0.386971	0.420078	0.579727	0.415888	0.0419922
PKNOX1	ERC1	0.316758	0.119519	0.519109	0.121568	0.395197	0.49458	0.481927	0.495187	0.490546	0.358049	0.438562	0.0322266
PKNOX1	ADNP	0.417932	0.126868	0.562834	-0.212991	0.28206	0.58052	0.496062	0.492546	0.490324	0.462751	0.476538	0.0244141
PKNOX1	CREBL2	-0.307267	0.268388	-0.420826	-0.261943	-0.263851	-0.539847	-0.489113	-0.396744	-0.400254	-0.410314	-0.398499	0.0322266
PKNOX1	IVNS1ABP	0.342611	0.286417	0.5747	-0.174536	0.400985	0.545726	0.487746	0.507014	0.481575	0.197048	0.44128	0.0419922
PKNOX1	NONO	0.359398	0.241583	0.515717	-0.324054	0.340552	0.505155	0.488662	0.471087	0.411659	0.487059	0.441373	0.00488281
PKNOX1	ETS2	-0.383275	0.093841	-0.53077	-0.224128	-0.309604	-0.5598	-0.476677	-0.505329	-0.408144	-0.393724	-0.400934	0.0419922
PLAGL1	CREBL2	-0.49235	0.12775	-0.412013	0.333528	-0.391888	-0.545205	-0.467073	-0.397051	-0.409395	-0.546005	-0.410704	0.0185547
PLXNA3	HNRNPUL1	0.384227	-0.16244	0.49971	0.177255	0.329802	0.477198	0.465468	0.420574	0.455138	-0.59068	0.4024	0.0322266
PLXNA3	HLF	-0.417058	-0.120601	-0.534208	-0.348865	-0.379579	-0.531745	-0.448472	-0.446398	-0.467038	-0.300317	-0.431728	0.0244141
PLXNA3	CREBL2	-0.410899	0.0108	-0.471844	-0.383382	-0.395303	-0.466906	-0.534492	-0.487374	-0.510377	-0.514396	-0.469375	0.0419922
PLXNA3	NR3C1	-0.437055	-0.14599	-0.53444	-0.301877	-0.399632	-0.437762	-0.392649	-0.39802	-0.421921	-0.514751	-0.410776	0.0244141
PLXNB3	ABCA2	0.522105	0.152373	0.573506	0.281056	0.436594	0.564527	0.468914	0.543187	0.499979	0.381799	0.484447	0.00976562
PLXNB3	ARHGAP22	0.401493	0.05972	0.561942	0.279773	0.351587	0.556604	0.430511	0.506518	0.4773	0.370789	0.416002	0.0322266
PLXNB3	CHD1L	0.52627	0.173212	0.519404	-0.097839	0.441635	0.565403	0.453782	0.438999	0.429742	0.181337	0.440317	0.0419922
PLXNB3	CSRP1	0.523003	0.333004	0.564604	0.230339	0.459538	0.568085	0.437209	0.460444	0.352632	0.26857	0.448373	0.00976562
PLXNB3	KLHL21	0.471692	0.146533	0.562821	0.143097	0.450763	0.518573	0.486948	0.516755	0.495662	0.164325	0.47932	0.0244141
PLXNB3	CREB3L2	0.479988	0.27405	0.557208	-0.17886	0.385824	0.485039	0.382527	0.388281	0.335151	0.33753	0.384176	0.0244141
PLXNB3	HDAC2	-0.440648	-0.17671	-0.575881	-0.222527	-0.356568	-0.547823	-0.468286	-0.56081	-0.52287	0.161948	-0.454467	0.0322266
PMF1	MAZ	0.313741	0.296175	0.391308	0.261191	0.438165	-0.317027	0.410943	0.544525	0.506759	0.280445	0.352525	0.0419922
PMF1	MBNL2	-0.311684	-0.317913	-0.434393	-0.295359	-0.338881	0.445831	-0.365074	-0.429243	-0.463784	-0.408721	-0.351977	0.00195312
PMF1	MBNL1	-0.318698	-0.303068	-0.396043	-0.34725	-0.26577	0.358926	-0.390279	-0.432415	-0.410219	-0.46659	-0.368764	0.00488281
PNN	BTAF1	0.312304	0.259378	0.502166	0.330882	0.250507	0.362558	0.476244	0.437014	0.471907	0.372027	0.367293	0.0185547
POLR2K	CREM	0.423709	0.235256	0.325601	0.351191	0.351367	0.430883	0.423999	0.411418	0.44583	-0.530959	0.381393	0.00683594
POLR2K	CREBL2	0.471443	0.142588	0.377754	0.385146	0.393107	0.39382	0.465761	0.228482	0.452304	-0.573519	0.389126	0.0244141
POLR2K	COPS5	0.427243	0.233422	0.283707	0.342023	0.327941	0.394917	0.424418	0.387454	0.299349	0.562266	0.364739	0.0244141
POLR2K	PLXNA3	-0.416959	-0.082544	-0.441179	-0.361791	-0.31403	-0.397912	-0.483516	-0.357271	-0.482072	0.48696	-0.379852	0.0419922
POLR2L	CHD1	-0.306334	-0.302673	-0.521836	-0.322418	-0.111017	-0.500359	-0.371594	-0.388007	-0.402593	0.659499	-0.347006	0.0185547
POLR2L	CDK5	0.320273	0.403509	-0.160186	0.397154	0.224402	0.374945	0.493747	0.496813	0.482638	-0.577098	0.386049	0.0322266
POU2F1	JARID2	0.420017	0.285921	0.510729	0.199438	0.319705	0.563577	0.423399	0.353587	0.397876	0.248269	0.375731	0.0419922
POU2F1	NCOA1	0.327201	0.258654	0.425716	-0.207117	0.273575	0.43866	0.512079	0.377859	0.461275	-0.59748	0.35253	0.0322266
PPARD	ENO1	0.373272	-0.249902	0.483345	-0.147206	0.321285	0.434377	0.430713	0.433757	0.385488	0.588741	0.4081	0.0419922
PPARD	ATRX	-0.382783	-0.204648	-0.495698	-0.247458	-0.368249	-0.407878	-0.382894	-0.470835	-0.449407	-0.548956	-0.395386	0.0136719
PPARD	CBX5	-0.270244	-0.248153	-0.486291	0.166721	-0.218485	-0.442261	-0.447708	-0.443131	-0.478832	-0.455934	-0.442696	0.0419922
PPARD	CBX7	0.372759	-0.092335	0.526418	0.335535	0.366737	0.450956	0.329382	0.379349	0.294832	0.590869	0.369748	0.0322266
PPARD	DVL1	0.258898	0.255912	0.520803	0.427824	0.250777	0.280523	0.390069	0.429646	0.421952	0.530292	0.40601	0.0419922
PPARD	CAMTA2	0.305881	0.250395	0.545352	0.386491	0.211786	0.321632	0.419703	0.453711	0.325412	0.556585	0.355951	0.0419922
PPP1R8	CBX7	-0.365929	0.147922	-0.52428	-0.181652	-0.365243	-0.498477	-0.332259	-0.510737	-0.485606	-0.578453	-0.425767	0.0322266
PPP1R8	CREBL2	-0.37071	0.301196	-0.355539	0.345716	-0.361367	-0.47788	-0.370898	-0.371001	-0.331655	0.579516	-0.358453	0.000976562
PPP1R8	NR3C1	-0.365526	0.122849	-0.518024	0.214694	-0.360386	-0.462822	-0.53635	-0.445678	-0.436651	0.585581	-0.401089	0.0419922
PPP2R1A	MED24	0.33155	0.276892	0.432383	0.312627	0.366446	0.335119	0.515507	0.477657	0.486217	0.673611	0.399415	0.00292969
PPP2R1A	MAZ	0.480444	0.273898	0.408445	0.259633	0.461253	0.119656	0.540579	0.538835	0.529882	0.559511	0.470849	0.0244141
PRKAR1A	HLF	0.317494	0.111718	0.395992	0.399945	0.353566	0.384283	0.517078	0.319397	0.48362	0.477558	0.390138	0.0322266
PRPF6	NFYC	0.21822	0.296277	0.485651	0.325476	0.216974	-0.357341	0.485493	0.465738	0.458987	0.620261	0.392231	0.0419922
PRR3	CREBL2	-0.493554	-0.135274	-0.359521	0.235906	-0.269294	-0.435973	-0.542186	-0.455452	-0.508506	-0.561494	-0.445713	0.0419922
PRR3	MBNL2	-0.483939	-0.129987	-0.523375	0.227329	-0.247427	-0.444564	-0.504428	-0.450426	-0.48745	-0.533635	-0.467183	0.0244141
PRR3	MBNL1	-0.487218	-0.174869	-0.473277	0.183683	-0.174277	-0.400504	-0.48471	-0.454081	-0.505601	-0.58095	-0.463679	0.0322266
PRR3	KLHL21	-0.466692	0.21878	-0.556619	-0.308145	-0.436009	-0.321254	-0.455667	-0.345691	-0.304498	0.519217	-0.333473	0.00976562
PSMC5	KDM1A	-0.467882	0.248196	-0.555244	0.400608	-0.406724	-0.595028	-0.495155	-0.43275	-0.478147	0.585359	-0.450316	0.00195312
PSMC5	CRY1	-0.304096	0.137392	-0.540439	-0.162607	-0.215446	-0.517654	-0.47323	-0.505869	-0.475545	-0.464096	-0.468663	0.0322266
PSMC5	HIVEP2	-0.414428	0.291789	-0.31828	0.398369	-0.48658	-0.474155	-0.452766	-0.297854	-0.322467	0.152676	-0.320373	0.0419922
PSMC5	MAMLD1	-0.468648	0.034533	-0.404816	-0.354016	-0.44647	-0.576228	-0.492832	-0.335076	-0.449851	0.506375	-0.425643	0.0322266
PSMC5	HDAC9	-0.430508	0.142852	-0.340198	-0.326942	-0.330685	-0.366216	-0.415641	-0.327431	-0.304104	-0.326608	-0.329058	0.0419922
PSMC5	LMO3	-0.428328	0.262176	-0.436295	-0.21304	-0.478826	-0.50533	-0.409034	-0.476057	-0.426344	-0.608872	-0.432311	0.00488281
PSMC5	FOXN3	-0.49479	0.091515	-0.514915	-0.139152	-0.414142	-0.552908	-0.501819	-0.45276	-0.482602	-0.63702	-0.488696	0.0419922
PSMC5	FOXJ2	-0.496266	0.089562	-0.427529	-0.314178	-0.466674	-0.585302	-0.521855	-0.445301	-0.474287	0.229802	-0.455987	0.0419922
PSMC5	KDM4A	-0.456776	0.06347	-0.548794	-0.375183	-0.44578	-0.461468	-0.469042	-0.287466	-0.395757	0.583738	-0.420768	0.0322266
PSMC5	KLF6	-0.450751	0.259187	-0.465347	0.210177	-0.486184	-0.586034	-0.457287	-0.519656	-0.488495	-0.531546	-0.475766	0.00488281
PSMC5	HDAC4	-0.455027	0.217416	0.28638	0.231613	-0.368787	-0.586434	-0.466711	-0.371753	-0.424327	-0.572183	-0.39804	0.0244141
PSMC5	MCM6	-0.301138	0.209766	-0.533126	-0.224751	-0.467889	-0.482689	-0.463073	-0.458028	-0.411459	0.54083	-0.434744	0.00976562
PSMC5	NFE2L1	0.503615	0.296162	0.447313	0.342178	0.485283	0.579425	0.311885	0.479868	0.385424	0.616201	0.463591	0.00195312
PSMC5	ERC1	-0.480175	-0.096657	-0.507813	-0.233039	-0.453911	-0.548514	-0.508997	-0.462417	-0.478131	0.529423	-0.470274	0.0185547
PSMD11	CCNT2	0.254645	0.360849	0.483155	0.305743	0.185727	0.472184	0.423235	0.384755	0.40908	0.641541	0.396918	0.0244141
PSMD12	CREBL2	0.451887	0.266959	0.256027	0.43206	0.441469	0.177873	0.510028	0.22683	0.432843	0.60079	0.432451	0.0419922
PSMD12	COPS2	0.320559	0.295441	0.308566	0.411446	0.418785	-0.118035	0.334763	0.503291	0.410579	0.598373	0.372671	0.0322266
PTTG1IP	CBFB	0.32122	0.366304	0.343841	0.198351	0.350561	0.39528	0.413219	0.46082	0.346319	0.583348	0.358433	0.0185547
PUF60	PQBP1	0.303618	0.337044	0.256521	0.427723	0.117201	0.524735	0.49091	0.474758	0.490936	0.578155	0.451241	0.0322266
PUF60	MAZ	0.324575	0.303891	0.390074	0.377261	-0.096476	-0.434043	0.481366	0.49884	0.446354	0.530953	0.383667	0.0322266
PUF60	KAT5	0.228977	0.276286	0.253037	0.428076	0.175389	0.503508	0.46839	0.481485	0.50664	0.589121	0.448233	0.0419922
PURA	NR3C1	0.463626	0.21676	0.546166	0.288451	0.396909	0.252322	0.491102	0.379033	0.516698	0.589582	0.430268	0.0185547
PURA	MBNL1	0.486595	-0.134339	0.487822	0.302905	0.303712	0.23871	0.47158	0.41378	0.513908	0.560798	0.44268	0.0244141
RAPGEF5	GCLC	0.48929	0.024026	0.513393	0.38687	0.328534	0.530485	0.532538	0.368644	0.535441	0.300935	0.43808	0.0419922
RAPGEF5	CBX7	0.450607	0.132297	0.545017	-0.252012	0.405966	0.568997	0.365012	0.452634	0.389259	-0.311142	0.397613	0.0419922
RAPGEF5	MAZ	-0.501319	-0.123213	-0.526426	-0.298481	-0.326145	-0.506884	-0.546853	-0.501963	-0.531921	-0.098907	-0.501641	0.0244141
RAPGEF5	HNRNPUL1	-0.334144	-0.27269	-0.533096	-0.084429	-0.345091	-0.459216	-0.478843	-0.441121	-0.475319	0.34133	-0.393106	0.0419922
RAPGEF5	HLF	0.401625	-0.0821	0.557685	0.154435	0.419507	0.54098	0.543346	0.502141	0.539905	0.377522	0.460824	0.0419922
RAPGEF5	CREBL2	0.501945	-0.037569	0.452145	0.33627	0.423221	0.554854	0.433083	0.456005	0.472212	0.346322	0.442614	0.0419922
RAPGEF5	NR3C1	0.494485	-0.16856	0.541658	0.189773	0.434514	0.546976	0.561565	0.508141	0.549818	0.302153	0.501313	0.00976562
RAPGEF5	BBX	0.485648	-0.106532	0.43326	0.289422	0.324668	0.404481	0.541207	0.470385	0.53836	0.366439	0.41887	0.0322266
RAPGEF5	KDM4B	-0.42993	-0.182707	-0.497322	-0.152785	-0.372097	-0.518593	-0.430626	-0.466477	-0.427421	0.359429	-0.428675	0.0419922
RAPGEF5	HABP4	0.428608	-0.16193	0.560789	-0.221978	0.356563	0.564681	0.395737	0.466128	0.479064	-0.359578	0.412172	0.0322266
RAPGEF5	BTBD3	0.41234	0.14969	0.510453	0.294283	0.34224	0.541129	0.542731	0.475298	0.494294	0.415706	0.445502	0.0136719
RASSF7	FRYL	-0.458169	-0.153175	-0.480729	-0.29259	-0.407925	-0.37853	-0.46819	-0.346584	-0.413484	-0.471504	-0.410705	0.0185547
RBBP4	LMO3	0.228754	0.142658	0.436545	-0.251389	0.351777	0.539152	0.478718	0.563675	0.482372	0.442153	0.439349	0.0419922
RBBP4	IVNS1ABP	0.33321	0.2955	0.556289	0.337059	0.351716	0.562492	0.393655	0.523273	0.420368	0.179343	0.372686	0.0244141
RBBP4	DR1	0.158324	0.269268	0.460669	0.417702	0.401164	0.550783	0.438213	0.507689	0.435606	0.424736	0.430171	0.0244141
RBBP4	KHDRBS1	0.33063	0.222551	0.537628	0.229561	0.334937	0.472951	0.440151	0.561603	0.44481	0.388771	0.414461	0.0185547
RBBP4	CBX3	0.252097	0.175643	0.495485	0.355673	0.326698	0.542468	0.464831	0.559113	0.518422	0.356729	0.41078	0.0185547
RBBP4	CDK8	0.253488	0.218863	0.556839	0.259835	0.344846	0.542462	0.421364	0.536073	0.494474	0.386108	0.403736	0.0244141
RBBP4	NONO	0.299058	0.215639	0.51075	0.384022	0.349217	0.534812	0.467342	0.421644	0.442938	-0.2018	0.402833	0.0419922
RBBP4	CNOT8	0.272529	0.283171	0.52447	0.41304	0.137989	0.352741	0.496405	0.564827	0.515694	0.324809	0.382891	0.0419922
RBL2	MBTD1	0.332346	0.18747	0.521634	-0.178581	0.169755	0.459143	0.45998	0.457718	0.446963	0.633352	0.452341	0.0322266
RBM15	MED13	0.444717	-0.220574	0.538198	0.216529	-0.118306	0.54284	0.507844	0.481288	0.470561	0.590098	0.475924	0.0322266
RBM15B	FGD1	0.374936	0.139895	0.532135	0.255432	0.228555	0.453539	0.535717	0.525319	0.536434	0.386884	0.420212	0.0322266
RBM15B	NR3C1	-0.393806	0.094119	-0.538727	-0.220408	-0.215058	-0.515242	-0.413168	-0.451636	-0.447877	-0.576294	-0.430523	0.0419922
RBM15B	MBNL2	-0.405759	-0.149158	-0.53641	-0.248432	-0.225619	-0.50566	-0.482667	-0.467605	-0.482829	-0.557542	-0.475136	0.0185547
RBM15B	MBNL1	-0.404213	-0.173914	-0.513836	-0.2401	-0.196678	-0.526596	-0.455183	-0.455082	-0.469708	-0.584108	-0.455132	0.0185547
RBM15B	CHD3	0.427342	0.202258	0.519848	0.173716	0.26718	0.440431	0.553634	0.454044	0.532238	0.63	0.447238	0.0136719
RBPJ	RASSF7	-0.436175	-0.278749	-0.433764	-0.241431	-0.364349	-0.246338	-0.39887	-0.437932	-0.478188	-0.573125	-0.416317	0.0136719
RBPJ	BAZ2B	0.382354	0.210859	0.374411	0.344796	0.31091	0.302632	0.441542	0.412685	0.393322	0.596306	0.378383	0.0136719
RCOR1	HIVEP2	0.38374	0.251949	0.384031	0.217826	0.382491	0.46986	0.483276	0.353759	0.41167	0.286022	0.383116	0.0185547
RELA	OPTN	-0.305146	0.064041	-0.404011	-0.31816	-0.306605	-0.41645	-0.475581	-0.48727	-0.516301	-0.410433	-0.407222	0.0419922
RFX5	PSMC5	0.464601	0.237634	0.40757	0.072842	0.396412	0.423589	0.429592	0.475622	0.460365	0.530984	0.42659	0.0419922
RFX5	HLF	0.374322	0.209141	0.461218	0.184126	0.390871	0.356848	0.503108	0.470731	0.44508	-0.339644	0.382597	0.0419922
RFX5	HTATIP2	0.386371	0.290665	0.436618	-0.134192	0.339196	0.403787	0.531724	0.479527	0.488639	-0.38779	0.395079	0.0244141
RFX5	CREBL2	0.398125	0.260955	0.377513	0.123181	0.419849	0.448476	0.494508	0.412394	0.412196	-0.564612	0.405161	0.0322266
RFX5	HABP4	0.46779	0.30432	0.457429	-0.025702	0.370761	0.382049	0.48452	0.460373	0.454337	0.399664	0.427001	0.0419922
RGS6	HLF	0.411812	0.260152	0.374893	0.103911	0.424437	0.530389	0.464497	0.468199	0.387405	0.359847	0.399609	0.0419922
RGS6	MEF2D	0.353593	0.33659	0.343214	-0.282902	0.334646	0.44313	0.442245	0.482405	0.378303	0.220483	0.348403	0.0244141
RGS7	RARB	0.381194	0.223155	0.292162	0.233843	0.326459	0.443098	0.399471	0.38876	0.413515	0.314566	0.353826	0.0419922
RGS7	PATZ1	-0.404969	-0.132646	-0.334285	-0.309066	-0.332727	-0.492907	-0.474524	-0.37606	-0.459066	-0.394079	-0.38507	0.0244141
RGS7	HLF	0.36533	0.254372	0.378201	0.310693	0.335468	0.503578	0.469122	0.409387	0.476553	0.370234	0.374217	0.00488281
RGS7	ARNTL	0.396853	0.146522	0.364763	0.338892	0.360285	0.422686	0.421781	0.310471	0.405458	0.315676	0.362524	0.0419922
RGS7	EGR3	0.417643	0.291601	0.312782	0.29848	0.37317	0.470198	0.405312	0.407156	0.4352	0.268585	0.389241	0.0185547
RIMS3	KDM1A	-0.462718	-0.178979	-0.576847	0.059341	-0.374356	-0.55004	-0.503964	-0.470863	-0.44583	0.599654	-0.454274	0.0322266
RIMS3	CRY1	-0.367197	-0.148644	-0.562864	-0.208909	-0.246593	-0.471475	-0.487295	-0.465708	-0.428486	-0.465094	-0.44679	0.0322266
RIMS3	KLF6	-0.429487	-0.152718	-0.544352	0.069383	-0.46	-0.573229	-0.529474	-0.533344	-0.477298	-0.441377	-0.468649	0.0419922
RIMS3	CBFB	-0.299878	-0.157329	-0.512759	-0.218714	-0.311305	-0.455962	-0.459517	-0.502109	-0.45114	-0.601034	-0.453551	0.0244141
RIMS3	PDE8A	0.316318	-0.22115	0.544069	-0.160903	0.384039	0.421126	0.475419	0.490512	0.475641	-0.444212	0.402583	0.0185547
RIMS3	MEF2C	-0.408997	0.274584	-0.452401	0.198747	-0.408592	-0.46955	-0.473489	-0.437324	-0.405155	-0.346095	-0.408795	0.00683594
RIMS3	NFE2L1	0.50494	-0.181044	0.553868	0.122931	0.47468	0.54931	0.416649	0.482193	0.449889	0.61874	0.478436	0.0185547
RIMS3	PSMC5	0.489981	-0.199516	0.540419	0.146357	0.472724	0.572023	0.467195	0.478504	0.438239	0.482163	0.475614	0.00683594
RIMS3	CBX7	0.493945	-0.083469	0.556734	0.106479	0.485542	0.581567	0.51864	0.489332	0.475498	0.595663	0.491638	0.0419922
RIMS3	MID1	-0.458253	-0.223241	-0.49608	-0.22766	-0.403528	-0.544019	-0.440592	-0.409665	-0.399744	-0.457064	-0.425129	0.00488281
RIMS3	HNRNPUL1	-0.423558	-0.187047	-0.539002	-0.217671	-0.414858	-0.433258	-0.52057	-0.440769	-0.508576	-0.619349	-0.437013	0.00488281
RIMS3	LHX2	-0.420808	-0.199388	-0.395033	-0.198417	-0.39672	-0.541404	-0.465574	-0.490516	-0.533934	-0.234573	-0.408764	0.0419922
RIMS3	HTATIP2	0.435392	-0.19072	0.561851	-0.210464	0.440579	0.559911	0.525431	0.444915	0.399685	-0.316501	0.437986	0.0136719
RIMS3	BBX	0.358303	-0.275553	0.444005	-0.114593	0.427681	0.435964	0.390721	0.424084	0.519601	-0.54884	0.407403	0.0322266
RLF	MBTD1	0.221314	0.173013	0.547391	0.168414	0.238554	0.60063	0.505824	0.494452	0.488243	0.664218	0.491347	0.0419922
RLF	CBX7	-0.231426	0.192024	-0.547754	0.197023	-0.287214	-0.604877	-0.505771	-0.462129	-0.442853	-0.631359	-0.452491	0.0419922
RLF	CAMTA2	-0.344635	-0.177174	-0.556547	0.21346	-0.277682	-0.462514	-0.486753	-0.5029	-0.455157	-0.608152	-0.458835	0.0244141
RNF125	FRYL	0.44618	0.261096	0.292931	-0.148939	0.460654	0.472283	0.414551	0.421816	0.45027	0.526853	0.433998	0.0419922
RNF13	GCLC	0.490924	0.274138	0.495455	0.330117	0.387209	0.508188	0.507581	0.452224	0.459074	0.554275	0.474999	0.00195312
RNF13	FHL1	-0.42825	0.196349	-0.386064	0.294471	-0.400021	-0.562477	-0.319562	-0.400249	-0.386482	-0.614967	-0.393251	0.0244141
RNF13	NFE2L3	-0.483677	0.146283	-0.14462	-0.269226	-0.446753	-0.577234	-0.470237	-0.384685	-0.468508	0.543408	-0.415719	0.0419922
RNF13	NFYC	-0.321085	0.114004	-0.414649	0.286395	-0.375616	-0.485846	-0.488582	-0.42912	-0.398933	-0.561684	-0.406791	0.0322266
RNF13	PDE8A	0.489651	0.319428	0.524402	0.294126	0.438032	0.481231	0.534422	0.36137	0.394513	0.562417	0.459631	0.00195312
RNF2	PDE8A	-0.46913	-0.261118	-0.567147	0.161525	-0.327879	-0.518797	-0.488665	-0.481414	-0.497176	0.474722	-0.475272	0.00976562
RNF2	PSMC5	-0.463977	0.003519	-0.551675	-0.326212	-0.441129	-0.554741	-0.429793	-0.482717	-0.448281	-0.60425	-0.456129	0.0322266
RNF2	CBX7	-0.464582	-0.121199	-0.562732	-0.252115	-0.450714	-0.566987	-0.495045	-0.506563	-0.495381	-0.594664	-0.495213	0.00976562
RNF2	MID1	0.358597	0.063205	0.542316	0.34546	0.3432	0.485433	0.399482	0.500962	0.502332	0.452331	0.425906	0.0322266
RNF2	GABPB1	0.480607	0.16714	0.560651	0.314054	0.195334	0.553675	0.41729	0.517694	0.471001	0.625497	0.475804	0.0136719
RNF2	ABCA2	-0.502891	-0.062654	-0.574187	-0.213344	-0.374745	-0.569813	-0.461618	-0.550941	-0.481829	-0.366138	-0.471723	0.0419922
RNF2	MED13	0.376212	0.14278	0.556092	0.251459	0.385506	0.547788	0.297989	0.504802	0.393749	0.616227	0.389628	0.0322266
RNF2	IVNS1ABP	0.461865	-0.205952	0.562019	0.159347	0.410315	0.545503	0.415634	0.507513	0.483223	0.180451	0.43875	0.0419922
RNF2	KDM5B	0.446265	0.067962	0.571396	0.293366	0.321034	0.520093	0.425323	0.405449	0.454209	-0.493039	0.415386	0.0419922
RNF2	PPP1R8	0.347756	-0.104823	0.55737	0.2546	0.295109	0.381215	0.402671	0.531496	0.484379	0.57564	0.391943	0.0419922
RNF2	KLF7	0.488433	-0.165441	0.559946	0.327155	0.363834	0.557559	0.46051	0.368284	0.444756	0.603511	0.452633	0.00683594
RNF2	KLF12	0.475231	-0.183905	0.557359	0.054922	0.316286	0.560285	0.341257	0.499097	0.424328	0.581047	0.449779	0.0419922
RNF2	BCL11A	0.48249	0.172764	0.566994	0.058782	0.304529	0.549889	0.497494	0.437259	0.44809	0.616894	0.46529	0.0322266
RPS6KA4	ADNP	-0.418621	-0.167822	-0.573277	-0.347624	-0.264712	-0.563488	-0.475897	-0.390725	-0.332047	0.48809	-0.369174	0.0244141
RPS6KA4	NFIB	-0.360704	-0.086381	-0.572616	-0.260527	-0.316844	-0.534013	-0.367643	-0.367105	-0.307304	-0.616412	-0.363905	0.0419922
RPS6KA5	RASSF7	-0.382996	-0.308591	-0.47864	-0.388339	-0.257225	-0.223574	-0.419192	-0.444694	-0.473236	-0.562769	-0.403765	0.00976562
RTF1	HIVEP2	0.400107	0.299626	0.367577	0.275199	0.409138	0.414321	0.443977	0.338172	0.482817	-0.3169	0.383842	0.00683594
RTF1	LMO3	0.366888	0.284723	0.522997	-0.202742	0.363357	0.438866	0.297534	0.304068	0.445268	0.590978	0.365123	0.0419922
RTF1	PSMC5	-0.295277	0.233585	-0.515633	0.230739	-0.392484	-0.371901	-0.434412	-0.239187	-0.376363	-0.592504	-0.374132	0.0419922
RTF1	LARP4B	0.252639	0.24597	0.502498	0.294784	0.321651	0.365671	0.50179	0.444786	0.463026	0.564202	0.405228	0.0244141
RTF1	PSMD11	0.240781	0.317622	0.528804	0.329009	0.263426	0.299694	0.397146	0.411736	0.449552	0.559193	0.363077	0.0419922
RTF1	CAND1	0.388646	0.102528	0.525147	0.374858	0.338444	0.460339	0.445658	0.390547	0.49603	0.300233	0.389597	0.0322266
RTF1	KLF12	0.372007	-0.163475	0.534015	-0.317526	0.285962	0.39951	0.464479	0.368938	0.531403	0.573004	0.385759	0.0185547
RUNX1T1	KDM1A	0.477692	0.295711	0.557601	0.041637	0.38902	0.589556	0.535487	0.402041	0.509174	-0.588537	0.439866	0.0322266
RUNX1T1	HIVEP2	0.418316	0.309377	0.415223	0.137733	0.473119	0.522788	0.495116	0.407803	0.42855	-0.213923	0.41677	0.0322266
RUNX1T1	ARID4A	0.156327	0.11944	0.533024	0.269386	0.41814	0.548969	0.490722	0.455876	0.473748	0.645379	0.464812	0.0419922
RUNX1T1	HDAC9	0.430763	0.230571	0.43877	0.205933	0.340848	0.441045	0.447247	0.376659	0.399043	0.277105	0.387851	0.0322266
RUNX1T1	LMO3	0.435984	0.273024	0.468469	-0.067506	0.459245	0.538627	0.469971	0.482363	0.478754	0.608221	0.46922	0.0322266
RUNX1T1	HDAC4	0.446536	0.188611	-0.337534	0.278412	0.383115	0.571055	0.523047	0.34087	0.507591	0.56095	0.414825	0.0136719
RUNX1T1	MCM6	0.333551	0.169619	0.534615	0.14917	0.456941	0.523686	0.510037	0.466354	0.436361	-0.539434	0.446651	0.0136719
RUVBL1	CBX7	-0.289947	0.169973	-0.551589	0.22761	-0.433265	-0.373237	-0.41102	-0.470801	-0.421698	0.63886	-0.392128	0.0322266
RUVBL1	MAZ	0.433656	0.157605	0.54565	0.216421	0.432955	0.382647	0.524994	0.533086	0.551199	0.522978	0.478317	0.0185547
RUVBL1	HTATIP2	-0.311677	0.325231	-0.548709	-0.000834	-0.309133	-0.358726	-0.435408	-0.453423	-0.3519	-0.456777	-0.355313	0.0419922
RUVBL1	CREBL2	-0.36844	0.303749	-0.377787	-0.121443	-0.300625	-0.454631	-0.449628	-0.461042	-0.502068	-0.62475	-0.413708	0.0244141
RUVBL1	CBX3	0.404587	0.234619	0.561311	-0.054822	0.387461	0.415331	0.474394	0.390028	0.430811	-0.65244	0.397307	0.0322266
RUVBL1	HABP4	-0.24227	0.326928	-0.556868	0.177307	-0.390989	-0.357482	-0.420596	-0.493611	-0.504944	0.554945	-0.374235	0.0322266
RUVBL1	CDK8	0.356222	0.310566	0.564731	-0.065511	0.427735	0.409341	0.406522	0.458143	0.357665	-0.574133	0.382093	0.0244141
RUVBL1	CNPY3	0.299233	0.307075	0.488909	0.229952	0.223951	-0.301543	0.445805	0.441384	0.513527	0.640242	0.374229	0.0419922
RUVBL1	CHD3	0.437052	-0.063721	0.521396	0.285991	0.404688	0.420793	0.451306	0.404031	0.491648	0.649022	0.428922	0.0419922
RUVBL2	NFAT5	-0.289316	-0.312824	-0.292468	-0.314216	-0.174024	-0.312421	-0.52127	-0.516901	-0.517055	-0.630545	-0.31352	0.0322266
RUVBL2	MAZ	0.246096	0.332306	0.461281	0.303793	0.364851	-0.224004	0.526886	0.51107	0.513609	0.564529	0.413066	0.0244141
RUVBL2	PPP2R1A	0.336206	0.302157	0.431872	0.369131	0.311547	0.010229	0.498995	0.482195	0.523572	0.677479	0.400501	0.0322266
RUVBL2	BUD31	0.288867	0.418382	0.350848	0.337194	0.268027	0.23674	0.467408	0.451072	0.460734	-0.613561	0.344021	0.0244141
RUVBL2	GTF2F1	0.352072	0.394947	0.326981	0.351434	0.219914	0.483362	0.407197	0.455891	0.361674	0.665159	0.37831	0.00976562
RUVBL2	ILF2	0.224861	0.369454	0.505152	0.346857	0.266546	-0.269873	0.360728	0.417002	0.440922	0.667114	0.365091	0.0322266
RUVBL2	KAT5	0.304153	0.308881	0.401914	0.425676	-0.121604	0.349582	0.504602	0.493748	0.4861	0.649602	0.413795	0.0136719
RUVBL2	DEAF1	0.300802	0.321623	-0.221474	0.435284	0.30341	-0.157381	0.473755	0.492781	0.533976	0.651767	0.378453	0.0419922
RUVBL2	PUF60	0.361438	0.394514	0.352637	0.412549	0.037754	0.457369	0.510767	0.519404	0.515009	0.658761	0.434959	0.0322266
RXRA	ENO1	0.477667	-0.092373	0.522983	-0.26642	0.396357	0.46877	0.36001	0.383196	0.476735	-0.465289	0.389776	0.0419922
RXRA	ATRX	-0.417527	-0.223583	-0.510866	-0.292954	-0.363051	-0.479804	-0.289949	-0.415936	-0.475009	0.422521	-0.389493	0.0185547
RXRA	ADNP	-0.386791	-0.043902	-0.561466	-0.289538	-0.349843	-0.405453	-0.364289	-0.440637	-0.377015	-0.354951	-0.370652	0.0419922
RXRA	PPARD	0.302694	0.211146	0.538198	0.356866	0.292215	0.394534	0.382818	0.466417	0.450453	-0.492257	0.369842	0.0185547
RXRA	KHDRBS1	-0.408853	-0.088897	-0.548122	-0.314425	-0.343624	-0.419101	-0.309662	-0.492642	-0.324238	0.38547	-0.333931	0.0322266
RXRA	IRF3	0.298986	0.178479	0.484247	0.260499	0.403645	0.506679	0.325095	0.434309	0.469227	-0.559034	0.36437	0.0322266
RXRA	MTF2	-0.467436	-0.060243	-0.556246	-0.323374	-0.343409	-0.421171	-0.386629	-0.472978	-0.413182	0.539467	-0.399906	0.0322266
RXRA	KLHL21	0.435749	0.144975	0.560661	0.283342	0.426034	0.486851	0.351173	0.48954	0.306077	-0.390226	0.388603	0.0322266
RXRA	CEBPB	0.398579	0.169554	0.541902	0.302856	0.346692	0.433309	0.372472	0.405381	0.423719	0.517672	0.40198	0.0185547
RYBP	RUNX1T1	0.417152	0.235557	0.465131	0.259217	0.300283	0.571546	0.53694	0.408994	0.483957	0.645563	0.441142	0.00976562
RYBP	PSMC5	-0.423923	0.241856	-0.447753	-0.090907	-0.329986	-0.581674	-0.472196	-0.407024	-0.392441	-0.624469	-0.415473	0.0419922
RYBP	ADNP	0.367167	0.199751	0.541291	0.354087	0.265104	0.59278	0.501067	0.436089	0.497373	-0.557559	0.401628	0.00976562
RYBP	MED13	0.391316	-0.133624	0.543175	0.308082	0.381675	0.576878	0.363469	0.484646	0.45214	0.642705	0.421728	0.0136719
RYBP	HTATIP2	-0.346318	0.346854	-0.447998	0.261048	-0.283738	-0.563862	-0.522379	-0.421805	-0.43837	0.527122	-0.384062	0.00488281
RYBP	IVNS1ABP	0.443622	0.213519	0.540861	0.34039	0.351593	0.547436	0.471617	0.454968	0.497338	0.164495	0.449295	0.0185547
RYBP	RIMS3	-0.434241	-0.185791	-0.466433	-0.20644	-0.388033	-0.540955	-0.493635	-0.386307	-0.322121	-0.509049	-0.411137	0.0322266
RYBP	DR1	0.367279	0.241237	0.483476	0.266892	0.167882	0.458719	0.3467	0.49931	0.43484	0.655074	0.40106	0.0322266
RYBP	KLF7	0.456972	-0.147284	0.501209	0.13734	0.277141	0.587555	0.524208	0.331638	0.465908	0.629751	0.46144	0.0322266
RYBP	CDK8	0.453564	0.315249	0.553914	0.343	0.302983	0.459031	0.483303	0.47987	0.464415	0.63609	0.461723	0.000976562
RYBP	MEIS2	0.41142	0.093093	0.477678	0.317811	0.337389	0.539811	0.527519	0.465166	0.498481	0.630522	0.471422	0.0185547
RYBP	MTF2	0.445612	0.304608	0.52595	0.326877	0.274588	0.586127	0.439127	0.408637	0.401486	0.636886	0.423882	0.00292969
RYBP	NFIB	0.29141	0.112755	0.488513	0.308491	0.359286	0.521173	0.443075	0.464354	0.481883	0.647622	0.453715	0.0322266
S1PR1	BMP7	0.245841	0.391473	0.389929	0.32023	0.354271	0.246042	0.381514	0.398822	0.39659	0.39744	0.385722	0.00976562
S1PR1	PDLIM5	0.370309	0.37146	0.495336	0.399031	0.357803	0.333142	0.348301	0.343582	0.361605	0.365452	0.363529	0.000976562
SALL1	PDE8A	0.374421	0.254844	0.42922	0.321838	0.382756	0.431639	0.351755	0.228654	0.417887	0.430263	0.378588	0.0136719
SAP18	RNF13	0.511013	0.177544	0.421382	0.33868	0.436595	0.545574	0.413607	0.303782	0.344543	-0.419731	0.379075	0.0185547
SAP18	CREM	0.39069	0.181129	0.362585	0.331217	0.211495	0.503677	0.449648	0.445163	0.439355	-0.508225	0.376637	0.0244141
SAP18	CREBL2	0.50664	0.283494	0.361052	0.369772	0.402188	0.520295	0.487507	0.340045	0.371547	-0.575347	0.37066	0.00195312
SAP18	PLXNA3	-0.388309	-0.050747	-0.462448	-0.327529	-0.32992	-0.48234	-0.503734	-0.439041	-0.437611	0.346693	-0.41296	0.0419922
SAP18	POLR2K	0.450589	0.173116	0.32504	0.374453	0.243023	0.524699	0.496944	0.478254	0.429836	0.454019	0.440213	0.0136719
SCAPER	KDM1A	0.370081	0.253151	0.538201	-0.216421	0.352056	0.307107	0.525697	0.358939	0.501803	-0.462191	0.355498	0.0244141
SCAPER	RUFY3	0.280689	0.225154	0.446271	0.185648	0.356715	0.410794	0.431118	0.397264	0.500304	0.49211	0.404029	0.0419922
SCAPER	RUNX1T1	0.394835	0.123694	0.487141	0.163984	0.456405	0.402473	0.527902	0.45787	0.511434	0.509744	0.457137	0.0322266
SCAPER	ATRX	0.391501	-0.05314	0.480797	0.318347	0.375702	0.469248	0.400998	0.365765	0.421887	0.553931	0.39625	0.0322266
SCAPER	PSMC5	-0.407288	0.303813	-0.461584	-0.272308	-0.467121	-0.320745	-0.476965	-0.372167	-0.449286	-0.42014	-0.413714	0.00488281
SCAPER	CBX7	-0.424876	0.128835	-0.474753	-0.228573	-0.467704	-0.350823	-0.524871	-0.409003	-0.482707	-0.436411	-0.430643	0.0322266
SCAPER	ADNP	0.402475	0.187162	0.552588	0.308033	0.396448	0.309522	0.522639	0.464877	0.523548	-0.472384	0.399462	0.00976562
SCAPER	KDM5B	0.394285	0.037024	0.554626	0.326945	0.383116	0.30281	0.508419	0.440727	0.502812	-0.313207	0.388701	0.0419922
SCAPER	KLF7	0.409417	-0.261876	0.515647	0.300351	0.429836	0.361856	0.529916	0.450191	0.50648	0.377793	0.419627	0.00292969
SCAPER	KHDRBS1	0.383035	0.197968	0.519618	0.283545	0.368777	0.413642	0.475556	0.452184	0.504187	0.536783	0.432913	0.00976562
SCAPER	HABP4	-0.428959	0.301167	-0.466878	-0.233474	-0.428177	-0.339681	-0.500796	-0.347863	-0.369529	-0.17835	-0.358696	0.0419922
SCAPER	CDK8	0.371887	0.235818	0.53786	0.235533	0.422327	0.39165	0.504866	0.334754	0.423952	0.381216	0.386433	0.00976562
SERTAD2	CREBBP	0.405627	0.210133	0.457979	0.284881	0.332316	0.261192	0.428367	0.408074	0.448261	-0.508895	0.368972	0.0244141
SERTAD2	CRY1	0.338233	0.178109	0.54827	0.25727	0.173986	0.554377	0.478115	0.446174	0.474179	0.565207	0.460176	0.0322266
SERTAD2	FOXN3	0.442051	0.219078	0.517197	0.146965	0.364579	0.567055	0.467667	0.467381	0.519156	0.653305	0.467524	0.0136719
SERTAD2	CBFB	0.286184	0.129348	0.442142	0.306161	0.325302	0.554818	0.39511	0.352409	0.420361	0.626326	0.37376	0.0419922
SERTAD2	ATRX	0.442112	-0.19199	0.452618	0.23696	0.226441	0.392861	0.422528	0.351297	0.435466	0.601409	0.407695	0.0419922
SERTAD2	PSMC5	-0.477134	0.10316	-0.470614	-0.249229	-0.381789	-0.580831	-0.499035	-0.407343	-0.453264	-0.571387	-0.461939	0.0244141
SERTAD2	HMGXB4	0.150653	0.258356	0.543425	0.273064	0.339627	0.41424	0.483008	0.443425	0.47733	0.565982	0.428833	0.0419922
SERTAD2	CBX7	-0.472411	0.003334	-0.510541	-0.182886	-0.404377	-0.599549	-0.512963	-0.423461	-0.460837	-0.618725	-0.466624	0.0419922
SERTAD2	HIF1A	0.39369	0.199217	0.545933	0.260079	0.388311	0.586299	0.482263	0.374842	0.382546	0.418875	0.391	0.0185547
SERTAD2	ADNP	0.443785	0.057121	0.566872	0.254466	0.320938	0.593761	0.521467	0.464691	0.515025	-0.502263	0.454238	0.0419922
SERTAD2	MID1	0.408557	0.281638	0.452921	0.336912	0.400212	0.54405	0.406923	0.295209	0.343014	0.533832	0.403567	0.00488281
SERTAD2	GABPB1	0.335378	0.277219	0.517901	0.255207	0.209955	0.556825	0.347562	0.354746	0.421411	0.592208	0.351154	0.0419922
SERTAD2	HNRNPUL1	0.401191	0.296222	0.538106	0.063059	0.378924	0.546772	0.44136	0.296317	0.323486	0.66334	0.390058	0.0419922
SERTAD2	MED13	0.46976	0.092341	0.555452	0.285656	0.424393	0.57581	0.414715	0.404373	0.440968	0.638668	0.432681	0.0244141
SERTAD2	RIMS3	-0.482668	-0.241542	-0.523259	-0.229951	-0.428492	-0.557415	-0.477207	-0.315275	-0.319323	-0.508795	-0.45285	0.0185547
SERTAD2	KDM5B	0.45971	0.247056	0.57307	0.279317	0.327653	0.578273	0.511466	0.466629	0.504596	-0.444266	0.46317	0.00683594
SERTAD2	KLF7	0.464268	-0.08154	0.540347	0.238636	0.303703	0.587086	0.528659	0.484391	0.519162	0.589057	0.501777	0.0185547
SERTAD2	RNF2	0.389571	0.065165	0.546855	0.23919	0.366197	0.496621	0.422713	0.352139	0.426127	0.605245	0.406142	0.0419922
SERTAD2	MED13L	0.470727	0.184735	0.531429	0.154753	0.396991	0.579537	0.48274	0.455911	0.470713	-0.367784	0.463312	0.0185547
SERTAD2	MED1	0.38954	0.103115	0.540695	0.201648	0.377863	0.539161	0.409076	0.43343	0.441754	0.610886	0.421253	0.0419922
SERTAD2	IRF3	-0.348533	0.088239	-0.443937	-0.255659	-0.366074	-0.401801	-0.375187	-0.350821	-0.402533	-0.607062	-0.37063	0.0419922
SERTAD2	CDK8	0.423388	0.087266	0.542805	0.27093	0.333469	0.462001	0.493287	0.325046	0.356114	0.581714	0.389751	0.0419922
SERTAD2	MEIS2	0.421794	0.168132	0.538923	0.256695	0.414039	0.537393	0.508976	0.444534	0.489806	0.585759	0.46717	0.00976562
SERTAD2	MYCN	0.404803	0.25279	0.47431	0.111942	0.418818	0.594767	0.461469	0.371894	0.40143	0.570091	0.411811	0.0322266
SERTAD2	MTF2	0.394483	0.059489	0.553441	0.238497	0.337606	0.591486	0.515308	0.443278	0.476926	0.632452	0.460102	0.0322266
SERTAD2	POU2F1	0.437603	0.302565	0.47106	0.062972	0.328756	0.584038	0.405054	0.351509	0.354588	0.566625	0.379821	0.0244141
SERTAD2	NFIB	0.437396	0.202099	0.514021	0.254148	0.417722	0.527414	0.478002	0.407676	0.452379	0.634347	0.444887	0.00488281
SERTAD2	NACC2	-0.394909	0.284192	-0.534201	0.216988	-0.164582	-0.491801	-0.447821	-0.387851	-0.434165	0.467835	-0.39138	0.0322266
SERTAD2	CHD1	0.270398	0.222172	0.541119	0.209215	0.285323	0.574027	0.448115	0.407024	0.43302	0.61677	0.420022	0.0419922
SERTAD2	BACH1	0.427322	0.191563	0.463653	0.123398	0.37441	0.591081	0.496559	0.457052	0.506097	0.608219	0.460352	0.0244141
SERTAD2	FUBP1	0.42078	0.16272	0.56478	0.212938	0.355684	0.552664	0.514159	0.45956	0.47894	0.545965	0.46925	0.0136719
SERTAD2	RYBP	0.379667	0.095426	0.456157	0.275823	0.349767	0.590319	0.484767	0.319718	0.434979	0.639325	0.407323	0.0419922
SERTAD2	BRD3	0.39499	0.246838	0.479888	0.247567	0.396003	0.505188	0.468373	0.390184	0.470679	0.616655	0.432188	0.00488281
SERTAD2	CHD3	0.368792	0.188681	0.485047	-0.234871	0.394424	0.465536	0.469093	0.33902	0.373839	-0.594007	0.371316	0.0244141
SERTAD2	ATF7IP	0.421468	0.201714	0.55886	0.236399	0.230497	0.534121	0.417552	0.443237	0.4861	-0.269144	0.41951	0.0419922
SERTAD2	MLLT3	0.427674	0.234256	0.561567	0.153639	0.335717	0.417677	0.509089	0.440598	0.505264	0.562156	0.434136	0.0244141
SETBP1	KDM1A	0.481899	0.2563	0.559006	-0.14409	0.375811	0.586917	0.519695	0.40574	0.49063	-0.346848	0.44382	0.0136719
SETBP1	ARID4A	0.201457	0.156274	0.504408	0.352573	0.375028	0.550843	0.509874	0.335545	0.492288	0.515066	0.433658	0.0322266
SETBP1	HDAC4	0.392163	0.268021	-0.275557	0.121797	0.386153	0.566199	0.510869	0.336473	0.511533	0.431148	0.389158	0.0419922
SETBP1	RUNX1T1	0.495963	0.168038	0.512068	0.192593	0.467578	0.604884	0.550103	0.470842	0.52965	0.481332	0.488648	0.00488281
SETBP1	CCNT2	0.37135	0.217453	0.463267	0.271151	0.407283	0.585858	0.390312	0.40589	0.279352	0.525649	0.398101	0.0185547
SETBP1	ERC1	0.518118	-0.136519	0.520119	-0.103717	0.429091	0.586448	0.537126	0.452399	0.518126	-0.214343	0.485258	0.0419922
SETBP1	ATRX	0.429009	-0.145231	0.484683	0.338937	0.405236	0.53168	0.508941	0.319803	0.459556	0.505652	0.444283	0.00976562
SETBP1	PSMC5	-0.475067	0.178499	-0.507923	-0.152884	-0.478768	-0.590802	-0.5352	-0.41075	-0.488818	-0.524747	-0.483793	0.00976562
SETBP1	ADNP	0.392474	0.075254	0.564522	0.340359	0.422431	0.5788	0.520695	0.451594	0.520539	-0.299541	0.437013	0.0322266
SETBP1	SCML2	0.382062	-0.142233	0.536882	0.212066	-0.159579	0.54517	0.468103	0.464078	0.484514	0.476592	0.46609	0.0322266
SETBP1	GABPB1	0.465297	0.182776	0.513565	0.29074	0.347985	0.592602	0.366972	0.325699	0.47748	0.527583	0.416135	0.0136719
SETBP1	CREBL2	-0.519023	0.169107	-0.444298	0.404917	-0.369472	-0.584772	-0.492315	-0.373354	-0.30127	0.529224	-0.371413	0.00976562
SETBP1	ACVR1	0.470023	0.06667	0.538782	0.31735	0.350035	0.417897	0.530821	0.400624	0.468724	-0.417872	0.409261	0.0322266
SETBP1	KDM5B	0.465125	0.07514	0.571213	0.278575	0.433359	0.580519	0.52976	0.470459	0.51216	-0.169474	0.467792	0.0419922
SETBP1	ARID1A	0.350901	0.143871	0.51051	-0.130676	0.384468	0.573585	0.537956	0.46249	0.500064	-0.336383	0.423479	0.0419922
SETBP1	KLF7	0.493983	-0.207197	0.54487	0.222744	0.447537	0.588617	0.546499	0.489461	0.520982	0.420813	0.491722	0.00488281
SETBP1	KLF12	0.482858	-0.239588	0.494472	-0.0469	0.396708	0.596982	0.515684	0.386251	0.494978	0.466184	0.474521	0.0419922
SETBP1	BCL11A	0.501236	0.270635	0.539526	0.166891	0.428148	0.536949	0.475973	0.33109	0.456556	0.492923	0.466264	0.00976562
SETBP1	RNF2	0.522554	0.156346	0.542962	0.216257	0.386211	0.591617	0.4534	0.315281	0.453531	0.503678	0.453466	0.0136719
SETBP1	KHDRBS1	0.421652	0.17749	0.530968	0.284901	0.413065	0.500585	0.469316	0.37675	0.49477	0.545042	0.445484	0.0136719
SETBP1	IKZF4	0.363092	0.323712	0.523164	-0.282489	-0.274906	0.557644	0.508653	0.43579	0.382313	0.263299	0.372703	0.0244141
SETBP1	IRF3	-0.315355	0.1817	-0.434728	-0.247179	-0.44444	-0.541644	-0.442766	-0.370355	-0.445358	-0.419934	-0.427331	0.0136719
SETBP1	HABP4	-0.45111	0.2773	-0.534437	-0.16439	-0.442692	-0.588428	-0.516586	-0.423501	-0.39472	-0.287357	-0.433096	0.0244141
SETBP1	CDK8	0.512238	0.22774	0.536349	0.240592	0.453618	0.560208	0.527008	0.326602	0.411718	0.475634	0.464626	0.00976562
SETBP1	MKRN1	0.401671	0.333711	0.193369	0.255008	0.399485	0.50691	0.392043	0.37936	0.359886	-0.42106	0.369623	0.0419922
SETBP1	MEIS2	0.516408	0.082925	0.548512	0.250512	0.392368	0.597816	0.511854	0.431735	0.498861	0.44274	0.470801	0.0322266
SETBP1	RTF1	0.435675	0.17708	0.51443	0.168055	0.395001	0.449593	0.497581	0.389668	0.497798	0.47007	0.442634	0.0185547
SETBP1	MBNL2	-0.520692	-0.239009	-0.521574	0.244628	-0.35625	-0.581766	-0.38428	-0.321687	-0.258324	0.47409	-0.338969	0.0419922
SETBP1	SCAPER	0.376402	0.202959	0.481283	0.296654	0.431288	0.409675	0.504923	0.427826	0.505268	0.232862	0.418751	0.0185547
SETBP1	MTF2	0.495334	0.256321	0.55707	0.357446	0.414655	0.581968	0.498806	0.442328	0.509593	0.437319	0.468831	0.00195312
SETBP1	NFIB	0.398445	0.111023	0.513321	0.25638	0.462662	0.595344	0.522221	0.381066	0.493796	0.443882	0.453272	0.0185547
SETDB1	HLF	-0.33352	-0.209451	-0.545598	-0.299535	-0.315195	-0.57101	-0.404894	-0.408349	-0.448733	-0.597612	-0.406621	0.00976562
SETDB1	PRKAR1A	-0.305765	-0.037983	-0.307292	-0.304764	-0.333626	-0.395639	-0.341114	-0.430206	-0.409501	-0.430314	-0.33737	0.0419922
SETDB1	CAMKK2	-0.383061	-0.154289	-0.547632	-0.234571	-0.319856	-0.547334	-0.479448	-0.375204	-0.37711	0.370988	-0.376157	0.0322266
SFPQ	RUNX1T1	0.388907	0.108644	0.518394	0.292385	0.409009	0.585184	0.436127	0.43704	0.420854	-0.43329	0.414932	0.0322266
SFPQ	CCNT2	0.281307	0.265487	0.513742	0.250129	0.271008	0.575326	0.462072	0.447724	0.395075	-0.559776	0.338191	0.0419922
SFPQ	ERC1	0.372911	-0.01689	0.527274	-0.324091	0.371682	0.528592	0.407549	0.310923	0.397275	0.408804	0.385093	0.0419922
SFPQ	PSMC5	-0.396082	0.24441	-0.515443	0.204793	-0.392807	-0.574881	-0.418836	-0.324854	-0.317204	0.568438	-0.35883	0.0244141
SFPQ	CBX7	-0.418613	0.151655	-0.539591	0.227422	-0.391702	-0.586041	-0.400545	-0.345909	-0.31113	0.500577	-0.368806	0.0419922
SFPQ	ADNP	0.413569	0.166352	0.561837	0.253991	0.307984	0.576367	0.444257	0.385892	0.422263	0.436	0.417916	0.0244141
SIAH2	DR1	0.463636	0.278532	-0.310535	0.322714	0.339853	0.512113	0.335301	0.319669	0.300161	-0.510061	0.321191	0.00683594
SIRT5	HLF	0.40256	0.237973	0.513328	-0.200645	-0.321525	0.53357	0.43807	0.494257	0.491003	0.512148	0.464537	0.00976562
SIRT5	CREBL2	0.44131	0.17258	0.387312	-0.161826	-0.259472	0.438228	0.516824	0.442676	0.489818	0.583517	0.439769	0.0244141
SIRT5	PDE8B	0.3451	0.309777	0.497176	-0.096106	-0.308397	0.4293	0.331036	0.496158	0.43658	0.330018	0.338068	0.0419922
SLC4A10	HLF	0.441527	-0.114541	0.552301	0.343537	0.323491	0.258291	0.508288	0.500473	0.495721	0.373291	0.407409	0.0244141
SMAD1	KDM1A	0.44897	-0.092688	0.572335	-0.289861	0.313525	0.546492	0.527302	0.50576	0.519919	-0.267528	0.477365	0.0419922
SMAD1	FOXJ2	0.443171	-0.139092	0.522352	0.160583	0.347173	0.552182	0.529647	0.492137	0.518647	-0.227147	0.467654	0.0419922
SMAD1	PSMC5	-0.477218	0.031487	-0.552789	-0.382129	-0.435374	-0.569152	-0.510142	-0.472429	-0.475528	-0.262853	-0.473978	0.0419922
SMAD1	CBX7	-0.478997	0.027244	-0.558567	-0.346909	-0.450298	-0.588959	-0.536354	-0.493948	-0.501737	-0.290676	-0.486472	0.0419922
SMAD1	HIF1A	0.311985	0.228473	0.563346	0.221449	0.342542	0.507755	0.508903	0.453818	0.44898	0.33773	0.395761	0.0322266
SMAD1	MID1	0.374112	0.153323	0.519882	0.351485	0.382991	0.50708	0.481297	0.400779	0.425541	0.298245	0.391885	0.0244141
SMAD1	MAZ	0.448662	-0.21335	0.546273	-0.285047	0.379106	0.520919	0.407502	0.488199	0.388185	-0.312311	0.397844	0.0136719
SMAD1	ABCA2	-0.466265	-0.104554	-0.557072	-0.259491	-0.349717	-0.574032	-0.41064	-0.450379	-0.399852	-0.377993	-0.405246	0.0322266
SMAD1	ARHGAP22	-0.371465	-0.140875	-0.5642	-0.293544	-0.316467	-0.573937	-0.494823	-0.390096	-0.427171	-0.342306	-0.38078	0.0244141
SMAD1	MEIS2	0.486061	0.125674	0.546784	0.072904	0.418793	0.575846	0.53145	0.501854	0.521133	0.361183	0.493958	0.0419922
SMAD1	NRG1	0.464159	-0.119293	0.556786	0.218763	0.405715	0.557213	0.483466	0.494802	0.480789	-0.386513	0.472474	0.0136719
SMAD1	KLHL21	-0.411294	0.12861	-0.565619	-0.169428	-0.387154	-0.521832	-0.522	-0.480306	-0.485568	-0.272108	-0.4458	0.0419922
SMAD1	NEUROD1	0.278909	0.180613	0.546832	0.323825	0.197062	0.463573	0.445179	0.449389	0.447578	0.353956	0.399567	0.0419922
SMAD1	CHD3	0.477891	-0.090783	0.539945	-0.334582	0.432976	0.56769	0.499231	0.419109	0.453709	-0.410077	0.443342	0.0244141
SMAD2	MBTD1	0.382098	0.13112	0.537342	-0.260375	-0.239945	0.587894	0.485522	0.407445	0.340653	0.60401	0.394771	0.0419922
SMAD2	NFE2L1	-0.4477	0.22508	-0.473736	0.173166	-0.190511	-0.522358	-0.348871	-0.472991	-0.412478	-0.560026	-0.430089	0.0419922
SMAD2	NCOA1	0.368996	0.253883	0.5087	0.384819	-0.137959	0.44613	0.45778	0.366651	0.383458	-0.445174	0.376227	0.0419922
SMAD2	ATRX	0.41791	-0.162364	0.512277	0.409915	0.267264	0.4431	0.38283	0.46162	0.371141	0.583106	0.413913	0.0185547
SMAD2	CDK8	0.368919	0.231893	0.558401	0.364438	0.234005	0.481958	0.361255	0.459264	0.404452	0.576907	0.386686	0.0185547
SMAD2	CNOT8	0.298605	0.217462	0.529541	0.38851	0.257137	0.302003	0.320471	0.55985	0.450446	0.576188	0.354491	0.0419922
SMAD2	RBBP4	0.349939	0.118618	0.516649	0.412341	0.244746	0.573432	0.356768	0.557173	0.471709	0.405615	0.408978	0.0322266
SMAD2	CGGBP1	0.406555	-0.029179	0.552525	0.309244	0.294028	0.495844	0.395461	0.534092	0.492781	0.614273	0.449668	0.0419922
SMAD3	BTG1	-0.335896	-0.280658	-0.468046	-0.177218	-0.294501	-0.333146	-0.491212	-0.473594	-0.381688	-0.536	-0.358792	0.0322266
SMAD4	CRY1	0.33891	0.193638	0.563899	0.195454	0.184558	0.549589	0.503213	0.506078	0.495386	0.434236	0.464811	0.0322266
SMAD4	MBTD1	0.387209	0.234554	0.562215	-0.32885	0.110546	0.595155	0.510497	0.417756	0.435726	0.506044	0.426741	0.0244141
SMAD4	FOXN3	0.248427	0.24828	0.563607	0.301154	0.208668	0.556398	0.492671	0.469625	0.46176	0.479056	0.465693	0.0322266
SMAD4	CBFB	0.364133	0.251308	0.553087	0.274516	0.177041	0.554459	0.441145	0.546455	0.531402	0.526958	0.484052	0.0185547
SMAD4	HIF1A	0.409293	0.220896	0.565801	0.279892	0.23597	0.5752	0.51204	0.546582	0.529796	0.349089	0.460667	0.0244141
SMAD4	MID1	0.178526	0.338677	0.557517	0.240146	0.250093	0.527444	0.459604	0.454046	0.496705	0.462167	0.456825	0.0322266
SMAD4	RBL2	0.319897	0.22953	0.546705	0.308047	0.189778	0.42153	0.455122	0.306965	0.400556	0.495497	0.360227	0.0419922
SMAD4	MEIS2	0.18276	0.237475	0.545943	0.247932	0.309443	0.519623	0.475866	0.497723	0.500587	0.382989	0.429428	0.0419922
SMARCA1	KDM1A	0.436938	0.048511	0.558761	-0.303516	0.351927	0.550969	0.508378	0.355633	0.512925	-0.498303	0.396285	0.0322266
SMARCA1	RUFY3	0.263784	0.167888	0.41949	0.228475	0.336417	0.385496	0.490875	0.548505	0.521488	0.572109	0.402493	0.0419922
SMARCA1	ARID4A	0.254271	-0.064002	0.540199	0.335734	0.361981	0.504197	0.474607	0.501704	0.485102	0.591076	0.479854	0.0419922
SMARCA1	FOXN3	0.432264	0.112801	0.512751	0.319309	0.331889	0.493948	0.479308	0.488681	0.515317	0.58234	0.483994	0.00976562
SMARCA1	ENO1	-0.450356	0.266617	-0.458267	0.222004	-0.394685	-0.582033	-0.398965	-0.342773	-0.261232	-0.58494	-0.396825	0.0185547
SMARCA1	MCM6	0.312437	0.121917	0.53677	0.270805	0.408258	0.466652	0.505134	0.522616	0.484961	-0.358227	0.437455	0.0244141
SMARCA1	RFX3	0.361127	0.13198	0.499135	0.139794	0.134567	0.534013	0.490901	0.51786	0.489953	0.585305	0.490427	0.0322266
SMARCA1	RNF13	-0.439943	0.289325	-0.466655	0.171611	-0.429101	-0.559027	-0.43617	-0.262506	-0.411423	0.349677	-0.420262	0.0244141
SMARCA1	ATRX	0.419116	0.231519	0.49041	0.330536	0.348256	0.452419	0.461474	0.472341	0.430028	0.595733	0.441223	0.00488281
SMARCA1	PSMC5	-0.440899	0.15036	-0.464396	-0.224623	-0.457918	-0.572568	-0.505455	-0.43933	-0.484624	-0.567517	-0.461157	0.00976562
SMARCA1	CDC5L	0.334079	0.275978	0.556677	0.401665	0.195281	-0.234675	0.514724	0.546482	0.516425	0.625414	0.458194	0.0322266
SMARCA1	CBX7	-0.458362	0.259129	-0.496628	-0.236948	-0.463047	-0.585706	-0.523653	-0.470087	-0.506494	-0.504548	-0.483357	0.00488281
SMARCA1	ADNP	0.427585	0.180838	0.560655	0.292271	0.382888	0.567444	0.517943	0.474741	0.52615	-0.472201	0.451163	0.00683594
SMARCA4	PTOV1	0.404236	0.273432	0.497144	0.340187	0.23736	0.242301	0.426301	0.413701	0.461274	0.647075	0.408968	0.0244141
SMARCA5	FOXN3	-0.435574	0.169537	0.460125	0.256776	-0.36675	-0.414099	0.378023	0.405705	0.277887	0.652302	0.267331	0.0419922
SMARCA5	CCNT2	-0.308436	0.186039	0.439241	0.359509	-0.260274	-0.509784	0.443566	0.293394	0.342257	0.657964	0.317825	0.0419922
SMARCA5	ATRX	-0.387768	0.122319	0.341083	0.35944	-0.282462	-0.352387	0.444235	0.467355	0.44743	0.638352	0.350262	0.0419922
SMARCA5	RASSF7	-0.303727	-0.314125	-0.465217	-0.288998	-0.355145	-0.317561	-0.446089	-0.353881	-0.391831	-0.505181	-0.354513	0.00292969
SMARCA5	ADNP	-0.347148	0.223689	0.457573	0.409207	-0.326117	-0.541978	0.311939	0.371495	0.280823	-0.54772	0.252256	0.0244141
SMARCA5	MED13	-0.383567	-0.070445	0.466347	0.303325	-0.399	-0.517577	0.450047	0.471013	0.443147	0.652858	0.373236	0.0322266
SMARCA5	NAB1	0.44595	0.146592	0.455376	0.357886	0.391393	0.431578	0.37292	0.404808	0.45206	0.607627	0.418193	0.0244141
SMARCA5	NFIB	-0.366074	0.143927	0.416189	0.391634	-0.452878	-0.530228	0.304632	0.341609	0.270371	0.641778	0.287501	0.0419922
SMARCD2	MEF2C	-0.490733	-0.262382	-0.426156	-0.299953	-0.451215	-0.514692	-0.27774	-0.469502	-0.378193	-0.576578	-0.438685	0.0136719
SMARCD2	ATRX	-0.374925	-0.138155	-0.39435	-0.254554	-0.388715	-0.464567	-0.318711	-0.357542	-0.388391	-0.54961	-0.381658	0.0419922
SMARCE1	MATR3	0.388571	-0.250119	0.559238	0.352483	0.295271	0.081367	0.38569	0.524265	0.479183	0.610058	0.38713	0.0419922
SMARCE1	ARID4A	0.276634	0.111244	0.527543	0.367833	0.374844	0.4887	0.276741	0.502562	0.419486	0.633162	0.397165	0.0419922
SMARCE1	LMO3	0.383229	0.275857	0.448462	-0.143175	0.432404	0.432191	0.358687	0.524931	0.504319	0.628682	0.432298	0.0244141
SMURF2	CRY1	0.390135	0.271964	0.552311	0.268101	0.170044	0.55292	0.49834	0.500893	0.479663	0.45976	0.469712	0.0185547
SMURF2	MBTD1	0.394789	0.211297	0.556281	-0.163168	0.280405	0.590273	0.505807	0.441465	0.481207	0.530878	0.461336	0.0185547
SMURF2	FOXN3	0.454845	0.309967	0.514882	0.234075	0.326532	0.55824	0.476741	0.457277	0.500788	0.52139	0.467009	0.00488281
SMURF2	CBFB	0.331772	0.263807	0.502592	0.290575	0.291851	0.554221	0.444083	0.536289	0.478329	0.55084	0.461206	0.0185547
SMURF2	PSMC5	-0.464139	0.102427	-0.474114	-0.276775	-0.349926	-0.564998	-0.471915	-0.504474	-0.484038	-0.354174	-0.468027	0.0322266
SMURF2	HIF1A	0.438087	0.262436	0.558201	0.284044	0.361905	0.574304	0.510902	0.517262	0.45232	0.371732	0.445203	0.00488281
SMURF2	MID1	0.425788	0.34866	0.489227	0.327841	0.383593	0.528941	0.449135	0.447004	0.407512	0.486779	0.436396	0.000976562
SMURF2	RBL2	0.188187	0.258038	0.502341	0.286397	0.344004	0.414459	0.475936	0.353745	0.428077	0.522806	0.384102	0.0244141
SMURF2	MED13	0.483181	0.101602	0.552501	0.307309	0.413711	0.556051	0.417001	0.409524	0.385395	0.492308	0.415356	0.0244141
SNAI2	KDM1A	0.444564	0.213802	0.56875	-0.33121	0.322634	0.582241	0.392107	0.453124	0.493205	-0.503791	0.418335	0.00488281
SNAI2	MAMLD1	0.443987	0.12727	0.472239	0.322193	0.378767	0.57104	0.4156	0.325038	0.427237	-0.497952	0.397184	0.0244141
SNAPC3	CUL4B	0.284764	0.161653	0.535734	0.37354	0.342811	0.350873	0.366801	0.507129	0.462085	0.643316	0.37017	0.0185547
SNAPC5	MBTD1	-0.402382	-0.125688	-0.3875	-0.224631	-0.347819	-0.583719	-0.428154	-0.446649	-0.477419	-0.653938	-0.415268	0.0322266
SNAPC5	CBFB	-0.341958	-0.289026	-0.321257	0.178887	-0.326533	-0.551418	-0.416522	-0.465718	-0.453269	-0.621718	-0.37924	0.0185547
SNAPC5	KHSRP	-0.3648	-0.225836	-0.306278	-0.219786	-0.316902	-0.44178	-0.490364	-0.407146	-0.464196	-0.581923	-0.385973	0.0322266
SNAPC5	HIF1A	-0.434654	-0.297216	-0.302113	0.205767	-0.387193	-0.569318	-0.465567	-0.450591	-0.420686	-0.528678	-0.42767	0.0136719
SNAPC5	MID1	-0.336155	-0.305275	-0.303949	0.155516	-0.383251	-0.502235	-0.407758	-0.35009	-0.364209	-0.556472	-0.35715	0.0244141
SNAPC5	SMURF2	-0.449492	-0.261613	-0.371278	0.217278	-0.38607	-0.577997	-0.460975	-0.496034	-0.489397	-0.437026	-0.443259	0.00683594
SNAPC5	HLF	0.394086	0.268196	0.45408	0.293393	0.422058	0.57623	0.475951	0.467319	0.401857	-0.470469	0.411957	0.00488281
SNAPC5	CREBL2	0.314303	0.124526	0.398807	0.391503	0.41176	0.500791	0.488872	0.423344	0.40969	-0.611285	0.404249	0.0185547
SNAPC5	FHL2	0.408124	0.325118	0.375507	0.160989	0.393141	0.572049	0.46504	0.442069	0.338154	0.605106	0.400633	0.0136719
SNAPC5	MEF2D	0.387958	0.303438	0.418086	-0.256613	0.330153	0.550973	0.359065	0.481075	0.349603	0.351368	0.355217	0.00488281
SNAPC5	KDM5B	-0.395631	-0.180772	-0.354922	0.262787	-0.253254	-0.564447	-0.463226	-0.418993	-0.478153	0.458416	-0.375277	0.0322266
SNAPC5	MED13L	-0.462456	-0.310377	-0.341832	0.026817	-0.372206	-0.563797	-0.391741	-0.331556	-0.367834	0.457226	-0.354833	0.0419922
SNAPC5	OPTN	0.326896	0.303066	0.273298	0.137006	0.392851	0.500742	0.486529	0.416907	0.351162	0.444098	0.372007	0.0419922
SNAPC5	HABP4	0.43364	0.243624	0.440615	-0.15007	0.306597	0.578386	0.491775	0.471984	0.463685	0.54941	0.45215	0.0185547
SNAPC5	MEIS2	-0.338217	-0.189226	-0.397522	0.172193	-0.372702	-0.501034	-0.491614	-0.472008	-0.482445	-0.587561	-0.434765	0.0322266
SNAPC5	SMAD4	-0.383374	-0.21245	-0.285094	0.301782	-0.23655	-0.573747	-0.456178	-0.445144	-0.472277	-0.414931	-0.399153	0.0419922
SNAPC5	MTF2	-0.307764	0.271685	-0.371218	0.329241	-0.267667	-0.575993	-0.439905	-0.481771	-0.449751	-0.644594	-0.405562	0.0136719
SNAPC5	SETDB1	-0.368266	-0.273026	-0.380973	-0.087475	-0.315546	-0.574516	-0.45103	-0.367091	-0.391468	0.606394	-0.367679	0.0419922
SNAPC5	MBNL1	0.2946	-0.033964	0.433984	0.318424	0.381047	0.498413	0.450976	0.418896	0.370409	-0.577788	0.375728	0.0419922
SNAPC5	ETS2	0.405679	0.215232	0.457263	0.149791	0.404288	0.536843	0.473748	0.502719	0.415496	-0.520034	0.410587	0.0136719
SNAPC5	MLLT3	-0.388031	-0.161966	-0.325248	0.213379	-0.338458	-0.425573	-0.490968	-0.443448	-0.459049	-0.607458	-0.406802	0.0322266
SND1	HABP4	0.354064	0.286398	-0.383825	0.417346	0.296197	0.590131	-0.4109	-0.343647	-0.305923	0.590904	0.291297	0.00683594
SND1	KAT5	0.301545	0.286611	0.400258	0.427978	0.235998	0.528985	0.392539	0.348147	0.343483	0.654412	0.370343	0.0185547
SOX10	PDE8A	0.42455	0.23454	0.535923	0.210509	0.412071	0.495836	0.468117	0.39447	0.446861	0.443141	0.433845	0.00488281
SOX11	KDM1A	0.44399	0.195594	0.562469	0.064856	0.410985	0.577569	0.501505	0.460707	0.507512	-0.661922	0.452348	0.0244141
SOX11	LMO3	0.434978	0.217328	0.402779	0.036281	0.477955	0.512028	0.481992	0.501578	0.46869	0.632365	0.473322	0.0419922
SOX11	NFYC	0.349301	0.248281	0.520579	-0.183932	0.384813	0.498574	0.462937	0.36218	0.353638	-0.650083	0.357909	0.0244141
SOX11	KLF6	0.484018	0.128211	0.534853	0.046858	0.491078	0.568034	0.543498	0.563763	0.537896	0.585625	0.536374	0.0244141
SOX11	SMARCE1	0.448381	0.237499	0.536413	-0.073864	0.480482	0.554932	0.246775	0.390329	0.410573	0.654605	0.429477	0.0419922
SOX11	MCM6	0.394819	0.193869	0.536545	0.066263	0.482427	0.472707	0.467009	0.498713	0.490748	-0.635493	0.469858	0.0419922
SOX11	RUNX1T1	0.434849	0.178674	0.503437	0.027083	0.482913	0.590852	0.506121	0.453257	0.48268	0.644133	0.482796	0.0322266
SOX11	MEF2C	0.479048	0.129498	0.43257	-0.160542	0.458007	0.524192	0.485173	0.475058	0.496042	0.595379	0.477053	0.0136719
SOX11	RNF13	-0.488318	0.052423	-0.542365	-0.192253	-0.480173	-0.588622	-0.528389	-0.374665	-0.452815	0.638118	-0.466494	0.0419922
SOX11	PSMC5	-0.433574	0.16324	-0.535544	-0.06076	-0.496778	-0.583826	-0.468338	-0.514654	-0.501113	-0.646057	-0.498946	0.0419922
SOX11	KHSRP	0.360391	-0.180187	0.518481	0.212669	0.293548	0.344431	0.534539	0.458055	0.474816	0.616145	0.409223	0.0419922
SOX11	ADNP	0.370066	0.13492	0.547718	-0.152032	0.45293	0.568854	0.459466	0.458149	0.465593	-0.596884	0.455539	0.0244141
SOX11	MAZ	0.490191	0.225766	0.551055	0.072538	0.477765	0.562443	0.48629	0.481903	0.464591	-0.506575	0.479834	0.0322266
SOX11	HLF	-0.411742	0.176324	-0.557208	-0.193729	-0.368153	-0.544387	-0.512918	-0.478539	-0.431956	0.536509	-0.421849	0.0136719
SOX11	HTATIP2	-0.453493	0.253288	-0.555647	0.066769	-0.45921	-0.575672	-0.535314	-0.499931	-0.465955	0.523889	-0.462583	0.0244141
SOX11	CREBL2	-0.487433	0.187071	-0.484418	-0.148483	-0.439345	-0.595755	-0.516111	-0.395525	-0.379617	0.646126	-0.417435	0.0244141
SOX11	FHL2	-0.351556	0.269632	-0.507738	-0.001936	-0.340004	-0.521939	-0.472087	-0.49705	-0.342689	-0.653011	-0.411821	0.0419922
SOX11	DR1	0.436143	0.339312	0.394058	-0.148063	0.394287	0.545931	0.366218	0.380089	0.369996	0.65669	0.387074	0.0244141
SOX11	BCL11A	0.430376	0.172405	0.549385	0.092364	0.449356	0.525377	0.530378	0.490948	0.507441	0.642483	0.499194	0.0185547
SOX11	KHDRBS1	0.41854	0.213782	0.52865	-0.069306	0.426634	0.477324	0.493317	0.528492	0.482235	0.643051	0.47978	0.0419922
SOX11	CBX3	0.417834	0.168323	0.525256	-0.092177	0.450086	0.581034	0.374797	0.495235	0.468382	0.673365	0.459234	0.0419922
SOX11	HABP4	-0.408536	0.243414	-0.560755	-0.020853	-0.483708	-0.579224	-0.508598	-0.468424	-0.478566	-0.609921	-0.481137	0.0322266
SOX11	CDK8	0.467488	0.303359	0.53219	-0.00903	0.475561	0.54518	0.497489	0.503547	0.488799	0.612225	0.493144	0.0322266
SOX11	MKRN1	0.403534	0.328161	0.290994	-0.026464	0.371639	0.499596	0.468378	0.4733	0.443038	-0.637433	0.387587	0.0419922
SOX11	MBNL2	-0.489858	-0.064914	-0.560911	-0.219317	-0.426229	-0.588416	-0.515589	-0.444883	-0.422045	0.637626	-0.435556	0.0244141
SOX11	MTF2	0.480539	0.279675	0.547615	-0.110638	0.443022	0.573947	0.448028	0.481905	0.429848	0.674489	0.464283	0.0244141
SOX11	ILF2	0.383954	0.310737	0.507252	-0.165604	0.306329	0.37366	0.352538	0.490175	0.440397	-0.657127	0.363099	0.0136719
SOX11	NONO	0.294683	0.193258	0.506437	-0.214149	0.411512	0.556809	0.491441	0.489444	0.470664	-0.637614	0.441088	0.0136719
SOX11	ETS2	-0.456251	0.1898	-0.554177	-0.126963	-0.459903	-0.587582	-0.493565	-0.515554	-0.482238	0.532803	-0.471071	0.00976562
SOX11	CELF3	0.494057	0.056871	0.535872	0.13969	0.468094	0.565637	0.527268	0.461213	0.46976	-0.484797	0.468927	0.0419922
SOX11	PKNOX1	0.271755	0.14482	0.524234	0.187662	0.41767	0.557748	0.49711	0.516258	0.493803	-0.392239	0.455736	0.0322266
SOX11	KLHL21	-0.459485	-0.101839	-0.54832	0.129048	-0.483836	-0.487911	-0.495237	-0.537941	-0.518079	-0.637966	-0.491574	0.0244141
SOX11	SNAPC5	-0.311059	0.256462	-0.462582	-0.089432	-0.331361	-0.52804	-0.518568	-0.502599	-0.49528	-0.644561	-0.478931	0.0419922
SOX12	SNAI2	0.357617	0.181462	0.406405	-0.28009	0.437609	0.59057	0.491358	0.420281	0.435271	0.332963	0.413343	0.0136719
SOX12	CELF3	0.454826	0.17259	0.4411	0.327323	0.410435	0.529583	0.545406	0.541944	0.531248	-0.242485	0.447963	0.0136719
SOX12	CHD3	0.468053	0.092658	0.412531	0.310007	0.445946	0.512924	0.540305	0.461958	0.533957	-0.19404	0.453952	0.0322266
SOX13	MEF2C	-0.464507	-0.232445	-0.487205	-0.248287	-0.299023	-0.413992	-0.336326	-0.411618	-0.385718	-0.581349	-0.398668	0.0244141
SOX13	DR1	-0.40472	-0.262018	-0.528432	-0.391829	-0.197615	-0.390923	-0.410788	-0.44478	-0.410255	-0.601446	-0.407488	0.00976562
SOX4	GCLC	-0.4814	-0.190011	-0.548541	0.282839	-0.385059	-0.53192	-0.490273	-0.278538	-0.444546	0.463468	-0.414802	0.0185547
SOX4	LMO3	0.486114	0.199769	0.400821	-0.079055	0.481861	0.502004	0.48519	0.470439	0.430191	0.634435	0.47615	0.0419922
SOX4	FOXN3	0.453079	-0.174764	0.494441	0.234506	0.426314	0.507719	0.358345	0.436614	0.4205	0.640955	0.431464	0.0136719
SOX4	SMARCD1	0.525977	0.160698	0.545088	-0.192119	0.232336	0.542462	0.510587	0.325655	0.408831	-0.602827	0.367243	0.0419922
SOX4	NFYC	0.331538	0.122498	0.518976	0.180041	0.396621	0.506659	0.48551	0.420316	0.418618	-0.561878	0.40762	0.0419922
SOX4	KLF6	0.513645	0.144009	0.532932	-0.056809	0.495616	0.570391	0.538261	0.556743	0.517787	0.589287	0.525359	0.0244141
SOX4	PDE8A	-0.497891	-0.117483	-0.534596	0.103646	-0.458395	-0.483778	-0.522129	-0.527472	-0.508073	0.454324	-0.490834	0.0244141
SOX4	MCM6	0.436339	0.036902	0.53529	0.212595	0.476525	0.460343	0.445735	0.477361	0.473611	-0.566068	0.453039	0.0419922
SOX4	RUNX1T1	0.477901	0.1287	0.50055	0.23332	0.491738	0.590417	0.484848	0.408746	0.446351	0.636067	0.481375	0.00976562
SOX4	MID2	-0.509689	-0.219361	-0.535865	0.078802	-0.459745	-0.418908	-0.473286	-0.494643	-0.463971	-0.55908	-0.468629	0.0322266
SOX4	MEF2C	0.525948	0.116091	0.429484	0.185066	0.470574	0.516665	0.469739	0.472911	0.46344	0.621594	0.470156	0.0244141
SOX4	RNF13	-0.517251	-0.143269	-0.538912	0.167197	-0.489481	-0.59072	-0.536448	-0.383344	-0.471672	0.570119	-0.480576	0.00976562
SOX4	RPL6	0.396915	0.218068	0.205642	0.164721	0.460147	0.490178	0.405221	0.521258	0.41186	0.625978	0.40854	0.0322266
SOX4	ADNP	0.367305	-0.098028	0.545182	0.335454	0.444103	0.568497	0.429108	0.43753	0.428929	-0.557046	0.429018	0.0185547
SOX4	MID1	0.348684	-0.256642	0.455888	0.129233	0.357757	0.540037	0.389093	0.466664	0.454397	0.479034	0.421745	0.0322266
SOX4	SMARCA1	0.441762	-0.131661	0.47219	0.304674	0.462802	0.576191	0.450486	0.427362	0.448914	0.534188	0.4497	0.0185547
SOX4	FGD1	0.521867	0.219972	0.549549	-0.162416	0.496397	0.573143	0.544863	0.473884	0.49145	-0.194884	0.493923	0.0136719
SOX4	MAZ	0.520163	0.268525	0.550588	-0.160184	0.488151	0.566318	0.510622	0.52582	0.513474	-0.420546	0.512048	0.00683594
SOX4	GABPB1	0.473112	0.027543	0.521164	0.231106	0.323113	0.58451	0.441335	0.434307	0.420858	0.642334	0.437821	0.0419922
SOX4	PTOV1	0.439841	0.19887	0.550141	-0.201304	0.168245	0.189415	0.485059	0.509417	0.482685	-0.601395	0.319356	0.0419922
SOX4	ABCA2	-0.520186	0.107248	-0.55623	-0.140488	-0.476321	-0.577516	-0.44804	-0.512349	-0.455906	-0.431403	-0.466113	0.0419922
SOX4	EZH1	-0.49042	-0.151959	-0.487946	-0.126024	-0.461775	-0.284587	-0.455462	-0.501843	-0.471478	-0.617262	-0.466626	0.0322266
SOX4	SMURF2	0.377954	-0.197093	0.495371	0.231164	0.365562	0.538321	0.405346	0.517315	0.460351	0.377578	0.39165	0.0185547
SOX4	HLF	-0.390203	0.109393	-0.557135	0.293952	-0.352525	-0.546046	-0.52682	-0.497129	-0.489106	0.591242	-0.439655	0.0136719
SOX4	CREBL2	-0.520517	-0.022386	-0.484505	0.389747	-0.431776	-0.59825	-0.514413	-0.411076	-0.42486	0.634698	-0.428318	0.0244141
SOX4	PDE8B	-0.330647	0.241586	-0.559435	0.146955	-0.25063	-0.475072	-0.469304	-0.502186	-0.476717	0.450766	-0.399976	0.0419922
SOX4	NR3C1	-0.499452	-0.00481	-0.561173	0.273183	-0.43771	-0.585056	-0.487372	-0.486529	-0.466353	0.633395	-0.476441	0.0419922
SOX4	BBX	-0.513278	-0.169732	-0.478778	0.212501	-0.484909	-0.488959	-0.451607	-0.419184	-0.48753	0.606435	-0.465193	0.00683594
SOX4	ACVR1	0.462063	-0.068641	0.531948	0.338773	0.358708	0.440469	0.433337	0.465573	0.497538	-0.600678	0.436903	0.0244141
SOX4	FHL2	-0.303645	0.280687	-0.505457	0.191115	-0.327375	-0.5192	-0.449621	-0.455724	-0.278662	-0.557829	-0.388498	0.0419922
SOX4	NFE2L2	-0.507284	-0.303107	-0.489585	0.133798	-0.428326	-0.494544	-0.484992	-0.319717	-0.313369	0.29135	-0.374022	0.0244141
SOX4	KDM5B	0.449719	-0.153737	0.562142	0.242368	0.454369	0.565045	0.438486	0.408282	0.445387	-0.489151	0.441936	0.0136719
SOX4	DR1	0.494073	0.181244	0.393295	0.35641	0.408048	0.542519	0.381433	0.362873	0.328202	0.651186	0.387364	0.0185547
SOX4	KLF7	0.487229	-0.148831	0.538032	0.146417	0.475431	0.570658	0.467405	0.363755	0.441794	0.613709	0.471418	0.0185547
SOX4	PLAGL1	0.486426	0.156036	0.486478	0.256829	0.488973	0.568612	0.420987	0.23213	0.358018	-0.529239	0.389502	0.0322266
SOX4	BCL11A	0.494356	0.230863	0.547791	0.223717	0.44078	0.520819	0.532465	0.529568	0.517077	0.639198	0.518948	0.00488281
SOX4	RNF2	0.527313	0.068868	0.542436	0.172987	0.454047	0.564557	0.517691	0.518475	0.464552	0.63924	0.518083	0.0244141
SOX4	KHDRBS1	0.409889	0.191838	0.526335	0.207332	0.431481	0.468153	0.489181	0.510252	0.457816	0.645208	0.462985	0.00488281
SOX4	CBX3	0.414108	0.044301	0.52585	0.294119	0.451357	0.583449	0.402642	0.464032	0.452857	0.640208	0.452107	0.0322266
SOX4	IKZF4	0.337767	0.267248	0.531593	-0.259528	-0.263552	0.556709	0.436066	0.311363	0.399581	0.471579	0.368674	0.0419922
SOX5	FOXN3	0.431346	0.092263	0.538031	0.214268	0.299424	0.531739	0.492564	0.502993	0.509098	0.656224	0.497779	0.0322266
SOX5	MEF2C	0.516433	-0.132282	0.510424	0.145756	0.404147	0.550823	0.449644	0.461408	0.496503	0.584011	0.478955	0.0244141
SOX5	PSMC5	-0.444007	-0.105114	-0.552783	-0.282477	-0.440256	-0.585638	-0.489112	-0.442596	-0.442173	-0.616934	-0.443302	0.0244141
SOX5	CBX7	-0.446859	-0.052836	-0.556881	-0.240756	-0.455922	-0.598943	-0.45919	-0.468572	-0.446608	-0.61864	-0.457556	0.0244141
SOX5	MID1	0.327899	0.16756	0.535659	0.254248	0.315868	0.519749	0.465625	0.443014	0.426952	0.550177	0.434983	0.0244141
SOX5	SMARCA1	0.428013	0.00815	0.533588	0.321734	0.370998	0.575431	0.475686	0.505593	0.51834	0.55277	0.49064	0.0419922
SOX5	MED13	0.355435	0.11107	0.565684	0.176983	0.346053	0.581739	0.522466	0.505434	0.522306	0.621866	0.51387	0.0185547
SOX5	SMURF2	0.352862	0.165653	0.536111	0.217955	0.322533	0.530111	0.414367	0.453932	0.471823	0.44352	0.428944	0.0244141
SOX5	KDM5B	0.416865	0.110894	0.577502	0.247473	0.313184	0.57157	0.495256	0.447916	0.492199	-0.437796	0.432391	0.0244141
SOX5	KLF7	0.469753	0.21555	0.551956	0.311517	0.394962	0.586223	0.50509	0.427171	0.488653	0.566013	0.479203	0.00292969
SOX5	KLF12	0.461151	0.165114	0.545419	0.151625	0.323798	0.586863	0.526681	0.500555	0.534201	0.600607	0.513618	0.00976562
SOX5	RNF2	0.509534	-0.1357	0.559691	0.178342	0.343532	0.577384	0.345898	0.522956	0.477243	0.60404	0.493389	0.0185547
SOX5	KHDRBS1	0.385502	-0.147293	0.548929	0.213909	0.286923	0.485066	0.366472	0.538537	0.491991	0.616712	0.435284	0.0419922
SOX5	MED1	0.304358	0.137303	0.554916	0.158218	0.328933	0.483932	0.508474	0.360548	0.468621	0.574736	0.414585	0.0322266
SOX5	ARHGAP22	-0.387969	0.096864	-0.557498	-0.309394	-0.320381	-0.579023	-0.432601	-0.462646	-0.37879	-0.346258	-0.383379	0.0244141
SOX5	HABP4	-0.407363	-0.102585	-0.557388	-0.254961	-0.40313	-0.587663	-0.433154	-0.346183	-0.301565	-0.570788	-0.405246	0.0322266
SP110	HIVEP2	-0.404192	-0.280271	-0.381528	-0.361384	-0.294671	-0.430334	-0.433623	-0.244893	-0.40549	-0.245056	-0.371456	0.0419922
SQSTM1	KDM4A	-0.426318	-0.069627	-0.55344	-0.313855	-0.40327	-0.479025	-0.423493	-0.334655	-0.360843	0.604806	-0.382057	0.0244141
SQSTM1	ENO1	0.499474	-0.173498	0.489627	0.125225	0.411903	0.515101	0.496021	0.466131	0.511637	0.650633	0.492824	0.0136719
SQSTM1	CBFA2T2	-0.388643	-0.141858	-0.459373	0.255162	-0.365782	-0.429826	-0.506097	-0.252268	-0.369614	0.583673	-0.367698	0.0419922
SQSTM1	PSMC5	0.497459	-0.132368	0.506729	0.409114	0.484283	0.479613	0.396789	0.214156	0.304795	0.610929	0.444364	0.0185547
SQSTM1	CBX7	0.492368	-0.143216	0.534926	0.361272	0.487256	0.502621	0.339145	0.23619	0.263708	0.612642	0.424264	0.0419922
SQSTM1	SMARCA1	-0.437955	-0.191971	-0.489834	-0.239335	-0.419529	-0.463756	-0.357597	-0.291878	-0.357364	-0.518859	-0.388563	0.0419922
SQSTM1	PPARD	0.329229	0.113672	0.521005	0.295585	0.341462	0.408633	0.375962	0.391566	0.438179	0.517075	0.383764	0.0322266
SQSTM1	HPCAL1	0.370261	0.025952	0.539445	0.310618	0.304016	0.433012	0.362695	0.316402	0.391329	0.305811	0.339549	0.0419922
SQSTM1	SFPQ	-0.391476	-0.139355	-0.539758	0.162453	-0.342951	-0.441539	-0.487936	-0.427318	-0.501973	0.528993	-0.409397	0.0419922
SQSTM1	KDM5B	-0.472062	-0.162952	-0.577543	-0.249771	-0.408109	-0.444445	-0.408218	-0.319183	-0.355612	0.511789	-0.38186	0.0244141
SQSTM1	KLF7	-0.494198	-0.046677	-0.541049	-0.365881	-0.434884	-0.498581	-0.40506	-0.379179	-0.379504	-0.5807	-0.419972	0.0322266
SQSTM1	CITED1	0.302694	-0.161004	0.445043	0.310527	0.373848	0.477682	0.468938	0.41842	0.511698	0.618878	0.431732	0.00976562
SQSTM1	IRF3	0.378468	0.057739	0.425928	0.406413	0.445521	0.520516	0.489466	0.402823	0.500669	0.609421	0.435724	0.0322266
SQSTM1	JUND	0.416022	0.024984	0.451356	0.366776	0.407511	0.425801	0.391683	0.47556	0.423363	-0.435399	0.411767	0.0419922
SQSTM1	SOX5	-0.437455	-0.131199	-0.553153	-0.23388	-0.39492	-0.524349	-0.475999	-0.306474	-0.442019	-0.605421	-0.439737	0.0244141
SQSTM1	PEX14	0.368126	-0.104524	0.414258	0.296865	0.311591	0.446396	0.344508	0.460981	0.447489	0.512417	0.391192	0.0419922
SRSF10	ENO1	-0.300569	0.280593	-0.371426	0.349606	-0.143428	-0.559763	-0.449988	-0.432417	-0.460695	-0.535533	-0.401921	0.0322266
SRSF10	CCNT2	0.308097	0.2748	0.477172	0.33025	0.197699	0.573054	0.438711	0.396622	0.422456	0.59265	0.409539	0.0185547
SRSF10	ATRX	0.316158	0.094303	0.357291	0.357366	0.251756	0.431591	0.426059	0.482099	0.515207	0.542351	0.391713	0.0419922
SRSF10	CDC5L	0.231667	0.320318	0.559838	0.395483	0.248156	-0.295089	0.36647	0.458292	0.442515	0.514249	0.380976	0.0322266
SRSF10	ADNP	0.319245	0.27771	0.550426	0.366475	0.116256	0.586487	0.37499	0.381234	0.431323	-0.394215	0.370733	0.0419922
SRSF10	CAND1	0.189758	0.282777	0.530604	0.379668	0.315068	0.486918	0.466368	0.504128	0.51396	0.399833	0.4331	0.0185547
SRSF10	CREB1	0.20253	0.320037	0.556149	0.407071	0.268442	0.313228	0.454715	0.496786	0.503849	0.565676	0.430893	0.0185547
SRSF10	CREBZF	0.157678	0.308149	0.378139	0.387895	0.256872	0.553233	0.361282	0.369876	0.428096	0.493832	0.374007	0.0419922
SRSF10	CUL4B	0.141113	0.326635	0.526887	0.438697	0.281132	0.32923	0.4463	0.498837	0.479801	0.57072	0.442499	0.0185547
SRSF10	CGGBP1	0.281831	0.197989	0.55445	0.386826	0.313751	0.496285	0.382397	0.474519	0.440316	0.578824	0.413571	0.0185547
SRSF10	NAA15	0.232372	0.18919	0.552896	0.271791	-0.186032	0.555343	0.45528	0.481989	0.523267	0.545799	0.468635	0.0419922
SRSF10	SMAD2	0.318155	0.170334	0.532732	0.396809	0.284024	0.542154	0.377393	0.443136	0.368107	0.48345	0.387101	0.0185547
SRSF10	CHD9	0.291219	-0.17977	0.495893	0.222311	-0.170692	0.562944	0.463136	0.479047	0.530487	0.487432	0.471091	0.0419922
SSBP2	KDM1A	0.41505	0.239266	0.557949	-0.123209	0.390108	0.561516	0.478159	0.443272	0.511964	-0.454269	0.429161	0.0185547
SSBP2	FHL1	0.395903	0.260313	0.524502	0.383577	0.434983	0.559353	0.311403	0.272983	0.375732	-0.436953	0.379655	0.00976562
SSBP2	ARID4A	0.222214	0.159227	0.551482	0.410438	0.412337	0.524565	0.341373	0.473101	0.445488	0.520128	0.428913	0.0185547
SSBP2	HDAC9	0.490508	0.239882	0.431886	0.211509	0.36054	0.412965	0.353842	0.490669	0.40603	0.43046	0.409498	0.0136719
SSBP2	LMO3	0.486021	0.24996	0.532226	-0.183819	0.482344	0.524573	0.499038	0.533221	0.509843	0.577317	0.504441	0.00488281
SSBP2	FOXN3	0.402189	-0.071376	0.532089	0.297011	0.37743	0.487437	0.369036	0.516125	0.495408	0.50818	0.444813	0.0419922
SSBP2	KLF6	0.469261	0.174333	0.523178	-0.083726	0.484117	0.561844	0.488768	0.551158	0.531458	0.327633	0.486442	0.0244141
SSBP2	SREBF1	-0.485985	-0.152564	-0.528164	-0.293115	-0.457779	-0.542462	-0.339769	-0.450282	-0.373604	-0.350002	-0.411943	0.0136719
SSBP2	SMARCE1	0.422441	0.268627	0.549002	0.333558	0.482687	0.538523	0.319909	0.476771	0.463811	0.571548	0.470291	0.00292969
SSBP2	MCM6	0.444827	0.24683	0.54157	0.165439	0.468488	0.479748	0.479427	0.541319	0.500767	-0.312238	0.473958	0.00976562
SSBP2	RUNX1T1	0.43946	0.227571	0.540837	0.226514	0.489484	0.589753	0.49909	0.48668	0.501458	0.498022	0.493753	0.00488281
SSBP2	MEF2C	0.512723	0.160438	0.523845	0.343413	0.483288	0.525923	0.470393	0.514265	0.52304	0.559481	0.513494	0.00292969
SSBP2	RNF13	-0.489391	0.05079	-0.500149	0.333872	-0.471104	-0.569257	-0.50034	-0.328407	-0.428201	0.465764	-0.449653	0.0322266
SSBP2	ATRX	0.358954	0.070095	0.50418	0.370325	0.461865	0.479672	0.330052	0.438535	0.364707	0.532054	0.40443	0.0322266
SSBP2	PSMC5	-0.433594	0.233977	-0.545752	-0.028162	-0.485839	-0.585258	-0.440315	-0.492615	-0.487418	-0.536909	-0.486629	0.0419922
SSBP2	KHSRP	0.280967	-0.240017	0.52914	-0.348646	0.198934	0.338127	0.484958	0.432621	0.456088	0.421649	0.379888	0.0419922
SSBP2	RPL6	0.371883	0.327927	0.348575	0.252391	0.47536	0.448183	0.383899	0.497205	0.312223	0.498615	0.377891	0.00488281
SSBP2	CDC5L	0.374228	0.096639	0.576808	0.386959	0.305631	-0.304245	0.479819	0.550578	0.492631	0.471593	0.429276	0.0244141
SSBP2	ADNP	0.3042	0.229208	0.555371	0.387422	0.443521	0.568329	0.446883	0.508193	0.500155	-0.314784	0.445202	0.00488281
SSBP2	SMARCA1	0.381738	0.085448	0.521721	0.356852	0.449469	0.562707	0.486298	0.522262	0.522585	0.33037	0.467884	0.0136719
SSBP2	MAZ	0.519288	0.143835	0.510959	-0.214559	0.493306	0.558712	0.46039	0.433463	0.398473	-0.196428	0.446927	0.0322266
SSBP2	EZH1	-0.457804	-0.289397	-0.384222	-0.226244	-0.470106	-0.273106	-0.449335	-0.515503	-0.460233	-0.483664	-0.453569	0.0136719
SSBP2	HLF	-0.303987	0.279173	-0.530402	0.398783	-0.282627	-0.517047	-0.478681	-0.425058	-0.355113	0.519976	-0.32955	0.00976562
SSBP2	HTATIP2	-0.430156	0.310357	-0.526911	0.008177	-0.429398	-0.57699	-0.50775	-0.516237	-0.471852	0.348091	-0.451004	0.0419922
SSBP2	CREBL2	-0.500405	0.245113	-0.335182	0.426854	-0.370447	-0.56665	-0.49282	-0.338422	-0.31096	0.559648	-0.336802	0.00683594
SSBP2	CAND1	0.4056	0.098305	0.545291	0.412837	0.362491	0.511271	0.25228	0.481673	0.346779	0.453813	0.409219	0.0419922
SSBP2	NR3C1	-0.450326	0.166041	-0.518324	0.363616	-0.387693	-0.56137	-0.45224	-0.38355	-0.334674	0.528147	-0.385622	0.00976562
SSBP2	ACVR1	0.42881	0.008892	0.53891	0.384176	0.370646	0.433451	0.422837	0.445525	0.479632	-0.435936	0.425824	0.0419922
SSBP2	PCGF1	-0.276372	0.2561	0.29021	-0.235919	-0.407818	-0.508052	-0.37762	-0.431952	-0.454617	-0.487668	-0.392719	0.0419922
SSBP2	FHL2	-0.224719	0.284613	-0.523476	0.225017	-0.263453	-0.497935	-0.445904	-0.519828	-0.409994	-0.415267	-0.412631	0.0419922
SSBP2	ATF2	0.346696	0.23172	0.511932	0.435858	0.188528	0.460554	0.252868	0.482297	0.429848	0.573253	0.432853	0.0322266
SSBP2	IVNS1ABP	0.41374	0.21776	0.557685	0.33163	0.475269	0.56386	0.423616	0.531285	0.50148	0.271479	0.449442	0.00683594
SSBP2	DR1	0.479925	0.361624	0.516041	0.408036	0.443641	0.534583	0.424449	0.446292	0.424414	0.591123	0.444967	0.000976562
SSBP2	PPP1R8	0.302087	0.172775	0.542798	0.282554	0.327503	0.452324	0.399749	0.523317	0.490648	0.326806	0.363626	0.0244141
SSBP2	CREB1	0.32829	0.181566	0.564182	0.379358	0.332376	0.321658	0.35742	0.493886	0.445195	0.582606	0.368389	0.0136719
SSBP2	KLF7	0.4635	-0.154302	0.546489	0.125311	0.486842	0.572018	0.480732	0.430518	0.485818	0.470759	0.475745	0.0185547
SSBP2	KLF12	0.465389	-0.166403	0.538901	-0.168576	0.443071	0.572893	0.350767	0.500308	0.43237	0.488847	0.45423	0.0136719
SSBP2	BCL11A	0.459737	0.193703	0.549382	0.101055	0.425318	0.541146	0.499842	0.472184	0.488127	0.514783	0.480155	0.0185547
SSBP2	RNF2	0.509854	0.075692	0.564733	0.172199	0.406433	0.560637	0.493615	0.547453	0.51372	0.58579	0.511787	0.0244141
SSBP2	KHDRBS1	0.343765	0.267432	0.548151	0.274261	0.449607	0.461552	0.497645	0.556398	0.512811	0.581421	0.479599	0.00488281
SSBP2	CBX3	0.355171	0.310334	0.546804	0.358218	0.468004	0.55337	0.410879	0.524912	0.457855	0.531745	0.462929	0.000976562
SSBP2	INHBA	0.466866	0.1764	0.317001	-0.132899	0.42214	0.544048	0.424445	0.451329	0.523563	0.515015	0.437887	0.0419922
SSBP2	SOX4	0.517545	0.156242	0.522985	0.306905	0.493137	0.590149	0.500695	0.514819	0.492931	0.574486	0.507757	0.00292969
SSBP2	HABP4	-0.383842	0.290909	-0.542442	-0.098755	-0.462227	-0.576251	-0.488967	-0.433804	-0.426766	-0.357573	-0.430285	0.0322266
SSBP2	CDK8	0.489593	0.324295	0.565701	0.269086	0.479693	0.539686	0.475846	0.534173	0.494999	0.533812	0.492296	0.00292969
SSBP2	MKRN1	0.396968	0.377207	0.166284	0.282829	0.39973	0.476081	0.468776	0.504135	0.404696	-0.426392	0.398349	0.0244141
SSBP2	BHLHE40	-0.429353	0.095851	-0.544518	0.304261	-0.412243	-0.576524	-0.462977	-0.469458	-0.355372	-0.425479	-0.427416	0.0244141
SSBP2	SOX5	0.496717	-0.151652	0.543619	0.17985	0.432154	0.577909	0.360558	0.525631	0.477666	0.528004	0.487191	0.0136719
SSBP2	RAPGEF5	-0.474226	-0.064882	-0.521466	0.266829	-0.349674	-0.557809	-0.465104	-0.43288	-0.347512	0.404924	-0.391277	0.0419922
SSBP2	RTF1	0.432745	0.2439	0.53033	0.256045	0.425578	0.397153	0.348338	0.277419	0.420569	0.452167	0.408861	0.0185547
SSBP2	MBNL2	-0.50084	-0.042063	-0.526211	0.400325	-0.354198	-0.565101	-0.474645	-0.377875	-0.34421	0.554314	-0.366036	0.0322266
SSBP2	ANP32A	0.34042	0.191869	0.54749	0.303414	0.189852	0.378707	0.45257	0.512117	0.494953	0.41818	0.398444	0.0322266
SSBP2	SCAPER	0.305516	0.236178	0.516456	0.273839	0.466285	0.352083	0.46332	0.449497	0.504567	0.314336	0.40079	0.0244141
SSBP2	BCL10	0.386248	-0.116196	0.53508	0.144064	0.146184	0.501638	0.481198	0.537674	0.48869	0.484695	0.482947	0.0419922
SSBP2	MTF2	0.45374	0.352014	0.542484	0.366627	0.426114	0.568037	0.441381	0.487467	0.454423	0.495871	0.454082	0.000976562
SSBP2	RFX5	-0.299131	0.240644	-0.393816	0.139457	-0.373122	-0.462819	-0.492641	-0.493689	-0.475366	-0.314463	-0.383469	0.0419922
SSBP2	ILF2	0.371358	0.363331	0.539815	0.218657	0.377637	0.322769	0.369996	0.461121	0.372852	-0.454611	0.370677	0.0185547
SSBP2	SOX13	-0.440988	-0.215012	-0.533586	-0.316425	-0.30765	-0.268264	-0.464696	-0.436645	-0.397726	-0.483109	-0.417185	0.0185547
ST18	RFC1	0.398033	0.326022	0.445944	0.258068	0.373722	0.29503	0.308226	0.365169	0.33635	0.570993	0.35076	0.0136719
ST18	PDE8A	0.443825	0.296773	-0.360967	0.354044	0.445078	0.434867	0.31316	0.340701	0.302912	0.528022	0.347372	0.00292969
ST18	FRYL	0.454915	0.21907	0.333646	0.36036	0.470036	0.474172	0.424158	0.471187	0.507057	0.535581	0.462476	0.00488281
ST18	RASSF7	-0.423866	-0.197242	-0.423861	-0.294023	-0.3881	-0.378409	-0.413032	-0.342622	-0.366149	-0.404929	-0.383254	0.0185547
STAT1	GCLC	0.355044	0.115189	0.504168	0.31562	0.308258	0.293146	0.523283	0.434633	0.490006	-0.348066	0.335332	0.0244141
STAT1	KDM1A	-0.378911	0.207059	-0.522419	-0.193905	-0.3501	-0.467028	-0.46684	-0.477988	-0.412566	0.597715	-0.395738	0.0185547
STAT1	FHL1	-0.326999	0.249354	-0.391818	0.212261	-0.38384	-0.489302	-0.363733	-0.402605	-0.370316	0.546731	-0.367024	0.0244141
STAT1	MCM6	-0.36308	0.238527	-0.492762	0.237834	-0.421319	-0.433495	-0.419451	-0.347064	-0.309294	0.480594	-0.355072	0.0185547
STAT1	RUNX1T1	-0.416169	0.216442	-0.491658	0.159414	-0.473339	-0.533774	-0.458452	-0.358995	-0.370708	-0.489217	-0.437311	0.0244141
STAT1	CBX7	0.418768	0.168272	0.530699	-0.147125	0.480543	0.511777	0.432863	0.439788	0.404067	0.558772	0.436326	0.0322266
STAT1	ADNP	-0.308427	0.223393	-0.519308	0.296082	-0.396436	-0.486669	-0.405175	-0.365554	-0.343157	0.56347	-0.354355	0.0136719
STAT1	SMARCA1	-0.35905	0.150073	-0.451295	0.359426	-0.402751	-0.483217	-0.431968	-0.306233	-0.330525	-0.415655	-0.3809	0.0244141
STAT1	MAZ	-0.480018	0.100871	-0.470724	-0.280099	-0.483352	-0.41922	-0.502677	-0.452169	-0.452008	0.402581	-0.452089	0.0419922
STAT1	GABPB1	-0.357296	-0.118979	-0.473843	0.317353	-0.319676	-0.447708	-0.469242	-0.315643	-0.319782	-0.548021	-0.338539	0.0322266
STAT1	CREBL2	0.455058	0.264998	0.459556	0.38548	0.344343	0.47611	0.515268	0.498979	0.524687	-0.517405	0.457307	0.00195312
STAT1	NR3C1	0.426831	0.087244	0.538172	0.220027	0.351073	0.438461	0.490088	0.460326	0.482914	-0.528889	0.432646	0.0419922
STAT4	GCLC	0.436912	0.25269	0.509122	0.22338	0.375108	0.490728	0.487529	0.324501	0.489732	-0.356863	0.40601	0.0185547
STAT4	KDM1A	-0.464032	0.1573	-0.569317	-0.127116	-0.385049	-0.560346	-0.501372	-0.497908	-0.458499	0.507726	-0.461265	0.0185547
STAT4	FHL1	-0.390872	0.284796	-0.449739	0.316466	-0.400248	-0.550693	-0.283555	-0.35221	-0.389274	0.529807	-0.370742	0.00488281
STAT4	NFYC	-0.292536	0.18045	-0.478607	0.187987	-0.354068	-0.488211	-0.473649	-0.454543	-0.485027	0.447347	-0.404305	0.0244141
STAT4	RNF13	0.498803	0.180915	0.511477	0.131711	0.467647	0.570133	0.543814	0.413524	0.494215	-0.532224	0.480931	0.0136719
STAT4	PSMC5	0.474424	0.244463	0.502132	-0.08058	0.486555	0.577204	0.462701	0.491327	0.442102	0.472766	0.473595	0.0419922
STAT4	KHSRP	-0.366608	-0.198988	-0.495245	-0.264603	-0.299506	-0.35832	-0.539004	-0.510576	-0.513182	-0.357428	-0.362464	0.0322266
STAT4	CBX7	0.481573	0.213334	0.539685	-0.084467	0.497454	0.585725	0.486763	0.496644	0.459409	0.539132	0.491703	0.0244141
STAT4	ADNP	-0.389208	0.275705	-0.557666	0.241732	-0.43387	-0.575956	-0.448454	-0.423154	-0.382799	0.32866	-0.406181	0.00683594
STAT4	SMARCA1	-0.441139	0.188264	-0.483179	0.358788	-0.450997	-0.550031	-0.462361	-0.383068	-0.378632	-0.183855	-0.412104	0.0322266
STAT4	FGD1	-0.51906	-0.190164	-0.523021	-0.073691	-0.482475	-0.554351	-0.54814	-0.506984	-0.536444	0.132894	-0.513022	0.0419922
STAT4	MAZ	-0.499947	-0.098588	-0.528315	-0.234275	-0.460004	-0.533681	-0.498526	-0.531639	-0.516548	0.152753	-0.499236	0.0322266
STAT4	HNRNPUL1	-0.345834	0.069283	-0.536032	-0.271315	-0.397047	-0.430206	-0.533033	-0.484377	-0.534123	-0.550811	-0.457291	0.0185547
STAT4	HLF	0.381229	0.187478	0.549092	0.320932	0.378539	0.534469	0.52274	0.52032	0.53639	-0.353618	0.450774	0.00976562
STAT4	HTATIP2	0.469127	0.259743	0.527416	-0.096777	0.449733	0.565991	0.535539	0.486743	0.442069	-0.344872	0.45943	0.0244141
STAT4	CREBL2	0.516752	0.267322	0.447112	0.344784	0.44234	0.567617	0.527385	0.449045	0.490272	-0.451731	0.448079	0.00195312
STAT4	NR3C1	0.490862	0.171343	0.530507	0.209187	0.444831	0.546333	0.477076	0.501235	0.489976	-0.45719	0.483526	0.00488281
STAT4	RIMS3	0.449034	-0.063331	0.557771	0.16985	0.490615	0.55743	0.538145	0.531234	0.525698	0.384111	0.508157	0.0322266
STAT4	CBX3	-0.37263	0.220383	-0.522566	0.210517	-0.430131	-0.528708	-0.372171	-0.41656	-0.353382	-0.527331	-0.394595	0.0322266
STAT4	SOX4	-0.519596	-0.127504	-0.548576	0.188458	-0.500295	-0.589429	-0.551709	-0.550671	-0.51447	-0.521134	-0.520365	0.00488281
STAT4	KDM4B	-0.426718	-0.191681	-0.49523	-0.188147	-0.441373	-0.483953	-0.545585	-0.500149	-0.52515	-0.310154	-0.462663	0.00976562
STAT4	PLXNA3	-0.405275	-0.09541	-0.506564	-0.253061	-0.428999	-0.42653	-0.508504	-0.353229	-0.440051	0.334194	-0.415903	0.0419922
STAT4	HABP4	0.448156	0.227629	0.555288	-0.123729	0.470615	0.577824	0.516219	0.497801	0.507181	0.411205	0.484208	0.0136719
STAT4	BTBD3	0.404021	0.190648	0.508336	0.168405	0.347264	0.533394	0.456048	0.45318	0.472593	-0.259374	0.428601	0.0419922
STAT4	CDK8	-0.502735	0.220605	-0.543329	0.079017	-0.465273	-0.514921	-0.493793	-0.483231	-0.381452	-0.491572	-0.487402	0.0419922
STAT4	BHLHE40	0.475573	0.171861	0.540935	0.187331	0.461937	0.574546	0.453703	0.517533	0.485626	0.370914	0.468755	0.00976562
STAT4	CNPY3	-0.371301	0.039585	-0.400303	-0.320307	-0.303042	0.462972	-0.315411	-0.415491	-0.423765	0.407286	-0.317859	0.0419922
STAT5B	SNAI2	-0.382172	-0.21726	-0.472577	-0.327633	-0.394871	-0.143404	-0.513203	-0.49544	-0.501322	-0.358806	-0.388522	0.0419922
STAT5B	NFE2L1	0.379859	-0.148276	0.432588	0.274017	0.479913	0.16564	0.457596	0.502474	0.513861	0.641714	0.445092	0.0419922
STAT5B	ERC1	-0.463258	0.21612	-0.471925	-0.179332	-0.427795	-0.353839	-0.40634	-0.411554	-0.393452	0.469145	-0.399896	0.0244141
STAT5B	MAZ	-0.518013	-0.124112	-0.441056	0.285643	-0.475026	-0.244785	-0.487635	-0.470506	-0.487624	0.355854	-0.455781	0.0419922
STAT5B	GABPB1	-0.448951	-0.217147	-0.436755	-0.326587	-0.292231	-0.213288	-0.39896	-0.391519	-0.402128	-0.595085	-0.395239	0.0244141
STAT5B	ABCA2	0.496473	-0.246135	0.49441	0.284146	0.442889	0.293705	0.493862	0.529876	0.501322	0.421699	0.468376	0.0136719
STAT5B	PFN1	-0.37712	-0.143427	-0.305577	0.38084	-0.266804	0.334006	-0.4717	-0.395437	-0.387306	0.499267	-0.286191	0.0419922
STAT5B	EZH1	0.461841	0.199178	0.349095	0.233034	0.42252	0.293457	0.463419	0.457419	0.479743	0.575667	0.43997	0.0244141
STAT5B	RIMS3	0.356272	0.16457	0.505689	0.153099	0.458147	0.237931	0.475141	0.503708	0.500631	0.477408	0.466644	0.0322266
STAT5B	RNF2	-0.490572	-0.078627	-0.47705	-0.306462	-0.407581	-0.346343	-0.497673	-0.50804	-0.474546	-0.52301	-0.475798	0.0322266
STAT5B	NFIC	0.415316	-0.244683	0.470011	0.329778	0.402411	0.245461	0.432654	0.474467	0.51449	0.244854	0.408864	0.0322266
STAT5B	ETS2	0.406248	-0.198001	0.496908	0.233664	0.41978	0.223172	0.52108	0.48786	0.501543	-0.496181	0.413014	0.0136719
STAT5B	CELF3	-0.506044	-0.129869	-0.429822	0.261228	-0.407944	-0.310381	-0.464592	-0.435093	-0.470429	0.351472	-0.418883	0.0419922
STAT5B	CHD3	-0.518429	-0.190815	-0.448199	0.347133	-0.441357	-0.330682	-0.40972	-0.281189	-0.408632	0.615376	-0.369657	0.0136719
STAT6	KDM1A	-0.418767	-0.035856	-0.575713	0.418275	-0.302206	-0.520908	-0.415615	-0.37156	-0.41059	0.665552	-0.391075	0.0244141
STAT6	SNAI2	-0.452296	-0.029679	-0.538792	-0.39237	-0.396548	-0.545963	-0.467852	-0.487307	-0.434679	-0.536066	-0.460074	0.0419922
STAT6	CBFB	-0.331218	-0.121079	-0.522505	-0.363522	-0.236672	-0.386895	-0.463407	-0.556473	-0.490565	-0.66524	-0.425151	0.0244141
STAT6	MCM6	-0.245224	-0.132142	-0.551676	-0.235725	-0.374586	-0.379717	-0.491732	-0.524009	-0.46949	0.621259	-0.377151	0.0244141
STAT6	NFE2L1	0.476362	-0.080293	0.551814	0.232809	0.44286	0.509741	0.465539	0.540418	0.434196	0.656273	0.47095	0.0244141
STAT6	MYNN	-0.278972	-0.220958	-0.516889	-0.41822	0.21914	-0.374434	-0.410291	-0.53706	-0.457658	-0.645334	-0.414255	0.0244141
STAT6	PSMC5	0.458412	-0.190292	0.548928	0.401964	0.429976	0.549902	0.399121	0.47622	0.383202	0.6182	0.444194	0.00683594
STAT6	CBX7	0.471607	-0.081883	0.562607	0.396626	0.44427	0.562189	0.48165	0.493523	0.45046	0.655076	0.476629	0.0185547
STAT6	ADNP	-0.441475	-0.203881	-0.570469	-0.166504	-0.33403	-0.537256	-0.413184	-0.442916	-0.429531	0.608541	-0.421357	0.0185547
STAT6	MID1	-0.383895	-0.109143	-0.51039	-0.35739	-0.339198	-0.416696	-0.374324	-0.482834	-0.462655	-0.596719	-0.400296	0.0244141
STAT6	SMARCA1	-0.432245	-0.172196	-0.523126	-0.333683	-0.371703	-0.52497	-0.441613	-0.513033	-0.489946	-0.548599	-0.46578	0.00488281
STAT6	ABCA2	0.375284	0.027462	0.550349	0.308933	0.365768	0.530602	0.460463	0.555561	0.458214	0.446382	0.452298	0.0419922
STAT6	CAMTA2	0.317807	0.168695	0.552008	0.401662	0.322434	0.457723	0.418402	0.470261	0.37644	0.630356	0.410032	0.0136719
STAT6	SMURF2	-0.453914	-0.156206	-0.530013	-0.301169	-0.348344	-0.498282	-0.45212	-0.514581	-0.417487	-0.517588	-0.453017	0.00683594
STAT6	MEF2D	0.349215	0.044365	0.561232	0.3813	0.328214	0.444431	0.423594	0.475597	0.29135	0.358679	0.369989	0.0419922
STAT6	RIMS3	0.479999	0.138249	0.559971	0.092261	0.443612	0.523569	0.463308	0.466976	0.325429	0.616722	0.465142	0.0419922
STAT6	KDM5B	-0.443147	-0.08038	-0.582797	-0.353546	-0.321147	-0.526163	-0.39785	-0.380741	-0.389687	0.505854	-0.385214	0.0244141
STAT6	PPP1R8	-0.369259	-0.102596	-0.548244	-0.289554	-0.301196	-0.449984	-0.409044	-0.508913	-0.44091	-0.598182	-0.424977	0.0322266
STAT6	KLF7	-0.459452	-0.029382	-0.543968	-0.416443	-0.363112	-0.545898	-0.422831	-0.353425	-0.396895	-0.566046	-0.419637	0.0419922
STAT6	RNF2	-0.401255	0.05342	-0.568445	-0.33085	-0.348256	-0.526852	-0.47633	-0.561045	-0.514461	-0.607889	-0.495395	0.0185547
STAT6	CBX3	-0.306495	-0.169641	-0.546927	-0.101039	-0.328675	-0.518475	-0.393487	-0.546016	-0.438116	-0.663601	-0.415801	0.0419922
STAT6	KDM4B	-0.351311	0.232481	-0.490831	0.297777	-0.37048	-0.435412	-0.399946	-0.300878	-0.250549	-0.467199	-0.360895	0.0419922
STAT6	ARHGAP22	0.329814	0.042882	0.563542	0.357101	0.321889	0.516057	0.410332	0.51521	0.44244	0.337475	0.383717	0.0322266
STAT6	HABP4	0.464808	-0.119701	0.562397	0.376184	0.40523	0.552083	0.39562	0.369195	0.304143	0.594963	0.400425	0.0185547
STAT6	CDK8	-0.423878	-0.253906	-0.56322	-0.09372	-0.369353	-0.450105	-0.424673	-0.501427	-0.443729	-0.560371	-0.434201	0.0322266
STAT6	MYCN	-0.419585	-0.066633	-0.548336	-0.266752	-0.428215	-0.550964	-0.426964	-0.44939	-0.304539	-0.564646	-0.42759	0.0322266
STAT6	SMAD4	-0.310545	-0.092893	-0.557356	-0.329549	-0.272026	-0.502168	-0.45609	-0.534006	-0.486908	-0.495266	-0.471499	0.0419922
STAT6	NFIC	0.439794	0.181385	0.551693	0.405634	0.334007	0.557152	0.394361	0.494489	0.447166	0.484385	0.44348	0.00683594
STAT6	MTF2	-0.409466	-0.169245	-0.567758	-0.219971	-0.323915	-0.546841	-0.374782	-0.469029	-0.390011	-0.663502	-0.399738	0.0322266
STAT6	SSBP2	-0.338111	-0.159985	-0.544166	-0.179393	-0.410304	-0.540194	-0.443972	-0.522808	-0.477935	-0.470258	-0.457115	0.0185547
STAT6	NFIB	-0.416746	-0.145801	-0.520723	-0.141925	-0.43731	-0.524968	-0.373031	-0.512439	-0.459237	-0.65764	-0.448273	0.0322266
STAT6	CDYL	0.346863	-0.277775	0.472869	-0.401894	0.303713	0.299623	0.379402	0.397732	0.354073	0.590148	0.350468	0.00683594
STAT6	BACH1	-0.417617	-0.082017	-0.508431	-0.33646	-0.347223	-0.530675	-0.444768	-0.508244	-0.43516	-0.648465	-0.439964	0.0244141
STAT6	RPS6KA4	0.378439	0.104546	0.56113	0.283427	0.301022	0.486575	0.38867	0.359197	0.356107	0.628204	0.368818	0.0419922
STAT6	KLHL21	0.349326	-0.032073	0.568174	0.263797	0.388625	0.407692	0.493898	0.539397	0.487099	0.60741	0.447396	0.0322266
SUPT6H	GTF3C1	0.451838	0.189103	0.278262	0.364224	0.371094	0.504209	0.336869	0.451144	0.313399	0.616472	0.367659	0.0244141
SUPT6H	SMARCD3	-0.512356	0.206964	-0.266252	0.347851	-0.337344	-0.510617	-0.377067	-0.427439	-0.347631	0.6229	-0.342488	0.0185547
SUPT6H	DEPDC5	0.492204	0.201837	0.303974	0.404913	0.387548	0.510785	0.43726	0.488711	0.467502	0.645654	0.452381	0.00488281
SUPT7L	NFE2L3	-0.44841	0.031083	-0.3231	-0.29109	-0.41344	-0.375048	-0.392736	-0.41981	-0.347939	-0.632429	-0.383892	0.0419922
SUPT7L	RUNX1T1	-0.38209	0.185502	0.321108	0.290038	-0.417338	-0.305579	-0.440349	-0.352214	-0.366399	-0.631469	-0.359306	0.0322266
SUPT7L	ADNP	-0.258481	0.251461	0.41409	0.413507	-0.338222	-0.368232	-0.3666	-0.375697	-0.366114	0.626379	-0.298351	0.00976562
SUPT7L	SMARCA1	-0.357776	0.05369	0.318248	0.302725	-0.370102	-0.354427	-0.422495	-0.440012	-0.41382	-0.566968	-0.363939	0.0322266
SUPT7L	HLF	0.320076	0.274849	-0.212125	0.355338	0.383794	0.374372	0.482826	0.424927	0.358595	-0.491269	0.356966	0.0322266
SUPT7L	NR3C1	0.436592	0.276533	-0.175545	0.366184	0.431448	0.358837	0.454509	0.438104	0.326217	-0.6323	0.362511	0.0136719
SUV39H2	CBX7	-0.361469	0.013308	-0.544521	-0.335336	-0.243869	-0.597957	-0.446603	-0.391408	-0.468538	-0.638655	-0.419006	0.0419922
SUZ12	MED13	0.235913	0.208087	0.530175	0.223977	0.230688	0.487043	0.460631	0.476102	0.490635	0.642375	0.468367	0.0419922
TAF2	KDM1A	0.379152	-0.104549	0.564705	-0.334704	0.292494	0.551901	0.444406	0.346521	0.425176	-0.627371	0.362837	0.0244141
TAF2	SNAI2	0.40085	0.089916	0.561934	0.358587	0.39334	0.542895	0.247874	0.483124	0.397062	0.448911	0.398956	0.0322266
TAF2	FOXN3	0.387094	0.142067	0.575205	0.288992	0.301091	0.529266	0.485291	0.477412	0.475186	0.665454	0.476299	0.0136719
TAX1BP1	RNF13	0.456471	0.149049	0.302405	0.207761	0.435947	0.436171	0.477329	0.429036	0.337153	0.536438	0.432491	0.0419922
TBL1X	MEF2C	-0.503062	-0.187137	-0.409273	-0.247488	-0.458216	-0.491004	-0.318072	-0.301976	-0.310932	-0.578746	-0.363673	0.0419922
TBP	KDM1A	0.331198	0.304826	0.557306	0.226637	0.158973	0.468582	0.440198	0.445165	0.452497	-0.576186	0.385698	0.0244141
TBP	SNAI2	0.365378	0.264778	0.529965	-0.259228	0.241348	0.488084	0.408176	0.502133	0.484016	0.431548	0.419862	0.0136719
TBP	NFE2L1	-0.412933	0.256285	-0.471875	0.157359	-0.204622	-0.449183	-0.428426	-0.47398	-0.476029	-0.628322	-0.438804	0.0244141
TBP	PSMC5	-0.400438	0.305381	-0.520472	0.241928	-0.181797	-0.495708	-0.41806	-0.463803	-0.412741	-0.605793	-0.415401	0.0244141
TBP	CBX7	-0.385488	0.159691	-0.518964	0.278004	-0.201259	-0.499301	-0.484054	-0.493628	-0.478678	-0.615242	-0.481366	0.0244141
TBP	HTATIP2	-0.331696	0.342504	-0.508718	0.232434	-0.18818	-0.479029	-0.426687	-0.47767	-0.389572	0.363359	-0.360634	0.0419922
TCEA2	CCNT2	-0.36423	0.275288	-0.423858	0.010619	-0.376547	-0.576093	-0.453243	-0.464097	-0.482344	-0.652542	-0.438551	0.0419922
TCEA2	BTAF1	-0.341989	0.241844	-0.431532	-0.145706	-0.345397	-0.417579	-0.510788	-0.461734	-0.501464	-0.519752	-0.424555	0.0322266
TCEA2	POLR2I	0.361349	0.261526	0.242893	0.433217	-0.288671	0.520022	0.506519	0.456607	0.496587	0.630148	0.444912	0.0136719
TCEA2	DVL1	0.307704	0.238061	0.333402	0.342733	0.260161	0.456636	0.415877	0.48583	0.363825	0.619006	0.353279	0.0244141
TCEA2	PPARD	0.336958	0.260017	0.461571	0.302704	0.354262	0.392149	0.401684	0.390597	0.387791	0.573014	0.389194	0.00488281
TCEA2	SFPQ	-0.28736	0.171736	-0.481468	0.176893	-0.370905	-0.552132	-0.430524	-0.432701	-0.425516	0.548161	-0.398211	0.0322266
TCEA2	KLF7	-0.364215	-0.279994	-0.4497	-0.417403	-0.436627	-0.577403	-0.247389	-0.298317	-0.277576	-0.611971	-0.390809	0.0419922
TCEA2	CITED1	0.329319	0.237103	0.350221	0.372062	0.382783	0.416958	0.504288	0.468234	0.502515	0.658796	0.399871	0.00488281
TCEA2	IRF3	0.338777	0.205462	0.333446	0.416442	0.449374	0.417535	0.46544	0.411662	0.455552	0.655354	0.416988	0.00488281
TCEA2	JUND	0.37422	0.176334	0.309075	0.437594	0.412874	0.265817	0.423968	0.487905	0.373709	-0.410878	0.373965	0.0322266
TCEA2	NCOA2	-0.288213	-0.18861	-0.42223	-0.314121	-0.321541	-0.477553	-0.445549	-0.331309	-0.465419	-0.291631	-0.326425	0.0322266
TCEA2	ARFGAP2	0.423064	0.209667	0.172929	0.400898	0.372544	0.495414	0.500045	0.414254	0.459197	0.648301	0.418659	0.0244141
TCEA2	SQSTM1	0.364777	-0.019946	0.496488	0.426399	0.446492	0.407076	0.46129	0.484352	0.4828	0.648605	0.453891	0.0322266
TCEAL1	SUMO1	0.352377	0.291856	-0.261039	0.322062	0.302872	0.394608	0.334214	0.454698	0.402272	0.63575	0.343295	0.0185547
TCF12	CRY1	0.375143	0.235617	0.544806	0.306013	0.123832	0.469652	0.454939	0.513579	0.468577	0.455238	0.455089	0.0419922
TCF12	MBTD1	0.404856	0.254692	0.540706	-0.202616	0.331309	0.509621	0.500919	0.476977	0.452089	0.500135	0.464533	0.00976562
TCF12	FOXN3	0.260247	0.283427	0.526499	0.187666	0.181007	0.481485	0.460615	0.480447	0.484218	0.479645	0.47013	0.0419922
TCF12	CBFB	0.406036	0.250908	0.506402	0.36249	0.3099	0.480238	0.376354	0.483205	0.478979	0.5309	0.442507	0.00292969
TCF12	HIF1A	0.413251	0.224364	0.56318	0.303133	0.3177	0.515112	0.49233	0.487003	0.470226	0.293826	0.441738	0.0136719
TCF12	MID1	0.201928	0.315464	0.512663	0.377401	0.324444	0.377921	0.394692	0.417234	0.352243	0.444431	0.377661	0.0185547
TCF12	MED13	0.375245	0.077651	0.554439	0.274243	0.333199	0.462455	0.420686	0.429139	0.369639	0.474745	0.397965	0.0419922
TCF12	SMURF2	0.372585	0.307002	0.511735	0.3154	0.303185	0.544602	0.493336	0.491672	0.487416	0.458733	0.473075	0.000976562
TCF12	ELF2	0.356968	0.258476	0.512406	0.341978	0.18394	0.36933	0.428844	0.429584	0.410086	0.385408	0.377369	0.0244141
TCF12	CAMKK2	-0.420163	-0.173736	-0.512804	-0.206792	-0.347265	-0.528378	-0.450619	-0.473405	-0.430005	-0.322913	-0.425084	0.0244141
TCF12	NCOA4	0.306925	0.347879	0.475347	0.30419	0.181096	0.455145	0.430575	0.475833	0.365956	0.364267	0.365112	0.0136719
TCF4	CRY1	0.292638	0.229726	0.550984	0.233704	0.182259	0.481297	0.46746	0.498291	0.468803	0.54616	0.468132	0.0419922
TCF4	ARID4A	0.171347	0.165435	0.547593	0.315954	0.331841	0.546939	0.508697	0.507601	0.528432	0.651249	0.508149	0.0185547
TCF4	FOXN3	0.488968	0.131164	0.530836	0.23667	0.33062	0.528213	0.497353	0.524046	0.501296	0.660342	0.499324	0.00976562
TCF4	TAF2	0.410583	0.085465	0.567516	0.21933	0.34415	0.582409	0.512084	0.502272	0.533952	0.659606	0.507178	0.0244141
TCF4	HDAC4	0.432715	0.120394	-0.385251	0.206917	0.309896	0.563231	0.485476	0.358878	0.48737	0.593771	0.395796	0.0419922
TCF4	SMARCE1	0.360572	-0.002489	0.531527	0.33941	0.390029	0.563184	0.293614	0.484075	0.483018	0.638477	0.436524	0.0419922
TCF4	RUNX1T1	0.500653	0.060527	0.534794	0.287605	0.435171	0.601743	0.544274	0.513148	0.497511	0.645741	0.5069	0.0244141
TCF4	RFX3	0.444166	0.23168	0.53471	-0.111603	0.120839	0.585011	0.532765	0.493624	0.505565	0.648284	0.499595	0.0244141
TCF4	ERC1	0.48688	0.101159	0.526282	-0.166435	0.363009	0.583683	0.5225	0.452621	0.471014	-0.550218	0.461817	0.0244141
TCF4	ATRX	0.46156	0.124106	0.510897	0.311632	0.331363	0.535553	0.51167	0.490713	0.509623	0.643493	0.500168	0.00683594
TCF4	HIF1A	0.325399	0.215312	0.559124	0.170482	0.298783	0.538951	0.461115	0.508753	0.399713	0.441981	0.420847	0.0322266
TCF4	ADNP	0.432407	0.120041	0.568687	0.355446	0.332205	0.574977	0.508452	0.516004	0.509775	-0.593013	0.47043	0.00683594
TCF4	SMARCA1	0.444666	0.054677	0.518494	0.157993	0.374202	0.57752	0.517657	0.513174	0.515943	0.552041	0.514559	0.0419922
TCF4	MED13	0.442089	0.174567	0.564967	0.305216	0.361458	0.584319	0.503552	0.523159	0.519928	0.625219	0.51174	0.00488281
TCF4	SMURF2	0.43743	0.128182	0.510793	0.276129	0.327693	0.527476	0.459616	0.454697	0.464808	0.431536	0.446064	0.0322266
TCF4	SFPQ	0.378036	0.169658	0.526388	0.295499	0.312219	0.574543	0.476177	0.437223	0.464754	-0.489808	0.407629	0.00976562
TCF4	RLF	0.210719	0.211082	0.532581	0.18494	0.266561	0.567498	0.517802	0.504225	0.493725	0.615556	0.498975	0.0419922
TCF4	KDM5B	0.480038	0.198019	0.576802	0.175123	0.340228	0.575373	0.517126	0.480158	0.483145	-0.499123	0.480098	0.00976562
TCF4	KLF12	0.439536	0.145063	0.523948	-0.123369	0.349823	0.596948	0.518787	0.518724	0.533567	0.584123	0.518755	0.0185547
TCF4	RNF2	0.485908	0.066365	0.55896	0.173458	0.349869	0.587123	0.435119	0.503927	0.476202	0.630275	0.481055	0.0322266
TCF4	MED13L	0.445045	0.198356	0.529596	0.281209	0.371117	0.581673	0.504275	0.40981	0.492352	-0.476517	0.427428	0.00683594
TCF4	SOX4	0.490843	-0.184676	0.520614	0.21967	0.456875	0.580369	0.419169	0.421723	0.3499	0.639977	0.439299	0.00976562
TCF4	MED1	0.360537	0.103915	0.553823	0.288579	0.354787	0.46931	0.480324	0.407807	0.466688	0.595825	0.437248	0.0322266
TCF4	CDK8	0.495026	-0.022576	0.558198	0.329293	0.39382	0.558054	0.507595	0.46917	0.426689	0.597058	0.482098	0.0322266
TCF4	MEIS2	0.498417	0.141151	0.534152	0.302194	0.409783	0.596526	0.491954	0.503049	0.483494	0.64198	0.495186	0.00488281
TCF4	SOX5	0.469812	0.055767	0.549349	0.133171	0.375802	0.594689	0.525227	0.52545	0.54409	0.617098	0.525338	0.0322266
TCF4	MTF2	0.455201	0.018279	0.553613	0.323463	0.330204	0.57521	0.459095	0.495595	0.486779	0.650563	0.472937	0.0322266
TCF4	NFIB	0.445616	0.129414	0.518632	0.307348	0.446149	0.594698	0.511969	0.490467	0.503613	0.664087	0.49704	0.00683594
TCF4	NACC2	-0.483532	0.150199	-0.544961	0.176503	-0.288416	-0.574401	-0.414257	-0.456528	-0.4519	0.39692	-0.433079	0.0419922
TCF4	SETBP1	0.504905	-0.017733	0.536704	0.213232	0.39726	0.601719	0.548048	0.435443	0.508118	0.478963	0.491934	0.0419922
TCF4	SMARCA5	-0.468167	0.177603	0.391215	0.336912	-0.362289	-0.549261	0.340376	0.452541	0.39333	0.643902	0.338644	0.0136719
TCF4	NR4A2	0.420667	-0.155359	0.50429	0.162416	0.153254	0.514928	0.494308	0.459305	0.452067	0.536442	0.455686	0.0322266
TCF4	AFF2	0.499916	-0.133529	0.53616	-0.203322	0.347151	0.594902	0.516427	0.529678	0.533979	-0.176583	0.508171	0.0322266
TCF4	KLHL21	-0.455592	0.196597	-0.560536	0.122534	-0.410538	-0.519128	-0.469036	-0.496299	-0.466614	-0.627616	-0.467825	0.0185547
TCF4	FUBP1	0.410591	0.065491	0.570706	0.248035	0.357617	0.578117	0.486456	0.426718	0.437422	0.598613	0.43207	0.0244141
TCF4	NAA15	0.166322	0.163505	0.552943	0.274369	-0.16128	0.537087	0.481735	0.484292	0.516988	0.664263	0.483013	0.0419922
TCF4	BRD3	0.421704	0.057306	0.517095	0.241838	0.34915	0.573	0.476626	0.443545	0.456901	0.62847	0.450223	0.0419922
TCF4	MLLT3	0.445259	0.16912	0.575428	0.242163	0.269897	0.481371	0.528023	0.524795	0.518553	0.622168	0.499962	0.0136719
TCF4	DDIT3	-0.445695	-0.142048	-0.539596	-0.218371	-0.407886	-0.563135	-0.513753	-0.480784	-0.504847	-0.610662	-0.492816	0.00976562
TCF4	CHD9	0.371094	0.221481	0.522209	0.297327	0.133372	0.527119	0.442741	0.490572	0.479524	0.648926	0.461133	0.0322266
TCF4	MAF	0.464846	-0.088539	-0.360453	0.285525	0.375132	0.576054	0.409026	0.401262	0.348708	0.642478	0.388197	0.0322266
TCF4	NRIP1	0.438601	-0.054092	0.516387	0.302731	0.408299	0.583712	0.526849	0.508646	0.469888	0.555637	0.489267	0.0244141
TCF4	PBX1	0.48313	0.287188	0.547456	0.274762	0.373213	0.588252	0.523547	0.514219	0.532856	0.456907	0.498675	0.00488281
TCF7L2	KAT2B	0.47618	0.361889	0.47639	0.27283	0.393232	0.14887	0.400518	0.319254	0.349726	0.589604	0.377561	0.0322266
TCFL5	GCLC	0.441978	0.026321	0.499674	0.303431	0.315682	0.489457	0.434426	0.425688	0.441378	0.352249	0.430057	0.0419922
TCFL5	NFYC	-0.269275	-0.237624	-0.374291	0.255111	-0.385518	-0.501347	-0.4193	-0.453807	-0.376845	-0.348356	-0.375568	0.0185547
TCFL5	RNF13	0.512904	0.018542	0.459062	0.303509	0.445496	0.579794	0.506728	0.440259	0.480566	0.328116	0.452279	0.0419922
TEF	RUNX1T1	-0.4681	-0.122231	-0.554198	-0.214424	-0.209276	-0.556307	-0.53182	-0.446112	-0.496803	-0.485673	-0.476886	0.0244141
TEF	CBX7	0.47627	-0.112075	0.558829	-0.098079	0.231146	0.574573	0.537207	0.495567	0.493799	0.545725	0.494683	0.0419922
TEF	IVNS1ABP	-0.439918	-0.170218	-0.561988	-0.23045	-0.260149	-0.552847	-0.521274	-0.462855	-0.452849	0.187906	-0.446383	0.0419922
TEF	MTF2	-0.458052	-0.13062	-0.556271	-0.151065	-0.228425	-0.568745	-0.50546	-0.465316	-0.447745	-0.573628	-0.461684	0.0419922
TERF2	ADNP	-0.36314	0.312065	0.504703	0.288998	-0.386368	-0.219341	0.340041	0.265311	0.454979	0.406221	0.300531	0.0419922
TFAM	TAF2	0.214221	-0.191212	0.566342	-0.212203	0.182876	0.542764	0.425704	0.527427	0.509028	0.656905	0.467366	0.0419922
TFAM	CBX7	-0.226332	0.218831	-0.520193	0.308327	-0.260097	-0.582944	-0.396625	-0.439814	-0.412706	-0.624366	-0.404666	0.0322266
TFAM	SMARCA1	0.296862	0.192603	0.515498	-0.271781	0.212393	0.533457	0.446639	0.524017	0.495533	0.615031	0.471086	0.0419922
TFDP1	SNAI2	0.42588	0.148608	0.497946	-0.121811	0.332629	0.573558	0.537283	0.501159	0.509406	0.510498	0.499553	0.0185547
TFDP1	LMO3	0.295675	0.215881	0.471732	-0.289246	0.363954	0.437899	0.446815	0.516563	0.445805	0.557431	0.441852	0.0185547
TFDP1	KLF6	0.382596	0.1635	0.480234	0.07802	0.393232	0.574588	0.453302	0.56671	0.532059	0.555251	0.466768	0.0322266
TFDP1	SMARCE1	0.226414	0.231118	0.511445	0.282571	0.403153	0.483882	0.274963	0.429161	0.40403	0.589753	0.403591	0.0419922
TFDP1	RUNX1T1	0.45798	0.160242	0.486054	0.223521	0.408541	0.575203	0.341514	0.438488	0.430413	0.582841	0.43445	0.0244141
TFDP1	NFE2L1	-0.471791	0.11833	-0.459413	0.334717	-0.413071	-0.540155	-0.45504	-0.541744	-0.512843	-0.650211	-0.465602	0.0136719
TFDP1	ERC1	0.404378	-0.031363	0.490551	-0.315389	0.350215	0.504463	0.324648	0.464293	0.403655	-0.583079	0.376935	0.0322266
TFDP1	RNF13	-0.411221	0.107784	-0.454415	0.345881	-0.357346	-0.558549	-0.434478	-0.338393	-0.417989	0.573063	-0.384284	0.0244141
TFDP1	PSMC5	-0.466259	0.255942	-0.493145	0.236914	-0.417357	-0.590435	-0.278966	-0.503688	-0.45287	-0.576145	-0.459564	0.0136719
TFDP1	RPL6	0.172695	0.211955	0.309213	0.340884	0.365126	0.406352	0.488162	0.537163	0.436254	0.589783	0.385739	0.0419922
TFDP1	CBX7	-0.455847	0.126572	-0.504516	0.207217	-0.416461	-0.591328	-0.381404	-0.519364	-0.502022	-0.63597	-0.478934	0.0185547
TFDP1	ADNP	0.396097	0.201319	0.553256	0.299817	0.329232	0.580521	0.284067	0.457996	0.410069	-0.582775	0.362665	0.0244141
TFDP1	KLF5	0.382818	0.073951	-0.392469	-0.319627	0.329692	0.303096	0.365235	0.421907	0.359548	0.639603	0.34462	0.0322266
TFDP1	ABCA2	-0.368855	0.139954	-0.514794	0.145513	-0.344595	-0.535189	-0.485237	-0.542542	-0.514251	-0.408862	-0.447049	0.0322266
TFDP1	HLF	-0.324574	0.217643	-0.49942	0.336941	-0.220566	-0.53922	-0.499459	-0.461124	-0.430619	0.43052	-0.377597	0.0185547
TFDP1	CREBL2	-0.424454	0.251761	-0.306815	0.25781	-0.282513	-0.552152	-0.366175	-0.357783	-0.355099	0.593059	-0.330957	0.0322266
TFDP1	NR3C1	-0.441164	0.185702	-0.481971	0.346308	-0.298784	-0.529171	-0.510048	-0.449177	-0.435811	0.579267	-0.438488	0.00683594
TFDP1	DR1	0.268434	0.278339	0.477891	0.36812	0.367796	0.466378	0.434641	0.44504	0.378353	0.609555	0.406497	0.00488281
TFDP1	SUPT7L	-0.311639	0.238183	0.367051	0.295111	-0.320193	-0.330127	-0.467896	-0.54397	-0.452192	-0.659442	-0.32516	0.0136719
TFDP1	CBX3	0.185462	0.126364	0.506404	0.305687	0.362876	0.514506	0.477536	0.515191	0.509872	0.646595	0.49197	0.0185547
TFDP1	OPTN	-0.314115	0.290472	-0.471538	0.350297	-0.305014	-0.407678	-0.379404	-0.355352	-0.392205	-0.458604	-0.367378	0.00292969
TFDP1	SOX4	0.405128	0.077082	0.486435	0.183828	0.41821	0.580448	0.457556	0.552812	0.515165	0.590498	0.471996	0.0322266
TFDP1	HABP4	-0.447784	0.279644	-0.508857	0.146556	-0.388563	-0.58661	-0.341151	-0.442897	-0.451318	-0.550115	-0.445341	0.0244141
TFDP1	CHD1L	-0.422606	0.125282	-0.451413	0.270492	-0.384267	-0.510408	-0.437214	-0.421502	-0.407456	0.49061	-0.414479	0.0322266
TFDP1	CDK8	0.421305	0.336489	0.55957	0.208769	0.407084	0.46673	0.360478	0.526136	0.489856	0.52618	0.444017	0.00488281
TFDP1	BHLHE40	-0.438537	0.13591	-0.508215	0.363823	-0.322013	-0.55487	-0.473306	-0.514132	-0.431673	-0.464992	-0.451765	0.00976562
TFDP1	MYCN	0.379342	0.042802	0.471244	-0.25776	0.370929	0.589989	0.42341	0.518986	0.443941	0.534306	0.433675	0.0419922
TFDP1	STAT4	-0.413703	0.142032	-0.49789	0.158719	-0.412931	-0.546818	-0.443914	-0.532523	-0.447472	-0.489222	-0.445693	0.0322266
TFDP1	MBNL2	-0.41819	-0.055382	-0.488585	0.332221	-0.284212	-0.534729	-0.479892	-0.424409	-0.430468	0.557285	-0.421299	0.0419922
TFDP1	MTF2	0.36535	0.295033	0.544634	0.233663	0.313974	0.574148	0.267009	0.470582	0.370254	0.655375	0.367802	0.0322266
TFDP1	ILF2	0.123123	0.307783	0.532443	0.368213	0.260135	0.341276	0.371856	0.499628	0.470833	-0.630082	0.354745	0.0322266
TFDP1	SSBP2	0.341042	0.251117	0.533067	0.300721	0.429406	0.561283	0.427231	0.537742	0.498686	0.421727	0.428319	0.00488281
TFDP1	NONO	0.285852	0.247815	0.500197	0.328465	0.325911	0.518961	0.440612	0.486299	0.494705	-0.609586	0.384539	0.00976562
TFDP1	NRG1	0.440789	0.228805	0.483029	-0.136678	0.410038	0.474688	0.303578	0.428212	0.431058	-0.428722	0.419125	0.0419922
TFDP1	GATAD1	-0.253481	0.161756	-0.480335	0.321808	-0.356609	-0.358709	-0.455094	-0.435174	-0.370211	0.669542	-0.357659	0.0322266
TFDP1	ETS2	-0.430999	0.208741	-0.494127	0.376709	-0.33328	-0.564817	-0.504047	-0.508447	-0.486057	0.504781	-0.458528	0.00488281
TFDP1	STAT6	-0.401249	-0.209999	-0.510526	0.096995	-0.275245	-0.498847	-0.444958	-0.544094	-0.433938	-0.660278	-0.439448	0.0419922
TFDP1	PA2G4	0.266253	0.219454	0.509255	0.232998	-0.101925	0.537683	0.507714	0.553665	0.529915	0.58612	0.508485	0.0419922
TFDP1	ARNT2	-0.399176	-0.001163	-0.498396	0.225801	-0.390803	-0.573969	-0.502285	-0.535133	-0.500487	-0.619228	-0.499441	0.0419922
TFDP1	SOX11	0.368736	0.251276	0.488288	-0.144212	0.425066	0.576024	0.443765	0.55731	0.523697	0.658762	0.466027	0.0136719
TFDP1	PAWR	0.402553	0.197538	0.495839	0.182387	0.394713	0.544888	0.475387	0.538242	0.499225	0.664411	0.485613	0.0136719
TFDP1	MAF	0.369058	0.074046	-0.39606	0.324417	0.370987	0.509759	0.431384	0.52816	0.524794	0.636203	0.401185	0.0244141
TFDP1	NDN	0.229876	0.194652	0.505821	0.24999	0.42205	0.402613	0.462229	0.512432	0.443881	0.467732	0.432966	0.0185547
TFDP1	HDAC2	0.303652	0.222284	0.569933	0.298749	0.340797	0.506417	0.415496	0.542722	0.507152	0.512462	0.460956	0.00976562
TFE3	KDM4A	-0.339205	-0.097584	-0.552187	-0.305694	-0.308654	-0.303246	-0.344936	-0.301652	-0.340041	0.621212	-0.307174	0.0244141
THRA	MED24	0.39487	-0.036377	0.330271	0.40033	0.425841	0.287854	0.346153	0.453268	0.465798	0.654295	0.3976	0.0419922
THRA	TCEB2	0.328614	-0.097468	0.338469	0.424266	0.321367	-0.256283	0.503805	0.507402	0.530466	0.592599	0.381367	0.0419922
THRA	MAZ	0.49932	-0.002564	0.315147	0.45379	0.457822	0.4339	0.490641	0.516417	0.54914	0.556237	0.474232	0.0419922
THRA	ABCA2	-0.473991	-0.129633	-0.349661	0.39119	-0.395259	-0.517069	-0.368595	-0.272277	-0.376743	0.504175	-0.359128	0.0244141
THRA	BBX	-0.478533	-0.159291	-0.258753	-0.192272	-0.444156	-0.409566	-0.476956	-0.40302	-0.516001	-0.591954	-0.426861	0.0322266
THRA	STAT1	-0.403003	0.05417	-0.291457	-0.349579	-0.422572	-0.448338	-0.390443	-0.380137	-0.435884	0.600844	-0.38529	0.0419922
TIAL1	MED13	0.339361	-0.29503	0.541034	0.2078	0.222803	0.558811	0.392958	0.398861	0.396623	0.64518	0.39479	0.0244141
TIPARP	HBP1	0.323199	0.340396	0.375662	0.319193	0.375127	0.291838	0.325316	0.346601	0.380536	-0.250463	0.332856	0.0244141
TIPARP	TCF12	0.32321	0.3009	0.481693	0.313392	0.211616	0.463559	0.371122	0.407648	0.332041	0.464204	0.351581	0.0136719
TLE1	NCOR2	0.378861	0.160956	-0.385989	0.401505	0.309463	0.44031	0.320954	0.382542	0.29414	0.394817	0.349908	0.0419922
TLE3	KDM1A	0.4471	0.076923	0.558163	0.319459	0.384892	0.556784	0.522769	0.486351	0.509747	0.490418	0.488384	0.0244141
TLE3	MED24	0.473192	0.177035	0.479408	0.246855	0.445529	0.240944	0.52299	0.371818	0.333821	0.470605	0.408674	0.0419922
TLE3	MAMLD1	0.394861	0.173286	0.476207	-0.280056	0.422341	0.544049	0.541294	0.422084	0.50217	0.392691	0.422212	0.0185547
TLE3	SNAI2	0.454144	0.208799	0.529124	-0.33073	0.397572	0.555304	0.450445	0.463474	0.470619	-0.193998	0.452294	0.0136719
TLE3	TAF2	0.335835	0.128318	0.515512	-0.32234	0.412499	0.513562	0.418321	0.402972	0.402877	-0.423732	0.402925	0.0244141
TLE3	KLF6	0.477145	0.15608	0.511306	0.155653	0.464428	0.567297	0.54336	0.525571	0.478685	-0.204666	0.477915	0.0136719
TLE3	TFE3	-0.410266	0.225111	-0.530546	0.372834	-0.385038	-0.304662	-0.231926	-0.311612	-0.336942	0.507901	-0.308137	0.0419922
TLE3	MID2	-0.463761	-0.015153	-0.473541	-0.33395	-0.40707	-0.381751	-0.413379	-0.446024	-0.363934	0.35302	-0.39441	0.0419922
TLE3	MEF2C	0.489043	-0.17039	0.433902	-0.168774	0.461039	0.432313	0.523951	0.416447	0.482515	-0.352706	0.433107	0.0185547
TLE3	ERC1	0.476905	-0.216912	0.522197	-0.115465	0.433436	0.502007	0.536794	0.492493	0.517191	0.344967	0.484699	0.0185547
TLE3	ATRX	0.418195	-0.225502	0.446749	-0.210226	0.413207	0.378299	0.404609	0.2807	0.34735	-0.42321	0.362824	0.0322266
TLE3	PSMC5	-0.475358	0.034742	-0.500046	0.32249	-0.485132	-0.576684	-0.50378	-0.474706	-0.50159	0.451964	-0.480245	0.0322266
TLE3	CBX7	-0.469523	-0.086459	-0.530653	0.323523	-0.490651	-0.575374	-0.504507	-0.496358	-0.505542	0.458545	-0.493505	0.0244141
TLE3	SMARCA1	0.42616	-0.128311	0.472162	-0.373695	0.433118	0.506032	0.500823	0.39532	0.490845	-0.30279	0.429639	0.0136719
TLE3	MAZ	0.481296	0.191727	0.512073	0.31991	0.47721	0.505202	0.45749	0.50525	0.390512	0.27811	0.46735	0.0136719
TLE3	GABPB1	0.406665	0.241549	0.510776	-0.34435	0.319772	0.539846	0.418579	0.404999	0.454251	-0.384013	0.405832	0.00488281
TLE3	HNRNPUL1	0.339083	0.24075	0.536873	0.240677	0.330066	0.402799	0.518685	0.460598	0.454689	-0.482465	0.370941	0.0185547
TLE3	ABCA2	-0.484858	0.215773	-0.543635	0.229242	-0.444123	-0.53783	-0.397355	-0.460477	-0.345949	0.185839	-0.420739	0.0419922
TLE3	ACVR1	0.44566	0.172985	0.532526	-0.129435	0.339519	0.383947	0.503913	0.494385	0.519785	0.357939	0.414803	0.0419922
TLE3	STAT1	-0.416701	-0.096656	-0.517184	-0.2288	-0.455178	-0.405138	-0.516498	-0.479749	-0.446166	0.37618	-0.431434	0.0322266
TLE3	KDM5B	0.448806	0.092373	0.565351	-0.273983	0.432458	0.546514	0.501868	0.432973	0.508879	0.227039	0.440889	0.0419922
TLE3	ARID1A	0.369366	0.190587	0.513525	0.259197	0.378551	0.512532	0.522308	0.313127	0.473372	0.376345	0.377448	0.0244141
TLE3	KLF7	0.478041	-0.130252	0.547694	-0.345502	0.449547	0.561724	0.515946	0.3911	0.512565	-0.249106	0.463794	0.0185547
TLE3	KLF12	0.435272	-0.214415	0.481773	-0.133769	0.424048	0.550984	0.411422	0.366624	0.397243	-0.42521	0.404332	0.0419922
TLE3	RNF2	0.478498	0.120234	0.544214	-0.229485	0.404921	0.51932	0.510487	0.475136	0.44531	-0.397086	0.460223	0.0244141
TLE3	SOX4	0.507472	0.166555	0.545069	-0.149822	0.492845	0.568333	0.541175	0.539006	0.490785	-0.393499	0.500158	0.00976562
TLE3	KDM4B	0.406498	0.203081	0.496714	0.249927	0.394922	0.451234	0.557763	0.484248	0.483593	-0.24137	0.428866	0.0185547
TLE3	HABP4	-0.444159	0.084467	-0.545346	0.304777	-0.442778	-0.566867	-0.533993	-0.48601	-0.467007	0.356794	-0.455583	0.0185547
TLE3	MYCN	0.486781	0.175818	0.527301	-0.165443	0.431688	0.569397	0.534669	0.535241	0.490357	-0.230194	0.488569	0.0185547
TLE3	RAPGEF5	-0.498881	-0.256567	-0.512638	-0.237445	-0.356396	-0.531624	-0.427123	-0.468563	-0.348855	-0.198375	-0.391759	0.0419922
TLE3	STAT4	-0.484666	-0.090533	-0.519913	-0.23988	-0.476966	-0.548316	-0.550204	-0.542909	-0.478217	0.199979	-0.481441	0.0322266
TLE3	MBNL2	-0.510814	-0.288358	-0.535342	-0.16306	-0.364528	-0.526103	-0.492999	-0.456583	-0.385736	-0.381815	-0.42116	0.0136719
TP53	HNRNPUL1	0.337346	0.187323	0.538277	0.15962	0.325191	0.500137	0.488365	0.480265	0.504519	0.357699	0.418982	0.0322266
TP53	MBNL2	-0.258217	-0.258236	-0.528151	-0.319277	-0.372165	-0.476741	-0.512738	-0.463968	-0.533296	0.156765	-0.418067	0.0419922
TRAFD1	PATZ1	0.330927	0.12206	0.543501	0.308751	0.232977	0.496196	0.477105	0.506831	0.53847	0.302098	0.404016	0.0419922
TRAFD1	HLF	-0.402031	-0.152842	-0.538856	-0.388302	-0.23998	-0.522492	-0.486643	-0.522645	-0.547399	-0.358376	-0.444337	0.0185547
TRAFD1	NR3C1	-0.357685	-0.128072	-0.530393	-0.304898	-0.182619	-0.401071	-0.45611	-0.475875	-0.518068	-0.541963	-0.42859	0.0419922
TRIB3	SMARCD3	0.424998	0.189621	0.308633	0.260816	0.172613	0.490882	0.448245	0.499911	0.47822	0.58212	0.436621	0.0419922
TRIM13	KDM1A	0.363435	0.218582	0.568862	-0.191938	-0.207925	0.476045	0.467295	0.395261	0.480553	-0.654709	0.379348	0.0419922
TRIM13	SNAI2	0.373447	0.169396	0.543745	0.176163	-0.319258	0.493789	0.385151	0.504665	0.461159	0.511824	0.423155	0.0322266
TRIM13	FOXN3	0.343746	0.117766	0.535315	0.215931	-0.27551	0.482625	0.430516	0.522386	0.498304	0.676148	0.45657	0.0322266
TRIM13	KLF6	0.323551	0.12218	0.529534	-0.096029	-0.400938	0.531353	0.437304	0.522593	0.482646	0.562246	0.459975	0.0419922
TRIM13	SMARCE1	0.253403	0.271818	0.55877	0.27554	-0.334054	0.326178	0.387286	0.47319	0.467028	0.627188	0.356732	0.0322266
TRIM13	RUNX1T1	0.335817	0.163585	0.531678	0.183425	-0.381575	0.466648	0.495774	0.504971	0.509509	0.624103	0.481211	0.0185547
TRIM13	PSMC5	-0.334867	0.225221	-0.542915	-0.229316	0.41657	-0.494344	-0.452546	-0.492705	-0.447464	-0.626618	-0.450005	0.00976562
TRIM13	CBX7	-0.364474	0.094972	-0.549973	-0.188389	0.420617	-0.526449	-0.504708	-0.496641	-0.477255	-0.644484	-0.486948	0.0322266
TRIM13	ADNP	0.416478	0.192223	0.565441	0.336602	-0.252548	0.517015	0.492202	0.505412	0.509747	-0.624284	0.45434	0.00976562
TRIM13	SMARCA1	0.389006	0.039846	0.527058	0.305645	-0.305549	0.448366	0.496869	0.510178	0.531299	0.57736	0.472618	0.0322266
TRIM13	MED13	0.411114	0.037421	0.564997	0.248589	-0.318219	0.481661	0.36385	0.513637	0.441291	0.64815	0.426202	0.0419922
TRIM13	SMURF2	0.417936	0.146983	0.529418	0.292758	-0.262167	0.532377	0.48324	0.49555	0.483937	0.477334	0.480287	0.0185547
TRIM13	KDM5B	0.341874	0.139542	0.579872	0.334336	-0.2706	0.513647	0.473474	0.471293	0.482627	-0.519803	0.406583	0.00976562
TRIM13	KLF7	0.34471	-0.105934	0.538553	0.251202	-0.354735	0.512571	0.486811	0.459447	0.487089	0.570211	0.473129	0.0322266
TRIM13	HABP4	-0.383927	0.233128	-0.553808	-0.195328	0.339251	-0.527361	-0.440095	-0.394253	-0.340772	-0.564512	-0.38909	0.0322266
TRIM13	CDK8	0.303537	0.241053	0.567246	0.262567	-0.361904	0.283525	0.440209	0.47726	0.437785	0.564909	0.370661	0.0322266
TRIM13	MEIS2	0.321355	0.165432	0.535816	0.252726	-0.350697	0.436607	0.482908	0.510198	0.507381	0.639598	0.459758	0.0136719
TRIM13	MTF2	0.319872	0.274784	0.557026	0.332517	-0.241874	0.522019	0.443696	0.506723	0.465098	0.665174	0.454397	0.0136719
TRIM13	SSBP2	0.213602	0.231893	0.548092	0.279124	-0.394838	0.429847	0.443678	0.525167	0.505032	0.48678	0.436762	0.0136719
TRIM13	NFIB	0.311244	0.188951	0.526927	0.273017	-0.409646	0.413258	0.423246	0.513891	0.490785	0.661488	0.418252	0.0136719
TRIM13	SETBP1	0.288441	0.211339	0.531356	0.233908	-0.376095	0.459334	0.460146	0.421258	0.494386	0.418961	0.42011	0.0185547
TRIM13	FUBP1	0.384418	0.282263	0.57181	0.214237	-0.252631	0.441906	0.480799	0.41723	0.437595	0.592588	0.427412	0.0185547
TRIM13	RYBP	0.259141	0.209499	0.517991	0.255805	-0.174692	0.487349	0.46068	0.494401	0.491786	0.631128	0.474015	0.0419922
TRIM13	SERTAD2	0.368429	0.164601	0.53048	0.250703	-0.285401	0.529023	0.472701	0.452346	0.481284	0.625807	0.462523	0.0185547
TRIM13	HDAC2	0.336228	0.139633	0.583605	0.277531	-0.351321	0.395383	0.469	0.547644	0.521772	0.549545	0.432191	0.0136719
TRIM13	TCF4	0.321939	0.102527	0.534809	0.209072	-0.307731	0.456024	0.444384	0.526208	0.515525	0.646881	0.450204	0.0322266
TRIM16	KLF6	0.428174	0.182495	0.458817	-0.048629	0.441648	0.56125	0.495457	0.457452	0.463206	0.427599	0.44955	0.0419922
TRIM16	PDE8A	-0.319711	0.221092	-0.485306	-0.149979	-0.340613	-0.473221	-0.487405	-0.430535	-0.421489	0.483818	-0.381051	0.0322266
TRIM16	RNF13	-0.43069	0.188271	-0.43224	-0.269717	-0.410095	-0.575639	-0.514163	-0.465287	-0.473453	0.557342	-0.431465	0.00683594
TRIM16	PSMC5	-0.490645	0.193968	-0.434605	-0.054747	-0.455738	-0.578792	-0.426767	-0.437583	-0.427383	-0.551919	-0.436094	0.0322266
TRIM16	CBX7	-0.492177	0.141668	-0.494686	-0.043282	-0.464314	-0.586953	-0.468734	-0.456735	-0.467301	-0.611626	-0.468017	0.0419922
TRIM16	HLF	-0.426859	0.117113	-0.510925	-0.219744	-0.297895	-0.535351	-0.493955	-0.524218	-0.509767	0.370507	-0.460407	0.0322266
TRIM16	HTATIP2	-0.426872	0.263896	-0.487348	-0.048929	-0.35808	-0.566793	-0.528028	-0.441945	-0.438899	0.428673	-0.432885	0.0419922
TRIM16	CREBL2	-0.456989	0.274723	-0.409751	-0.188885	-0.366295	-0.583104	-0.524482	-0.50082	-0.475754	0.551155	-0.43337	0.00976562
TRIM16	IVNS1ABP	0.456765	0.254407	0.470976	-0.207888	0.450276	0.582143	0.431231	0.425102	0.403712	0.15629	0.428167	0.0322266
TRIM16	OPTN	-0.353247	0.296613	-0.317552	-0.198503	-0.375421	-0.340966	-0.456946	-0.467579	-0.39517	-0.369949	-0.361598	0.0322266
TRIM16	HABP4	-0.481557	0.278287	-0.507997	-0.059445	-0.426921	-0.576011	-0.512516	-0.506864	-0.478181	-0.498013	-0.489785	0.0419922
TRIM16	CDK8	0.454364	0.223638	0.422423	-0.106483	0.434499	0.541595	0.469225	0.402389	0.386976	0.502621	0.428461	0.0322266
TRIM16	MBNL2	-0.428388	-0.043855	-0.51363	-0.249954	-0.363953	-0.576202	-0.493412	-0.503765	-0.488334	0.560803	-0.458361	0.0322266
TRIM16	SSBP2	0.375016	0.095922	0.427715	-0.251799	0.459226	0.578535	0.482743	0.422407	0.445714	0.381796	0.425061	0.0419922
TRIM16	NONO	0.381405	0.130771	0.406883	-0.18062	0.328646	0.539468	0.452342	0.515989	0.487214	-0.547286	0.394144	0.0419922
TRIM16	ETS2	-0.479762	0.197412	-0.503054	-0.168142	-0.399549	-0.580206	-0.448562	-0.499146	-0.452265	0.344416	-0.450414	0.0185547
TRIM16	SOX11	0.420757	0.117154	0.52568	0.104605	0.470935	0.591725	0.521159	0.468821	0.48389	0.634678	0.477413	0.0419922
TRIM16	HDAC2	0.404096	0.176111	0.44881	-0.194011	0.396662	0.578788	0.434523	0.385649	0.436705	0.478451	0.41931	0.0322266
TRIM16	TFDP1	0.440392	0.130442	0.387406	-0.242201	0.354064	0.561673	0.388251	0.45058	0.463235	0.588806	0.414322	0.0419922
TRIM23	RNF14	0.451451	0.166717	0.326417	0.434403	0.401529	0.435183	0.28015	0.425791	0.426411	0.574182	0.426101	0.0185547
TRIM23	SLC30A9	0.336565	0.221045	0.275108	0.349767	0.313058	0.450216	0.353114	0.427508	0.452619	0.555413	0.35144	0.0244141
TRIM23	RBBP7	0.398025	0.309422	0.309496	0.274788	0.294223	0.382327	0.325467	0.340046	0.342428	-0.561245	0.317481	0.00976562
TRIM23	HLF	0.419892	0.150935	0.202771	0.407926	0.422678	0.562475	0.521171	0.376319	0.505609	0.563138	0.421285	0.0244141
TRIM23	PRKAR1A	0.420291	0.180481	0.270075	0.420276	0.396261	0.428442	0.470588	0.456518	0.516159	0.465701	0.424366	0.00683594
TRIM23	CREBL2	0.398877	0.244763	0.316571	0.392134	0.385615	0.505525	0.430216	0.415105	0.475246	0.62147	0.406991	0.00292969
TRIM24	KDM1A	0.424517	0.124261	0.575468	-0.361527	0.354573	0.568975	0.520777	0.451089	0.512141	-0.658352	0.437803	0.00976562
TRIM24	MAMLD1	0.409527	0.047256	0.46544	0.331269	0.3906	0.548904	0.489224	0.320041	0.435264	-0.612838	0.400064	0.0322266
TRIM24	SNAI2	0.446043	0.085009	0.576269	0.373755	0.408565	0.572943	0.363107	0.495863	0.484414	0.527158	0.465229	0.0185547
TRIM24	LMO3	0.408154	0.127758	0.543752	0.139591	0.382318	0.482411	0.437997	0.515124	0.513285	0.646822	0.460204	0.0322266
TRIM24	FOXN3	0.420027	0.098883	0.565975	0.19943	0.362498	0.527846	0.493496	0.508429	0.514541	0.66657	0.500962	0.0185547
TRIM24	TAF2	0.379456	-0.071749	0.571774	0.392703	0.397926	0.560623	0.497142	0.491958	0.498256	0.659745	0.49455	0.0185547
TRIM24	KDM4A	0.378635	-0.091453	0.574035	0.318049	0.355915	0.448162	0.510796	0.335375	0.431748	-0.641521	0.367275	0.0185547
TRIM24	KLF6	0.463155	0.153148	0.556712	-0.20029	0.420878	0.584256	0.477809	0.54055	0.49201	0.580977	0.484909	0.00683594
TRIM24	TFE3	-0.383943	-0.050834	-0.582654	-0.352343	-0.347497	-0.443971	-0.370474	-0.424927	-0.436983	-0.663052	-0.404435	0.0244141
TRIM24	MCM6	0.32845	0.107032	0.576062	0.267801	0.398697	0.48707	0.501451	0.505584	0.458164	-0.617354	0.428431	0.0244141
TRIM24	RUNX1T1	0.449517	0.084501	0.566333	0.07577	0.422239	0.586934	0.54082	0.484918	0.523605	0.649633	0.504262	0.0419922
TRIM24	NFE2L1	-0.466676	0.121141	-0.527353	-0.221054	-0.453058	-0.558712	-0.364425	-0.46282	-0.390187	-0.63794	-0.457939	0.0322266
TRIM24	ATRX	0.401577	0.069016	0.552991	0.24276	0.325535	0.457559	0.452484	0.414964	0.446359	0.651469	0.430662	0.0419922
TRIM24	MYNN	0.365562	0.109486	0.551595	0.417579	-0.240642	0.492421	0.26236	0.460506	0.366294	0.660333	0.391937	0.0419922
TRIM24	PSMC5	-0.464402	0.24646	-0.560513	-0.393118	-0.452682	-0.580043	-0.508716	-0.489093	-0.480057	-0.646386	-0.484575	0.00195312
TRIM24	CBX7	-0.475459	0.184045	-0.576794	-0.348512	-0.46171	-0.602359	-0.529629	-0.503884	-0.498197	-0.665152	-0.50104	0.00292969
TRIM24	HIF1A	0.31084	-0.009785	0.56741	0.355081	0.327351	0.541929	0.509212	0.520853	0.443542	0.474463	0.459002	0.0419922
TRIM24	ADNP	0.392914	0.191995	0.568885	0.183571	0.384007	0.592291	0.530924	0.511209	0.527833	-0.578146	0.452062	0.0185547
TRIM24	MID1	0.34414	-0.008333	0.565443	0.384551	0.361154	0.529596	0.469883	0.463709	0.450302	0.579586	0.457005	0.0419922
TRIM24	SMARCA1	0.418779	0.201484	0.566223	0.325836	0.402727	0.55336	0.519094	0.481734	0.535864	0.539453	0.500414	0.00292969
TRIM24	MAZ	0.452514	-0.005784	0.550379	-0.350174	0.411612	0.488709	0.336968	0.410205	0.319914	-0.482123	0.373586	0.0419922
TRIM24	GABPB1	0.419163	-0.003473	0.571306	0.378958	0.241042	0.544746	0.366974	0.473388	0.508523	0.650468	0.446275	0.0419922
TRIM24	ABCA2	-0.442115	0.101912	-0.582945	-0.314019	-0.376916	-0.561071	-0.359545	-0.500451	-0.392519	-0.410373	-0.401446	0.0185547
TRIM24	TFAM	0.304285	0.22486	0.565619	-0.273898	0.187264	0.552231	0.391419	0.474119	0.48628	0.651302	0.432769	0.0419922
TRIM24	CAMTA2	-0.312809	-0.016904	-0.58204	-0.315527	-0.335631	-0.468648	-0.476933	-0.486826	-0.456285	-0.593888	-0.462467	0.0322266
TRIM24	MED13	0.423952	-0.131023	0.571222	0.236589	0.391025	0.585109	0.458562	0.485215	0.46247	0.671334	0.460516	0.0185547
TRIM24	SMURF2	0.41056	0.066123	0.565836	0.32022	0.361282	0.547434	0.507332	0.492547	0.499172	0.503227	0.49586	0.0244141
TRIM24	HTATIP2	-0.409982	0.210022	-0.566279	0.029544	-0.39062	-0.572261	-0.50866	-0.484562	-0.502382	0.551641	-0.447272	0.0419922
TRIM24	CREBL2	-0.478677	0.230558	-0.36247	0.254757	-0.407075	-0.546755	-0.478884	-0.343829	-0.28232	0.652609	-0.35315	0.0322266
TRIM24	PPARD	-0.323817	-0.054522	-0.580592	-0.36301	-0.305056	-0.442874	-0.335632	-0.399053	-0.376915	-0.579346	-0.369962	0.0244141
TRIM24	TBP	0.311804	0.190831	0.570127	-0.192188	0.234396	0.439817	0.463161	0.492482	0.436599	0.629072	0.438208	0.0322266
TRIM24	PCGF1	-0.361533	0.116607	0.291082	-0.252952	-0.390031	-0.519767	-0.457098	-0.390425	-0.510107	-0.646257	-0.390228	0.0419922
TRIM24	STAT1	-0.399734	0.130796	-0.514287	0.27231	-0.378111	-0.493536	-0.418552	-0.387647	-0.339906	-0.558564	-0.39369	0.0244141
TRIM24	HPCAL1	-0.384481	0.063251	-0.579619	-0.294582	-0.341156	-0.520635	-0.472934	-0.4286	-0.427033	-0.412534	-0.419783	0.0419922
TRIM24	IVNS1ABP	0.462912	0.198378	0.575457	0.106124	0.438296	0.55849	0.526421	0.522889	0.5332	0.175321	0.492901	0.0244141
TRIM24	KDM5B	0.447287	0.029985	0.575263	0.344946	0.375646	0.571802	0.524677	0.485304	0.51545	-0.498741	0.466295	0.0244141
TRIM24	PPP1R8	0.368205	0.133224	0.560146	0.278611	0.33459	0.443899	0.294016	0.514891	0.416886	0.615318	0.392545	0.0419922
TRIM24	KLF7	0.485235	-0.107407	0.572764	0.37449	0.383637	0.598124	0.539899	0.461512	0.511368	0.636938	0.498302	0.00976562
TRIM24	KLF12	0.387799	-0.039258	0.571269	0.161713	0.36355	0.573414	0.485644	0.491798	0.485157	0.620853	0.485401	0.0419922
TRIM24	RNF2	0.473934	-0.053461	0.572165	0.348277	0.393931	0.545566	0.455459	0.522411	0.501519	0.658692	0.487727	0.0244141
TRIM24	KHDRBS1	0.419025	0.222826	0.573602	0.257738	0.330385	0.433905	0.46771	0.539662	0.524934	0.652156	0.450808	0.00976562
TRIM27	FHL1	0.348862	0.322973	0.513467	0.390617	0.285679	0.536057	0.393693	0.423473	0.40498	0.565392	0.399336	0.00195312
TRIM27	LMO3	0.372015	0.276306	0.504376	-0.228192	0.371062	0.471956	0.483201	0.329986	0.288976	-0.578402	0.350524	0.0244141
TRIM27	SMARCD1	0.421404	0.177067	0.525146	-0.277698	0.129844	0.541777	0.481481	0.427293	0.490796	0.589494	0.454387	0.0322266
TRIM27	NFYC	0.235134	0.336424	0.501009	0.389259	0.299935	0.407194	0.486946	0.467476	0.469433	0.53009	0.437335	0.00683594
TRIM27	MCM6	0.36734	0.315606	0.544625	0.031343	0.365602	0.492665	0.460507	0.378936	0.342464	0.543332	0.373138	0.0419922
TRIM27	RUNX1T1	0.336757	0.260453	0.523187	0.126951	0.402081	0.56786	0.45296	0.364233	0.388749	-0.571523	0.376491	0.0322266
TRIM27	MEF2C	0.431008	0.096546	0.499486	0.298815	0.427901	0.473803	0.408103	0.311454	0.350911	-0.528444	0.379507	0.0419922
TRIM27	RNF13	-0.410106	0.14062	-0.49513	0.28975	-0.361022	-0.525044	-0.484738	-0.444317	-0.484733	-0.478884	-0.4616	0.0136719
TRIM27	PSMC5	-0.321864	0.279749	-0.525306	0.186663	-0.403074	-0.558494	-0.377971	-0.396634	-0.391816	0.603211	-0.384893	0.0244141
TRIM27	RPL6	0.301281	0.330421	0.312777	0.324649	0.368557	0.289771	0.417922	0.422775	0.375977	-0.611781	0.327535	0.00292969
TRIM27	CBX7	-0.34168	0.218951	-0.52151	0.137757	-0.400972	-0.590454	-0.454912	-0.442886	-0.414674	0.604393	-0.407823	0.0322266
TRIM27	ADNP	0.248557	0.295615	0.557027	0.282945	0.313924	0.578344	0.425124	0.392087	0.363932	0.56587	0.378009	0.0244141
TRIM27	TCFL5	-0.412651	-0.23204	-0.459426	0.259945	-0.382637	-0.502842	-0.440996	-0.490001	-0.480283	-0.164166	-0.426824	0.0244141
TRIM27	HLF	-0.293164	0.294077	-0.519393	0.384094	-0.156964	-0.523647	-0.506597	-0.506992	-0.517542	-0.46443	-0.485513	0.0185547
TRIM27	HTATIP2	-0.347331	0.369842	-0.514311	-0.042668	-0.284153	-0.558615	-0.466619	-0.44898	-0.413326	-0.330357	-0.380329	0.0419922
TRIM27	CREBL2	-0.395388	0.343199	-0.344065	0.316791	-0.236753	-0.496065	-0.477483	-0.480575	-0.511885	-0.620861	-0.436435	0.00683594
TRIM27	NR3C1	-0.365724	0.179987	-0.510732	0.281385	-0.268075	-0.483225	-0.490661	-0.44917	-0.475772	-0.611505	-0.462471	0.0185547
TRIM27	STAT1	-0.366234	0.345351	-0.475726	0.186259	-0.385999	-0.475274	-0.502303	-0.491966	-0.510668	0.554671	-0.430636	0.00683594
TRIM27	KHDRBS1	0.304264	0.25947	0.546489	0.128091	0.322804	0.398358	0.479782	0.399145	0.388102	-0.604575	0.355453	0.0419922
TRIM27	CBX3	0.372177	0.254824	0.532797	0.270856	0.370401	0.457495	0.436178	0.319781	0.298262	-0.626978	0.345091	0.0244141
TRIM27	SOX4	0.430905	0.105853	0.512526	0.188559	0.408178	0.529314	0.487208	0.469711	0.459263	-0.600893	0.445084	0.0322266
TRIM27	GTF2F1	0.345249	0.304335	0.463757	0.244243	0.224738	-0.476558	0.425192	0.445606	0.485906	0.564224	0.38522	0.0185547
TRIM27	AMOT	-0.375002	-0.254104	-0.533921	-0.288103	-0.265984	-0.362576	-0.359148	-0.386321	-0.315041	0.429482	-0.337095	0.0244141
TRIM27	ILF3	0.241056	0.200988	0.512171	0.282299	0.226874	0.448507	0.471859	0.44735	0.506614	0.641131	0.447929	0.0419922
TRIM27	HABP4	-0.301309	0.354413	-0.527218	0.047839	-0.364559	-0.584311	-0.459832	-0.490966	-0.475968	0.483266	-0.412196	0.0322266
TRIM27	CHD1L	-0.416498	0.096068	-0.510706	0.257926	-0.381163	-0.508043	-0.4801	-0.344793	-0.352956	-0.357655	-0.369409	0.0322266
TRIM27	CDK8	0.399462	0.377324	0.563027	0.12819	0.397914	0.447582	0.44673	0.397094	0.292405	-0.502084	0.397504	0.0322266
TRIM27	MKRN1	0.404842	0.393541	0.163157	0.22448	0.287663	0.366806	0.507294	0.477248	0.499139	0.622811	0.399191	0.0419922
TRIM27	BHLHE40	-0.343564	0.109654	-0.531211	0.312952	-0.289193	-0.537789	-0.478878	-0.438837	-0.433983	0.365824	-0.388773	0.0322266
TRIM27	STAT4	-0.408557	0.250064	-0.516901	0.224849	-0.382607	-0.516559	-0.486041	-0.491562	-0.50268	0.391821	-0.447299	0.00488281
TRIM27	MTF2	0.403608	0.348641	0.542938	0.249624	0.299708	0.56574	0.413081	0.379566	0.323771	-0.640114	0.364104	0.00976562
TRIM27	ILF2	0.338516	0.388293	0.541026	0.356266	0.309791	0.286633	0.439355	0.508019	0.419	0.634473	0.403647	0.00292969
TRIM27	SSBP2	0.429654	0.363709	0.549068	0.347835	0.436398	0.532097	0.491152	0.424985	0.386373	-0.412719	0.427319	0.000976562
TRIM27	NONO	0.162363	0.305012	0.5227	0.364302	0.356596	0.482298	0.480656	0.503135	0.47626	0.567544	0.478458	0.00683594
TRIM27	SAP18	-0.393583	0.278279	-0.406942	0.314717	-0.310563	-0.563903	-0.349853	-0.23141	-0.337094	0.514373	-0.323828	0.0322266
TRIM27	SETBP1	0.411991	0.241887	0.508275	0.179413	0.406492	0.564026	0.414692	0.364102	0.359097	-0.423903	0.385297	0.0244141
TRIM27	CNOT8	0.254287	0.367697	0.534859	0.405678	0.133348	0.365817	0.450644	0.371478	0.314607	-0.570166	0.366757	0.0419922
TRIM27	NRG1	0.356903	0.318947	0.524006	0.016989	0.408828	0.463033	0.409632	0.48315	0.408163	0.375027	0.408496	0.0419922
TRIM27	GATAD1	-0.318203	0.163595	-0.523182	0.283571	-0.35296	-0.304311	-0.429332	-0.423078	-0.373292	-0.638257	-0.363126	0.0419922
TRIM27	ETS2	-0.358448	0.317528	-0.512867	0.326747	-0.288377	-0.560166	-0.498048	-0.452825	-0.440799	-0.553358	-0.446812	0.00195312
TRIM27	PA2G4	0.383342	0.349347	0.533731	0.232641	-0.131278	0.464063	0.463828	0.390107	0.426734	-0.609454	0.386725	0.0419922
TRIM27	SOX11	0.414053	0.317471	0.514114	-0.191888	0.409189	0.535607	0.484069	0.434543	0.429272	-0.636971	0.421662	0.00292969
TRIM27	PAWR	0.415129	0.210888	0.507497	0.231894	0.374625	0.524466	0.440401	0.338756	0.2904	-0.644748	0.356691	0.0322266
TRIM27	MAF	0.404419	0.203784	-0.381465	0.26074	0.381012	0.502135	0.426304	0.326137	0.341827	-0.627371	0.333982	0.0244141
TRIM27	SIAH2	0.39989	0.283984	-0.278174	0.321244	0.250421	0.440951	0.407243	0.395183	0.338535	0.532792	0.366859	0.0322266
TRIM27	NDN	0.347114	0.269598	0.534296	0.191609	0.43632	0.37825	0.469018	0.436601	0.421564	-0.428023	0.399907	0.00976562
TRIM27	ESRRG	-0.335818	0.308201	-0.485381	0.153032	-0.271087	-0.411451	-0.436493	-0.314014	-0.471522	-0.535441	-0.373634	0.0419922
TRIM27	HDAC2	0.3855	0.26591	0.577018	0.27321	0.305425	0.485731	0.473851	0.377791	0.369182	-0.458968	0.373486	0.00976562
TRIM27	TFDP1	0.172881	0.304178	0.51065	0.343465	0.301718	0.494244	0.445884	0.425891	0.404187	-0.603003	0.373826	0.0136719
TRIM28	KDM1A	0.407394	0.180284	0.57452	0.395968	0.264346	0.450485	0.48441	0.502371	0.437409	0.663034	0.443947	0.00976562
TRIM28	MED24	0.37325	0.308134	0.51322	0.403046	0.393621	0.12748	0.545291	0.47639	0.490216	0.666963	0.439718	0.00976562
TRIM28	MAMLD1	0.33994	0.184469	0.428161	-0.34985	0.318391	0.502689	0.517605	0.485694	0.511204	0.643217	0.456928	0.00683594
TRIM28	SNAI2	0.392377	0.286342	0.518632	-0.392264	0.390946	0.45579	0.48813	0.399417	0.394534	-0.54375	0.393455	0.00195312
TRIM28	FOXJ2	0.346589	0.118016	0.487395	-0.289523	0.358129	0.427432	0.47662	0.438644	0.440615	0.383927	0.405679	0.0419922
TRIM28	KLF6	0.45104	0.162941	0.52074	0.151561	0.384894	0.485706	0.513621	0.45467	0.403705	-0.54991	0.427372	0.0185547
TRIM28	CIC	0.395394	0.272736	-0.164532	0.356369	0.322548	0.366083	0.542537	0.47662	0.524735	0.312485	0.361226	0.0419922
TRIM28	NFE2L1	-0.396285	0.193349	-0.506256	0.267037	-0.396296	-0.399059	-0.34537	-0.359886	-0.307074	0.663868	-0.352628	0.0419922
TRIM28	PSMC5	-0.404402	0.130952	-0.524743	0.422795	-0.394152	-0.462776	-0.412028	-0.420265	-0.389989	0.628372	-0.399277	0.0244141
TRIM28	CBX7	-0.404402	-0.001532	-0.530084	0.398635	-0.413622	-0.46127	-0.437452	-0.434795	-0.414408	0.660561	-0.414015	0.0322266
TRIM28	SMARCA1	0.376166	-0.121069	0.491454	-0.310338	0.328596	0.359431	0.434732	0.310316	0.356122	-0.577623	0.342359	0.0244141
TRIM28	MAZ	0.463966	0.152158	0.531243	0.42226	0.350739	0.355233	0.504507	0.506638	0.486453	0.560666	0.47521	0.00683594
TRIM28	GABPB1	0.378815	0.270803	0.545086	-0.387278	0.263194	0.398241	0.466253	0.347741	0.361789	-0.6292	0.354765	0.00488281
TRIM28	PTOV1	0.390409	0.293164	0.531713	0.443063	0.271535	0.328188	0.509423	0.532695	0.528162	0.662655	0.476243	0.00683594
TRIM28	HNRNPUL1	0.313768	0.270749	0.53354	0.163972	0.337127	0.448823	0.507963	0.496747	0.5393	-0.674746	0.392975	0.0136719
TRIM28	ABCA2	-0.46058	0.220503	-0.546248	0.38442	-0.292643	-0.350741	-0.417332	-0.380602	-0.296596	0.484714	-0.323669	0.0185547
TRIM28	SMURF2	0.346183	0.134795	0.497967	-0.329359	0.316903	0.49216	0.36334	0.414174	0.356281	-0.520589	0.351232	0.0185547
TRIM28	CREBL2	-0.449899	0.087609	-0.385352	-0.228451	-0.407099	-0.405822	-0.519591	-0.486547	-0.491334	-0.632523	-0.428499	0.0322266
TRIM28	KDM5B	0.387583	0.186673	0.579629	-0.354415	0.319756	0.45258	0.425843	0.3887	0.386843	0.497617	0.388142	0.0136719
TRIM28	ARID1A	0.272687	0.250668	0.513035	0.346121	0.340844	0.415536	0.468613	0.325777	0.34583	0.592455	0.345975	0.0244141
TRIM28	KLF7	0.42678	-0.148688	0.538096	-0.42698	0.338563	0.446616	0.453433	0.34851	0.38736	-0.563925	0.367935	0.0185547
TRIM28	RNF2	0.448285	0.120174	0.568421	-0.358412	0.309368	0.302741	0.48258	0.384296	0.332891	-0.605186	0.321129	0.0185547
TRIM28	TRIM24	0.403145	0.064049	0.578052	-0.408228	0.350783	0.408539	0.431855	0.41477	0.366555	-0.65635	0.38485	0.0244141
TRIM28	SOX4	0.466359	0.119148	0.533539	-0.164668	0.415522	0.434232	0.537548	0.499311	0.477701	-0.619831	0.450296	0.0322266
TRIM28	THRA	0.369476	-0.164829	0.364003	0.445936	0.364118	0.286629	0.393194	0.459441	0.470318	0.65879	0.381335	0.0185547
TRIM28	SMARCA4	0.402558	0.155952	0.51313	0.380899	0.337186	0.104145	0.526826	0.459147	0.508486	0.663258	0.430853	0.0419922
TRIM28	KDM4B	0.357511	0.174352	0.462648	0.234527	0.40159	0.463068	0.537663	0.530707	0.519246	-0.445929	0.432119	0.0136719
TRIM32	DR1	0.417194	0.338531	0.459083	0.354911	0.378549	0.515102	0.183708	0.261046	0.301148	-0.582448	0.346721	0.0322266
TRIM33	TAF2	0.355883	0.215123	0.576236	0.38384	0.269669	0.551631	0.464713	0.460993	0.485934	0.657735	0.462853	0.00976562
TRIM33	ATRX	0.426835	-0.137949	0.509752	0.242392	0.154108	0.483435	0.503586	0.483999	0.52237	0.64948	0.483717	0.0244141
TRIM33	PSMC5	-0.442421	0.090985	-0.530265	-0.362579	-0.331737	-0.533138	-0.402562	-0.303177	-0.292347	-0.613435	-0.38257	0.0322266
TRIM33	MID1	0.356191	0.156723	0.535911	0.377296	0.367425	0.373995	0.396968	0.331457	0.282285	0.463312	0.37071	0.0322266
TRIM33	SMARCA1	0.361167	-0.12997	0.525655	0.261407	0.297735	0.476413	0.390772	0.471881	0.396635	0.592373	0.393703	0.0322266
TRIM33	MED13	0.435955	0.185336	0.554093	0.274313	0.396182	0.531701	0.51233	0.473229	0.519662	0.598449	0.492779	0.00683594
TRIM33	SMURF2	0.421615	0.070666	0.52271	0.302207	0.323489	0.453645	0.368579	0.327264	0.336991	0.340871	0.338931	0.0419922
TRIM33	KDM5B	0.434223	0.194216	0.561376	0.294281	0.25148	0.522452	0.405089	0.317256	0.367185	-0.498956	0.34222	0.0419922
TRIM33	KLF7	0.434523	-0.195878	0.548832	0.34379	0.247456	0.55722	0.402665	0.327116	0.370281	0.556708	0.386473	0.0322266
TRIM33	TRIM24	0.360139	-0.017031	0.562273	0.367464	0.33251	0.507732	0.388053	0.388698	0.40205	0.633411	0.388375	0.0322266
TRIM33	MED13L	0.428001	0.208169	0.546697	0.173875	0.359173	0.545282	0.498871	0.294812	0.513347	-0.488104	0.393587	0.0244141
TRIM33	IRF3	-0.34977	0.088322	-0.528253	-0.381583	-0.305933	-0.455749	-0.519702	-0.450946	-0.520338	-0.600331	-0.453348	0.0136719
TRIM33	AKAP9	0.328876	0.238196	0.538427	0.277757	0.113011	0.410294	0.504104	0.381502	0.509335	0.643402	0.395898	0.0419922
TRIM33	CHD1	0.224177	0.195801	0.538731	0.276096	0.211007	0.465007	0.491102	0.412798	0.489462	0.652342	0.438902	0.0419922
TRIM33	ATMIN	-0.244546	0.217321	0.513525	0.191152	0.136065	0.482173	0.484291	0.479872	0.511203	0.555716	0.481023	0.0419922
TRIM33	ATF7IP	0.3548	0.265021	0.548684	0.285534	0.172779	0.514659	0.486241	0.352316	0.493214	-0.387447	0.353558	0.0322266
TRIM33	TCEA2	-0.347876	0.194154	-0.409248	-0.367402	-0.301212	-0.445711	-0.4713	-0.388705	-0.468531	-0.614491	-0.398977	0.00976562
TRIM33	MLLT3	0.371103	0.238159	0.566592	0.171521	0.247872	0.389338	0.408501	0.441409	0.411153	0.627715	0.398919	0.0419922
TRIM33	SUZ12	0.202088	0.184144	0.525163	0.177867	0.167636	0.49336	0.466709	0.49549	0.509318	0.657735	0.480035	0.0419922
TRIM33	SERTAD2	0.390487	0.195724	0.527003	0.285126	0.369488	0.498199	0.344865	0.320577	0.400941	0.565733	0.379987	0.0244141
TRIM33	TCF4	0.421298	0.076425	0.546568	0.181087	0.270284	0.556724	0.450146	0.467807	0.492535	0.637228	0.458977	0.0419922
TRIOBP	FHL1	0.34987	-0.066997	0.396592	-0.359778	0.270171	0.568076	0.334653	0.415088	0.42519	-0.538214	0.342261	0.0322266
TRIOBP	TCF3	0.403143	0.23104	0.390418	0.319937	0.279123	0.423369	0.496534	0.509145	0.528665	0.443105	0.413256	0.00976562
TRIOBP	KHSRP	0.406195	0.170691	0.445051	0.271831	0.219345	0.389079	0.497531	0.469077	0.475214	0.336241	0.397637	0.0419922
TRIP13	HMGB3	0.393412	-0.108935	0.489356	0.143505	0.476723	0.477566	0.553932	0.558581	0.512748	-0.404758	0.477144	0.0419922
TSC22D2	ATRX	0.257656	0.20022	0.318726	0.331129	-0.310199	0.342874	0.47922	0.41918	0.528054	0.64675	0.337002	0.0419922
TSC22D3	ENO1	0.368379	0.176855	0.472308	0.268752	0.384036	0.51418	0.417449	0.316161	0.446761	0.639271	0.400743	0.0244141
TSC22D3	SAP18	0.434735	0.1972	0.419895	0.228409	0.375252	0.476468	0.404621	0.301934	0.277706	0.561234	0.389937	0.0419922
TSC22D4	TNFRSF1A	0.260993	0.287676	0.570128	0.358776	0.374195	0.479926	0.278845	0.400336	0.358507	0.343564	0.358642	0.0136719
TSC22D4	TRIP6	0.109837	0.327877	0.559219	0.402806	0.389288	0.499218	0.423015	0.399234	0.503338	0.387623	0.40102	0.0185547
TSC22D4	TBL1X	0.47748	0.231571	0.516106	0.225506	0.391443	0.464567	0.391784	0.31825	0.440648	0.246353	0.391614	0.0322266
TSC22D4	NFE2L2	0.481206	0.316118	0.310133	-0.161047	0.322619	0.485383	0.317136	0.339572	0.336487	0.424067	0.329553	0.0244141
TSC22D4	NACC2	0.491803	0.320115	0.566488	0.088089	0.443966	0.524503	0.390862	0.382757	0.325151	0.347476	0.38681	0.0244141
TSC22D4	CSRP1	0.506138	0.262896	0.515033	0.277584	0.459433	0.542003	0.427832	0.376318	0.466735	0.362817	0.443632	0.00488281
TSC22D4	PBXIP1	0.373713	0.301204	0.558547	0.307891	0.331332	0.47658	0.432971	0.454081	0.473458	0.282628	0.403342	0.00488281
USF2	CCNT2	-0.36079	-0.298122	-0.46629	-0.204688	-0.237246	-0.574129	-0.382365	-0.458	-0.480361	-0.63545	-0.420183	0.0322266
VGLL4	MBNL2	-0.505716	-0.199184	-0.346868	-0.197071	-0.317614	-0.377548	-0.521959	-0.405911	-0.455107	-0.530781	-0.39173	0.0322266
VHL	NR3C1	-0.442354	-0.168712	-0.505466	-0.222103	-0.367753	-0.553371	-0.523705	-0.278797	-0.400857	0.611522	-0.384305	0.0322266
WASL	PTOV1	-0.393432	-0.148178	-0.400579	-0.356329	-0.349169	-0.261619	-0.469234	-0.409178	-0.537536	-0.585093	-0.397006	0.0244141
WASL	HNRNPUL1	-0.384978	-0.209012	-0.358388	-0.144168	-0.302851	-0.459774	-0.484571	-0.42887	-0.478418	0.607986	-0.371683	0.0419922
WHSC1	KDM1A	0.415807	0.314385	0.5557	0.236601	0.2796	0.53598	0.497267	0.362981	0.465601	0.245848	0.389394	0.0419922
WHSC1	HIVEP2	0.272816	0.379375	0.356661	0.175903	0.374884	0.512844	0.506659	0.310766	0.46143	0.373794	0.374339	0.0322266
WHSC1	TCF20	0.368405	-0.267368	0.482272	0.252323	0.338176	0.532973	0.50021	0.411705	0.467133	0.337674	0.390055	0.00976562
WHSC1	ADNP	0.45082	0.206353	0.55361	-0.134122	0.315686	0.543721	0.511765	0.405952	0.505778	0.293973	0.428386	0.0419922
YBX1	KDM1A	0.423014	0.176593	-0.451792	0.223678	0.395219	0.588168	0.387	0.46528	0.465737	-0.632604	0.391109	0.0136719
YBX1	SNAI2	0.396768	0.191126	-0.38212	-0.225278	0.450147	0.596116	0.542082	0.492076	0.481532	0.516817	0.46584	0.00976562
YBX1	LMO3	0.382367	0.117651	-0.423454	-0.260987	0.447842	0.492348	0.490531	0.504952	0.425997	0.594486	0.43692	0.0185547
YBX1	NFE2L3	0.446437	0.128541	0.199964	-0.206895	0.466952	0.594023	0.413865	0.481776	0.458972	0.608027	0.452704	0.0419922
YWHAH	CBFB	-0.309819	-0.201395	-0.439756	-0.161177	-0.35029	-0.502598	-0.444134	-0.467057	-0.432385	-0.627359	-0.436071	0.0244141
YWHAH	NFE2L1	0.444313	0.06936	0.474146	0.300363	0.304765	0.438057	0.432386	0.464614	0.440404	0.643335	0.43923	0.0322266
YWHAH	PSMC5	0.43454	0.15233	0.443644	0.317094	0.287785	0.491185	0.450434	0.474934	0.413848	0.572542	0.439092	0.0185547
YWHAH	TRIOBP	-0.44669	-0.094484	-0.462291	-0.269324	-0.354242	-0.518774	-0.469136	-0.498944	-0.444203	-0.502914	-0.454491	0.0419922
YWHAH	CBX7	0.429833	0.148748	0.538035	0.242898	0.314622	0.506933	0.514724	0.481004	0.454112	0.614715	0.467558	0.0136719
YWHAH	MID1	-0.331697	-0.236633	-0.44259	-0.30338	-0.401065	-0.417777	-0.420991	-0.371951	-0.350693	-0.549396	-0.386508	0.00683594
YWHAH	HLF	0.418843	0.22477	0.555144	0.315741	0.436519	0.539354	0.462908	0.497642	0.457402	-0.371144	0.44696	0.00488281
YWHAH	CAMKK2	0.359829	0.211709	0.495929	0.327582	0.364512	0.52819	0.478282	0.505005	0.394785	0.51493	0.436534	0.00683594
YWHAH	NR3C1	0.423241	0.052398	0.538323	0.222182	0.394552	0.453209	0.422043	0.47493	0.47729	-0.556961	0.422642	0.0419922
YWHAH	FHL2	0.404691	0.215018	0.493703	0.227062	0.393907	0.489019	0.487576	0.414575	0.19972	0.617176	0.409633	0.0185547
YWHAH	HPCAL1	0.387429	0.218062	0.51508	0.348029	0.381377	0.408834	0.430096	0.445922	0.387063	0.348597	0.387246	0.00683594
YWHAH	RIMS3	0.441974	0.130742	0.552787	0.246743	0.371053	0.436176	0.504038	0.507347	0.478314	0.550552	0.460144	0.0136719
YWHAH	OPTN	0.316992	0.182106	0.440236	0.35535	0.398724	0.50932	0.454185	0.443437	0.414543	0.482223	0.427389	0.00976562
YY1	KDM1A	0.400348	0.251507	0.408942	-0.113977	0.382824	0.557621	0.401237	0.314019	0.449612	-0.593434	0.391586	0.0419922
YY1	SMARCE1	0.411987	0.303771	0.427992	0.293432	0.447065	0.512376	0.17821	0.476792	0.39854	0.641298	0.41999	0.0185547
YY1	RUNX1T1	0.414552	0.239004	0.357434	0.221576	0.4738	0.580564	0.466545	0.414566	0.464329	0.638151	0.439447	0.00976562
ZBED4	CBX7	-0.470023	0.073466	-0.537875	-0.340293	-0.460412	-0.594125	-0.498793	-0.47734	-0.473964	-0.27345	-0.471994	0.0322266
ZBTB16	SNAI2	-0.418127	0.099487	-0.540046	-0.19457	-0.361393	-0.557211	-0.507398	-0.460969	-0.450645	-0.461271	-0.455807	0.0322266
ZBTB16	YBX1	-0.43695	0.022234	0.376553	0.243693	-0.450241	-0.572042	-0.515634	-0.55462	-0.525339	-0.613843	-0.482938	0.0419922
ZBTB16	NFE2L1	0.438602	0.232134	0.548018	0.158748	0.470832	0.516442	0.468365	0.482421	0.457514	0.60869	0.469598	0.00683594
ZBTB16	ERC1	-0.492961	-0.160914	-0.533681	-0.161663	-0.429016	-0.512152	-0.288208	-0.453304	-0.331426	0.471529	-0.380221	0.0419922
ZBTB16	PSMC5	0.45319	0.155657	0.5495	0.208292	0.47697	0.559067	0.2457	0.467245	0.372793	0.598771	0.460218	0.0244141
ZBTB16	CBX7	0.452684	0.051441	0.561102	0.180392	0.482235	0.553371	0.352511	0.482703	0.42848	0.616965	0.46746	0.0322266
ZBTB16	MAZ	-0.518346	-0.111374	-0.552323	0.168588	-0.476787	-0.507438	-0.464647	-0.519048	-0.539125	0.386703	-0.492112	0.0185547
ZBTB16	ABCA2	0.507464	0.101895	0.552336	0.195131	0.433392	0.537537	0.480925	0.501638	0.44787	0.366813	0.464398	0.0244141
ZBTB22	MAZ	0.298188	0.244056	0.307367	0.371476	0.435865	0.322814	0.525956	0.4861	0.534865	0.583441	0.40367	0.00976562
ZBTB5	HNRNPUL1	0.366744	0.261251	0.534664	0.248079	0.272165	0.5529	0.455086	0.448627	0.453025	0.368852	0.40874	0.0136719
ZBTB6	SNAI2	0.429576	-0.053963	0.504285	0.279807	0.347728	0.557539	0.406161	0.487701	0.448934	0.536664	0.439255	0.0419922
ZBTB6	FOXN3	0.392868	0.132607	0.533092	0.228451	0.234265	0.573064	0.476906	0.509156	0.459814	0.672553	0.46836	0.0244141
ZBTB6	TAF2	0.347228	-0.011262	0.574629	0.319325	0.309823	0.558222	0.485281	0.5373	0.496599	0.651115	0.49094	0.0322266
ZBTB6	CBFB	0.323348	0.21049	0.480814	0.209228	0.147391	0.545917	0.454794	0.54788	0.499518	0.654308	0.467804	0.0322266
ZBTB6	TFE3	-0.352925	-0.158114	-0.535202	-0.322079	-0.257743	-0.478365	-0.34568	-0.454853	-0.419813	-0.656498	-0.386369	0.0244141
ZBTB6	ATRX	0.406262	0.107321	0.465229	0.274774	0.350681	0.40072	0.438774	0.471564	0.421887	0.644314	0.414075	0.0419922
ZBTB6	PSMC5	-0.430517	0.1164	-0.509531	-0.250259	-0.418417	-0.57602	-0.509941	-0.47914	-0.414709	-0.622072	-0.454828	0.0185547
ZBTB6	CBX7	-0.437177	0.099836	-0.503684	-0.244435	-0.417122	-0.599453	-0.532886	-0.499046	-0.46795	-0.649871	-0.483498	0.0185547
ZBTB6	HIF1A	0.381535	0.15282	0.563797	0.216577	0.214676	0.584048	0.496527	0.55279	0.464516	0.545535	0.480521	0.0322266
ZBTB6	ADNP	0.425607	0.154009	0.556556	0.260013	0.345475	0.587836	0.505172	0.486999	0.484919	-0.63489	0.455263	0.00976562
ZBTB6	MID1	0.347149	0.155056	0.473709	0.229904	0.247901	0.512016	0.474122	0.475676	0.46564	0.591012	0.469674	0.0322266
ZBTB6	SMARCA1	0.365651	0.200481	0.475121	0.386512	0.362428	0.534508	0.525253	0.533671	0.521488	0.58817	0.498304	0.00683594
ZBTB6	MAZ	0.279389	-0.218976	0.484078	-0.267127	0.405398	0.456829	0.383887	0.39921	0.304757	-0.564941	0.344322	0.0322266
ZBTB6	SMURF2	0.441756	0.159483	0.47712	0.243655	0.252667	0.578991	0.492038	0.502825	0.449885	0.502081	0.463502	0.0136719
ZBTB6	PPARD	-0.388589	-0.188739	-0.513436	-0.333303	-0.294685	-0.40533	-0.306387	-0.460878	-0.41006	-0.642103	-0.39696	0.0244141
ZBTB6	KDM5B	0.420365	0.087446	0.57755	0.315941	0.301294	0.575294	0.508794	0.427424	0.4541	-0.504914	0.423895	0.0244141
ZBTB6	KLF7	0.419567	0.039167	0.53517	0.268366	0.399867	0.586995	0.529127	0.395345	0.447347	0.561672	0.433457	0.0322266
ZBTB6	RNF2	0.335696	-0.093553	0.571932	0.209486	0.270546	0.48618	0.501663	0.560648	0.522466	0.600358	0.493922	0.0419922
ZBTB6	KHDRBS1	0.400125	-0.062583	0.553436	0.235481	0.310871	0.365894	0.49927	0.557152	0.493291	0.61999	0.446708	0.0322266
ZBTB6	TRIM24	0.367114	0.131474	0.575352	0.292304	0.357617	0.56081	0.517716	0.517468	0.514417	0.645499	0.515942	0.00976562
ZBTB6	SOX4	0.342894	-0.275027	0.499748	0.223798	0.413954	0.543719	0.483094	0.492145	0.421462	0.620965	0.452278	0.00683594
ZBTB6	IRF3	-0.26888	-0.181545	-0.44283	-0.308122	-0.378911	-0.397	-0.38101	-0.405619	-0.389609	-0.651735	-0.385309	0.0419922
ZBTB6	CHD1L	-0.33958	0.143266	-0.494497	0.152243	-0.391161	-0.496611	-0.443858	-0.460157	-0.496551	0.527181	-0.417509	0.0322266
ZBTB6	MEIS2	0.369194	0.112285	0.513408	0.17912	0.346254	0.530825	0.523347	0.51923	0.49894	0.648322	0.506174	0.0185547
ZBTB6	STAT4	-0.351434	0.184015	-0.498988	0.227424	-0.400103	-0.536154	-0.494372	-0.45737	-0.33035	-0.469675	-0.428736	0.0244141
ZBTB6	TLE3	0.375523	-0.145275	0.489695	-0.290817	0.390935	0.530885	0.521387	0.460426	0.432963	-0.453108	0.411949	0.0185547
ZBTB6	SMAD4	0.308175	0.122737	0.568749	0.378286	0.262339	0.58187	0.501102	0.533414	0.488724	0.47456	0.481642	0.0185547
ZBTB6	NFIC	-0.395823	-0.232788	-0.514073	-0.268588	-0.340024	-0.537836	-0.356568	-0.507879	-0.444019	-0.478678	-0.419921	0.00976562
ZBTB6	MTF2	0.363586	-0.001676	0.55025	0.29615	0.335813	0.585996	0.47134	0.479043	0.416425	0.66563	0.443882	0.0419922
ZBTB6	SETBP1	0.357933	-0.12834	0.478187	0.259333	0.385735	0.556426	0.523633	0.345211	0.467712	0.401624	0.393679	0.0244141
ZBTB6	BACH1	0.394665	0.211145	0.497234	0.169611	0.261005	0.576677	0.506847	0.531859	0.477924	0.624034	0.487579	0.0185547
ZBTB6	STAT6	-0.434758	-0.218897	-0.529505	-0.312176	-0.325048	-0.523238	-0.467992	-0.541092	-0.498955	-0.663588	-0.483474	0.00488281
ZBTB6	HR	-0.270181	-0.214784	-0.543357	-0.351223	-0.335925	-0.365127	-0.48654	-0.526779	-0.466349	-0.623642	-0.415738	0.0136719
ZBTB6	SMAD1	0.339355	0.097095	0.544073	0.183115	0.308488	0.521172	0.530992	0.453857	0.483703	0.426844	0.44035	0.0419922
ZBTB6	PAWR	0.352288	0.067161	0.485198	0.263131	0.387173	0.536263	0.484966	0.519709	0.468257	0.673638	0.476611	0.0322266
ZBTB6	NRIP1	0.244344	-0.150413	0.490738	0.166985	0.369135	0.551403	0.519497	0.540051	0.443475	0.509628	0.467106	0.0322266
ZBTB6	PBX1	0.349869	0.15373	0.545706	0.239924	0.332503	0.499256	0.510255	0.542321	0.503932	0.366875	0.433065	0.0244141
ZCCHC11	CREBBP	0.446289	0.195936	0.470577	0.193236	0.273976	0.305771	0.422926	0.458547	0.427626	-0.617373	0.364349	0.0322266
ZCCHC11	MBTD1	0.441865	0.258657	0.561466	-0.225884	0.281299	0.604586	0.434649	0.394668	0.468861	0.669129	0.438257	0.0136719
ZCCHC11	FOXN3	0.362779	0.280515	0.517388	0.178563	0.344565	0.575114	0.446401	0.276013	0.427831	0.674132	0.395305	0.0244141
ZCCHC11	CBFA2T2	0.434459	0.198703	0.48254	-0.18273	0.342995	0.568508	0.418613	0.385136	0.353239	-0.652128	0.369188	0.0322266
ZCCHC11	NCOA1	0.356541	0.257435	0.457561	0.160859	0.294574	0.500604	0.469964	0.382781	0.41355	-0.593699	0.369661	0.0322266
ZCCHC11	PNN	0.372751	0.251451	0.479477	0.234818	0.325695	0.48329	0.395638	0.383182	0.395174	0.659464	0.389178	0.00976562
ZCCHC11	RBL2	0.292687	0.19535	0.501604	0.235428	0.306822	0.463423	0.430374	0.422378	0.381322	0.610955	0.40185	0.0419922
ZCCHC11	SMURF2	0.435376	0.2933	0.519055	0.188498	0.352505	0.57959	0.436962	0.211964	0.400664	0.497444	0.41802	0.0322266
ZCCHC11	KDM5B	0.380313	0.218777	0.568937	0.25277	0.293	0.5819	0.481659	0.344818	0.399743	-0.51324	0.362565	0.0322266
ZEB2	VEZF1	0.362892	0.297799	0.508142	0.327462	0.273154	0.396112	0.43156	0.383147	0.375407	0.438677	0.379277	0.00488281
ZEB2	TCF12	0.389503	0.220813	0.50002	0.215356	0.329766	0.461897	0.478856	0.392611	0.356808	0.351594	0.373155	0.0322266
ZFP2	NCOR2	-0.263298	-0.197819	-0.506449	-0.341595	-0.296551	-0.416831	-0.431426	-0.401911	-0.3679	-0.489687	-0.384906	0.0322266
ZFP30	YBX1	0.396771	-0.053672	-0.470978	0.256332	0.417154	0.583395	0.415931	0.531488	0.480511	0.610589	0.416543	0.0322266
ZFP30	TFE3	-0.307834	-0.221854	-0.564497	0.170246	-0.308784	-0.475748	-0.404044	-0.437763	-0.327162	-0.649692	-0.365603	0.0419922
ZFP30	NFE2L1	-0.308572	-0.039733	-0.508914	0.252125	-0.443024	-0.577174	-0.425187	-0.505549	-0.473497	-0.634981	-0.45826	0.0419922
ZFP30	ERC1	0.363722	0.126759	0.552029	-0.236628	0.361724	0.551654	0.453988	0.465787	0.397124	-0.56554	0.380423	0.0322266
ZFP30	PSMC5	-0.303504	0.041388	-0.545941	0.227928	-0.434619	-0.586919	-0.451491	-0.503041	-0.423504	-0.617447	-0.443055	0.0419922
ZFP30	CBX7	-0.331659	0.093368	-0.555743	0.248899	-0.444319	-0.610988	-0.514991	-0.510385	-0.487874	-0.624998	-0.49913	0.0185547
ZFP30	ADNP	0.293428	0.140409	0.562174	0.160652	0.328248	0.594852	0.490836	0.478121	0.424193	-0.552715	0.37622	0.0419922
ZFP30	SMARCA1	0.346362	0.202916	0.545753	-0.062288	0.379626	0.575314	0.490607	0.478484	0.479151	0.554999	0.478818	0.0419922
ZFP30	MAZ	0.375258	-0.239167	0.528194	0.159825	0.415042	0.508338	0.352795	0.418796	0.410125	-0.519952	0.392691	0.0322266
ZFP30	ABCA2	-0.367616	-0.160631	-0.561849	0.163779	-0.380366	-0.574652	-0.404454	-0.527845	-0.498753	-0.44836	-0.426407	0.0322266
ZFP30	CAMTA2	-0.342405	-0.28054	-0.562274	0.17791	-0.272568	-0.487153	-0.466191	-0.493538	-0.418008	-0.541604	-0.442099	0.0244141
ZFP30	KLF7	0.342479	0.093697	0.555928	-0.185884	0.394652	0.603842	0.49176	0.438149	0.416776	0.533363	0.427462	0.0419922
ZFP30	KLF12	0.2627	0.206329	0.554111	-0.243672	0.312119	0.591858	0.418064	0.490258	0.374922	0.592239	0.396493	0.0419922
ZFP36L1	SOX9	0.186817	0.312705	0.330014	0.33188	0.32217	0.397425	0.330628	0.314034	0.363741	0.596196	0.330321	0.0322266
ZFP37	KDM1A	0.44321	0.23393	0.565381	-0.234173	0.311398	0.581154	0.430747	0.451664	0.473868	-0.63593	0.436978	0.00976562
ZFP37	HIVEP2	0.423247	0.253487	0.401482	-0.301217	0.434818	0.484538	0.36026	0.376815	0.476843	-0.272302	0.389149	0.00976562
ZFP37	SNAI2	0.450277	0.167674	0.570507	0.248052	0.388465	0.573472	0.293911	0.526474	0.441527	0.53202	0.445902	0.0185547
ZFP37	LMO3	0.444333	0.135858	0.527148	0.106857	0.376212	0.518876	0.383154	0.527111	0.500542	0.569437	0.472438	0.0322266
ZFP37	TAF2	0.393848	-0.07624	0.564919	0.296768	0.359462	0.586267	0.474745	0.530583	0.523454	0.622798	0.499099	0.0185547
ZFP37	YBX1	0.407514	0.201801	-0.454178	-0.234725	0.439411	0.583348	0.315953	0.538853	0.336306	0.622849	0.37191	0.0185547
ZFP37	KDM4A	0.403846	-0.112941	0.565991	0.247623	0.357046	0.490768	0.415138	0.28103	0.414455	-0.593143	0.380446	0.0419922
ZFP37	KLF6	0.464237	0.117381	0.567155	-0.152142	0.429015	0.580977	0.372839	0.557234	0.449027	0.519702	0.456632	0.0322266
ZFP37	TFE3	-0.379192	-0.025687	-0.577179	-0.271962	-0.336374	-0.464586	-0.408548	-0.448937	-0.496303	-0.661695	-0.428743	0.0322266
ZFP37	SMARCE1	0.364271	0.241478	0.578593	-0.016269	0.415227	0.557756	0.39593	0.448773	0.471801	0.596566	0.432	0.0419922
ZFP37	MCM6	0.34696	0.160154	0.563818	0.110344	0.399151	0.519144	0.478659	0.527968	0.419777	-0.594665	0.409464	0.0419922
ZFP37	RUNX1T1	0.482346	0.154513	0.562686	-0.039293	0.448363	0.590254	0.468233	0.495339	0.515153	0.583802	0.488842	0.0244141
ZFP37	MYNN	0.36536	0.144549	0.534262	0.343536	-0.242263	0.495531	0.310021	0.490554	0.378254	0.627012	0.371807	0.0322266
ZFP37	PSMC5	-0.493624	0.19288	-0.558272	-0.362465	-0.451184	-0.58637	-0.437871	-0.51859	-0.466787	-0.590334	-0.480206	0.00292969
ZFP37	CBX7	-0.494269	0.190939	-0.580043	-0.318532	-0.461014	-0.607948	-0.492143	-0.530541	-0.462323	-0.639876	-0.493206	0.00292969
ZFP37	ADNP	0.40474	0.198979	0.564456	0.041325	0.364339	0.592309	0.472379	0.501466	0.524967	-0.562345	0.438559	0.0322266
ZFP37	MID1	0.387821	0.014029	0.552164	0.326846	0.294551	0.534245	0.403814	0.485437	0.419985	0.588543	0.411899	0.0419922
ZFP37	SMARCA1	0.422968	0.165168	0.565154	0.216122	0.38191	0.567381	0.474545	0.502559	0.523049	0.506455	0.488552	0.0136719
ZFP37	KLHL4	0.443284	0.199564	-0.221722	0.30951	0.29964	0.572748	0.319768	0.473715	0.443574	0.439732	0.37975	0.0419922
ZFP37	TFAM	0.226374	0.271426	0.55109	-0.234104	0.235297	0.566109	0.387175	0.490449	0.50781	0.625487	0.438812	0.0419922
ZFP37	MED13	0.434681	-0.173714	0.560128	0.087	0.337366	0.589725	0.441249	0.490463	0.506101	0.632202	0.465856	0.0322266
ZFP37	SMURF2	0.419715	0.107861	0.565927	0.148288	0.287595	0.555315	0.467806	0.53734	0.488949	0.526297	0.478378	0.0419922
ZFP37	KDM5B	0.471564	0.03545	0.57302	0.258893	0.358249	0.578205	0.457356	0.467408	0.5058	-0.457831	0.462382	0.0322266
ZFP37	KLF7	0.507471	-0.007392	0.562863	0.287168	0.417545	0.599255	0.471234	0.446691	0.504168	0.554162	0.487701	0.0419922
ZFP37	RNF2	0.488581	-0.113144	0.561365	0.170402	0.319587	0.557052	0.386733	0.541184	0.478473	0.585312	0.483527	0.0244141
ZFP37	TRIM24	0.455329	0.241616	0.572951	0.308651	0.392646	0.592275	0.476724	0.539873	0.5227	0.662494	0.499712	0.00292969
ZFP37	IRF3	-0.330202	0.009773	-0.518038	-0.318418	-0.415062	-0.499493	-0.433531	-0.394195	-0.475369	-0.639851	-0.424296	0.0322266
ZFP37	HABP4	-0.466102	0.279209	-0.578214	-0.296184	-0.427477	-0.601592	-0.380966	-0.449265	-0.329797	-0.595196	-0.438371	0.00488281
ZFP37	CDK8	0.496379	0.311779	0.560008	0.046494	0.416196	0.522994	0.424217	0.518027	0.431103	0.54654	0.463741	0.0322266
ZFP37	MEIS2	0.479763	0.112857	0.569274	0.076297	0.388429	0.57837	0.433431	0.531062	0.498246	0.60122	0.489005	0.0419922
ZFPL1	MAZ	-0.33078	0.339721	0.413425	0.339918	-0.232233	-0.346091	0.494202	0.438336	0.370257	0.455793	0.355088	0.00976562
ZFYVE26	JARID2	0.402505	0.264655	0.501713	0.268226	0.297428	0.47956	0.358919	0.363779	0.376347	-0.28416	0.361349	0.0419922
ZKSCAN1	RFC1	0.318126	0.201366	0.403119	0.316058	0.34056	0.3536	0.473115	0.341163	0.410157	0.585946	0.347382	0.0136719
ZKSCAN1	FRYL	0.430082	0.26723	0.320621	0.224022	0.445345	0.360282	0.489798	0.457393	0.490818	0.514152	0.437713	0.0136719
ZKSCAN5	ENO1	-0.473161	0.211034	-0.494571	0.137959	-0.29431	-0.569847	-0.369535	-0.424678	-0.398987	0.636919	-0.384261	0.0419922
ZKSCAN5	RUNX1T1	0.472717	0.081676	0.497589	0.17724	0.338219	0.574655	0.47615	0.424348	0.471989	-0.577855	0.448168	0.0419922
ZKSCAN5	CBX7	-0.460694	0.171146	-0.528023	0.172176	-0.316036	-0.589955	-0.481129	-0.304978	-0.384969	0.552204	-0.350502	0.0322266
ZKSCAN5	ADNP	0.40615	0.227952	0.568206	0.257022	0.293114	0.587908	0.506426	0.408767	0.488884	0.527164	0.448825	0.0136719
ZKSCAN5	MED13	0.4271	-0.252485	0.565144	0.15449	0.179253	0.576932	0.444635	0.416169	0.501328	-0.569422	0.421635	0.0419922
ZKSCAN5	CDK8	0.452914	0.322695	0.559946	0.243028	0.350672	0.459812	0.411162	0.230143	0.315307	-0.467546	0.336684	0.0322266
ZKSCAN5	MTF2	0.422838	0.233607	0.565748	0.181995	0.28655	0.571387	0.42975	0.36827	0.447674	-0.607267	0.395554	0.0185547
ZKSCAN5	FUBP1	0.353008	0.18891	0.573749	0.223172	0.258644	0.518012	0.473019	0.373761	0.427798	-0.489828	0.363384	0.0419922
ZMAT3	GCLC	0.456909	0.167524	0.528711	0.196837	0.320953	0.48669	0.524086	0.473828	0.553366	0.459821	0.466824	0.00976562
ZMAT3	FHL1	-0.421232	0.166057	-0.440471	0.359581	-0.22675	-0.560026	-0.404503	-0.444481	-0.470377	-0.554952	-0.430851	0.0185547
ZMAT3	SMARCD1	-0.50802	-0.064678	-0.544195	-0.225149	-0.221481	-0.544638	-0.504469	-0.456147	-0.50932	-0.619781	-0.506244	0.0419922
ZMAT3	ERC1	-0.49757	0.227802	-0.519408	-0.182969	-0.180431	-0.556715	-0.436596	-0.420705	-0.28026	-0.519973	-0.42865	0.0419922
ZMAT3	RNF13	0.492073	0.211505	0.525948	0.242726	0.310579	0.575047	0.521353	0.497092	0.455711	0.537664	0.494582	0.00976562
ZMAT3	TRIOBP	-0.433157	-0.135542	-0.522291	-0.236943	-0.339702	-0.556639	-0.532061	-0.495067	-0.528623	0.338028	-0.464112	0.0244141
[truncated: 520 more rows]

## Sheet: Table2b
Table S2b
Table of the 5421 common genes (intersection) correlated with at least one GRF in all the 10 datasets.
Numbers in columns B-K correspond to the number of GRFs the gene is correlated with each dataset.
Gene	BipRVal	BipVal	DfcVal	DisVal	FrontalVal	GexVal	KhatVal	NeoVal	OfcVal	VfcVal
A2M	1430	281	77	276	2581	1099	1152	79	88	188
AAGAB	541	195	700	100	2392	1299	1154	653	517	707
AAK1	564	238	594	265	2418	1056	448	360	476	720
AAMP	1509	454	561	399	1708	900	1126	254	602	568
AARS	1517	478	603	249	2450	1285	1221	782	761	635
AASDHPPT	1430	697	195	418	2693	452	776	712	742	632
AASS	728	401	312	431	1882	1026	256	348	382	232
ABAT	1151	411	492	124	2674	509	551	131	364	480
ABCA1	218	715	569	382	2591	521	909	461	299	401
ABCA2	321	394	526	315	2648	1283	1216	725	775	610
ABCA3	1316	808	397	434	2354	438	472	614	203	250
ABCA8	414	248	672	289	2508	1208	928	782	501	582
ABCB1	79	337	192	130	2574	866	886	182	54	80
ABCB6	1432	744	264	285	2693	80	90	187	577	591
ABCB7	196	136	541	81	2739	766	597	459	519	337
ABCB9	227	512	553	316	2597	281	1016	57	659	661
ABCC1	1323	434	393	194	2380	1002	167	413	534	355
ABCC4	160	606	509	113	2406	147	446	554	667	491
ABCC5	1374	608	617	318	2454	1348	627	784	738	633
ABCC8	1507	592	506	240	2691	854	1054	694	820	646
ABCC9	233	315	162	133	2011	581	116	370	195	392
ABCD2	1458	726	231	195	2261	710	274	278	399	427
ABCD3	1444	694	677	459	2704	825	953	513	780	459
ABCD4	959	560	159	177	2355	907	607	499	398	392
ABCE1	1471	719	156	279	2733	344	412	374	663	641
ABCF1	1335	396	417	517	2557	989	1034	472	257	297
ABCF2	1556	507	298	450	2018	1250	1071	625	444	391
ABCF3	1515	718	551	331	2463	1121	1063	644	704	466
ABCG1	1315	143	230	231	2697	864	475	464	461	390
ABCG2	502	550	439	330	2450	1047	928	450	92	149
ABCG4	1523	543	540	293	2537	776	144	186	783	628
ABHD14A	463	425	731	405	2332	797	1061	238	666	773
ABHD2	249	365	467	222	2236	659	219	160	200	466
ABHD3	295	599	173	326	2431	232	235	514	219	210
ABI1	1122	628	310	310	2378	675	213	437	570	478
ABI2	1409	602	600	310	2652	1018	643	698	665	763
ABL1	327	272	580	379	2654	856	424	494	638	651
ABLIM1	173	105	125	322	2329	1108	1311	433	104	320
ABLIM3	638	226	265	341	1656	850	194	64	483	68
ABR	1432	543	513	414	2556	924	1085	431	708	434
ACAA1	1488	692	695	335	2741	754	547	346	643	795
ACAA2	376	415	271	353	2485	899	407	340	350	392
ACACB	413	549	341	302	2676	1245	669	339	578	578
ACADM	1470	718	633	204	2427	1093	110	220	397	401
ACADS	584	527	654	193	2591	955	1158	362	517	633
ACADSB	1456	351	752	307	2572	1202	1004	466	622	723
ACADVL	991	627	605	392	2655	481	285	615	635	702
ACAP2	1488	668	373	260	2321	914	1046	230	226	461
ACAT1	1323	574	261	136	2683	398	422	434	432	341
ACAT2	1360	304	206	469	2712	566	72	453	350	72
ACBD3	1466	654	529	149	2692	979	616	211	716	734
ACD	1518	706	739	330	2559	970	381	138	568	788
ACHE	1268	727	391	320	2679	214	403	222	586	160
ACIN1	938	580	616	192	2677	595	817	316	610	574
ACLY	1413	594	788	400	2694	1027	881	613	556	568
ACO1	289	257	335	375	2604	637	57	508	404	350
ACO2	1483	525	837	178	2517	1184	1142	682	773	715
ACOT13	49	308	721	262	2482	1343	898	732	542	334
ACOT7	1214	603	280	548	2596	745	918	604	386	265
ACOT8	1473	554	832	163	2586	1022	1168	522	706	802
ACOX1	281	396	383	368	2682	134	814	364	446	567
ACOX3	1399	286	598	104	2184	630	100	164	545	460
ACP1	1334	590	632	543	2408	1048	1227	645	436	171
ACP2	1489	139	449	134	2479	777	883	592	527	207
ACRV1	918	721	177	246	2518	541	170	256	275	431
ACSBG1	199	317	777	341	2704	1058	825	524	495	471
ACSL1	316	326	416	340	2511	920	461	621	245	99
ACSL3	1424	742	415	315	2524	1149	515	566	538	578
ACSL4	1447	635	149	115	2462	1169	504	772	686	563
ACSL6	1432	640	659	185	2620	928	444	236	568	693
ACTA2	1466	118	121	129	2655	478	104	154	117	72
ACTB	1451	435	728	108	1295	76	297	286	631	785
ACTG1	1497	256	749	141	2697	1191	1010	679	699	781
ACTL6A	1461	673	482	333	2661	850	387	297	704	181
ACTL6B	1534	582	753	432	2573	1061	310	639	554	658
ACTN1	1210	490	438	280	2463	1163	845	751	787	395
ACTN2	1037	342	26	553	2089	1192	323	224	27	148
ACTN4	1513	692	246	299	2395	1166	1091	645	428	256
ACTR1A	1491	503	601	482	2678	676	307	434	505	562
ACTR1B	1528	719	772	373	2442	1247	1157	766	811	771
ACTR2	1306	639	493	402	2092	1132	1016	613	582	600
ACTR3	1342	719	441	277	2742	1139	1231	813	803	696
ACVR1	1323	634	723	405	2689	811	428	465	433	643
ACVR1B	561	303	698	284	2708	1082	811	443	407	433
ACVR2A	1465	640	857	320	2699	1250	1265	805	815	830
ACYP1	1258	469	244	316	1700	662	528	196	52	123
ACYP2	1328	589	839	402	2494	1261	1179	734	623	524
ADA	205	278	108	120	2709	264	123	360	295	754
ADAM10	1374	641	789	359	2712	562	411	400	863	644
ADAM17	232	406	765	354	2664	576	356	343	575	290
ADAM19	232	292	541	331	2335	1105	921	777	358	518
ADAM22	321	314	491	420	2452	662	451	485	588	636
ADAM23	371	559	579	120	2520	976	1105	521	630	666
ADAM9	293	711	326	351	2737	890	689	605	194	236
ADAMTS9	139	766	754	107	2212	925	1167	564	725	704
ADAR	1396	338	481	335	2263	1313	593	809	398	461
ADARB1	513	589	462	507	2393	922	371	416	610	393
ADCY3	1444	591	310	389	2545	959	113	322	627	399
ADCY6	1511	500	280	235	2437	899	885	211	585	384
ADCY7	174	413	116	303	2701	88	121	415	498	176
ADCY8	1198	623	814	423	2063	1252	1242	532	610	745
ADCY9	1471	371	430	251	2610	1235	193	533	610	503
ADCYAP1	210	162	630	192	2358	1007	1240	416	476	584
ADD1	1359	411	143	222	1781	1174	1048	734	285	286
ADD2	679	276	784	139	2424	1291	566	482	564	708
ADD3	1267	541	240	470	2516	987	187	606	306	305
ADH5	186	774	275	280	2329	340	76	93	782	424
ADIPOR2	254	287	539	384	2367	1123	999	707	378	538
ADK	1370	791	521	323	2336	385	64	664	471	382
ADM	687	360	302	291	2486	745	248	461	514	310
ADNP	984	711	893	322	2714	1252	1322	680	755	799
ADNP2	162	305	456	345	2736	740	168	423	351	727
ADO	1438	733	155	249	2562	477	225	282	497	338
ADORA1	715	707	643	158	2705	1034	1268	776	774	596
ADORA2B	208	237	133	389	2705	243	240	593	301	350
ADORA3	111	348	142	144	2649	849	923	281	121	155
ADRA1D	460	393	383	211	2699	781	444	452	383	384
ADRA2A	192	408	856	280	2378	1236	981	700	735	804
ADRA2C	107	553	355	162	2701	973	218	372	451	252
ADRB1	1292	135	537	117	2737	1060	746	236	681	245
ADRB2	215	623	103	185	2727	164	53	122	85	223
ADRBK1	1485	408	541	322	2710	1009	617	195	712	454
ADRBK2	182	103	530	319	2589	1207	680	446	227	460
ADRM1	1494	749	238	380	1973	883	814	199	487	397
ADSL	1465	298	241	548	2572	715	534	704	430	641
AEBP1	391	593	156	274	2692	475	603	223	160	154
AFAP1	113	223	882	156	2548	1325	1162	755	687	736
AFF1	298	269	457	320	2488	1253	293	679	397	567
AFF2	232	344	721	111	2619	1256	1197	572	833	752
AFG3L2	567	664	430	332	2297	1171	994	627	395	295
AGA	225	255	165	368	2155	958	946	493	244	438
AGAP1	458	202	265	240	1391	1143	1022	659	261	465
AGAP2	522	771	392	407	2678	770	292	551	617	385
AGGF1	1307	749	443	373	2321	937	640	302	562	534
AGK	1159	746	39	307	2638	641	571	182	32	99
AGL	687	506	717	284	2712	703	1190	448	712	711
AGPS	1485	563	519	345	2722	942	1193	551	690	570
AGT	261	235	333	360	2663	935	686	595	301	433
AGTPBP1	369	558	789	193	2653	871	415	739	773	758
AHCTF1	1463	468	471	457	2543	952	215	93	491	687
AHCY	1482	525	305	285	2566	963	680	378	386	543
AHCYL1	289	214	276	438	2494	1102	322	710	187	268
AHCYL2	203	502	434	319	2370	603	221	463	256	320
AHDC1	121	359	710	164	2235	491	308	174	430	614
AHNAK	319	189	455	289	2731	1158	916	703	390	124
AHNAK2	174	502	469	182	2208	542	1132	156	444	482
AHR	1487	473	369	105	2336	643	204	195	182	155
AHSA1	1521	557	526	415	2001	396	208	592	260	331
AIF1	101	219	74	244	2525	674	979	428	130	163
AIFM1	1464	462	59	496	2625	1172	859	476	211	56
AIMP1	1518	748	310	410	2698	992	1100	588	660	285
AIMP2	553	248	618	337	2622	940	29	488	661	589
AIP	1415	668	609	464	1970	662	1161	496	557	624
AJAP1	693	29	210	167	2316	819	777	385	191	102
AK1	1251	738	503	285	2607	532	986	298	460	511
AK2	697	346	247	129	2654	866	372	391	110	475
AKAP1	1427	339	237	132	2257	1142	1134	676	583	222
AKAP10	494	140	601	179	2290	1093	208	476	379	698
AKAP11	410	328	716	207	2500	1093	373	708	512	643
AKAP12	257	592	323	306	1853	1012	1013	692	172	337
AKAP13	1344	149	396	237	2631	444	114	625	412	417
AKAP6	256	280	220	258	2326	252	219	242	107	294
AKAP7	1506	300	751	139	1671	233	1277	810	842	796
AKAP8	803	265	104	159	2159	330	369	733	503	284
AKAP9	1398	531	764	267	2732	1058	307	120	569	750
AKR1A1	1473	235	521	544	2585	522	165	316	632	645
AKR1B1	1502	601	406	521	2567	880	158	554	314	433
AKR1C1	148	190	673	286	2674	1132	1114	480	687	691
AKR1C2	131	178	644	237	2674	1048	1062	525	550	650
AKR1C3	285	319	733	265	2671	1116	424	718	315	437
AKR7A2	1355	597	609	324	2653	792	910	445	556	650
AKR7A3	331	502	117	127	2713	382	290	147	360	429
AKT1	1518	672	764	439	2647	1115	362	632	638	754
AKT2	633	399	214	264	2039	778	397	295	382	371
AKT3	283	558	830	442	2455	953	486	794	713	788
ALAS1	1522	396	30	561	2676	459	345	534	83	331
ALCAM	1520	442	61	204	2267	750	374	760	305	358
ALDH1A1	114	500	740	293	2627	1023	1122	625	521	525
ALDH1B1	831	297	509	296	2678	764	35	349	657	599
ALDH2	162	301	777	307	2599	1218	1152	762	469	428
ALDH3A2	137	653	275	283	2299	1133	661	608	204	74
ALDH5A1	481	695	517	272	2401	1140	726	120	335	496
ALDH6A1	571	568	353	451	2540	1087	775	680	182	340
ALDH7A1	401	176	108	363	2348	791	238	603	75	226
ALDH9A1	694	391	136	311	2470	874	358	676	300	281
ALDOA	1488	483	795	338	2724	1316	1300	766	686	664
ALDOC	1438	176	630	314	2629	1129	993	753	626	683
ALG13	786	637	132	532	2525	984	208	267	65	311
ALG8	224	451	463	272	2594	1183	173	162	80	177
ALKBH1	600	648	142	273	2731	346	486	296	593	432
ALOX5	196	551	75	125	2666	805	180	254	128	368
AMD1	1460	581	584	461	2371	1058	1170	723	494	734
AMFR	1479	38	107	119	1950	993	855	65	435	390
AMMECR1	1354	175	77	192	2251	604	872	709	783	107
AMOT	482	703	87	282	2506	1102	537	485	64	81
AMOTL2	274	425	669	284	2308	697	345	553	622	547
AMPD2	1389	680	631	340	2629	693	254	197	755	665
AMPD3	253	260	739	223	2698	1283	1301	762	568	662
AMPH	1522	181	437	418	2518	1227	1177	708	431	557
AMT	1449	463	261	128	2681	240	189	191	528	494
ANAPC10	1344	680	447	330	2487	672	303	384	542	374
ANAPC13	1422	534	322	141	2531	1184	611	565	586	297
ANAPC5	804	520	147	307	2672	980	548	661	65	352
ANGEL1	1353	572	636	221	2448	1155	285	651	725	641
ANGPT2	145	268	319	98	1941	692	665	141	150	619
ANGPTL2	165	227	270	228	2570	116	316	392	386	386
ANK1	1327	473	253	390	2612	959	916	693	684	475
ANK2	353	670	536	74	1908	1152	831	717	456	684
ANK3	375	669	716	127	2450	670	290	160	441	680
ANKH	743	290	682	175	2360	709	931	64	691	681
ANKMY2	143	552	221	399	2723	540	280	462	602	469
ANKRD12	1422	657	756	285	2706	926	989	768	756	788
ANKRD17	1441	650	720	232	2722	730	651	422	485	646
ANKRD26	1344	796	641	248	2172	1081	394	282	575	678
ANKRD28	433	411	602	183	2443	337	267	479	448	641
ANKRD40	461	353	705	340	2388	1338	1178	601	536	678
ANKRD46	1322	787	280	230	2633	1145	756	699	659	497
ANKRD6	359	555	64	289	2629	1112	792	815	235	304
ANKS1A	1370	400	584	314	2584	790	865	366	543	357
ANP32A	378	577	526	345	2595	445	181	457	547	636
ANP32B	156	399	135	278	2525	988	878	737	36	246
ANP32E	1535	681	581	351	2261	1157	824	488	355	356
ANXA1	318	564	405	252	2242	703	150	467	80	390
ANXA11	1115	398	772	262	2657	1267	1266	771	763	725
ANXA2	393	360	368	71	2127	482	273	90	477	560
ANXA3	90	545	336	163	2301	1176	1053	685	80	293
ANXA4	246	829	715	350	2613	1299	1205	745	226	614
ANXA5	365	396	404	440	2392	936	405	472	257	316
ANXA6	1129	437	424	191	2417	1164	1146	475	574	525
ANXA7	1504	725	893	207	2493	1257	1217	756	616	646
AOC2	1079	498	148	86	2601	943	429	190	532	358
AOC3	440	476	46	202	2622	536	498	169	99	31
AP1B1	1480	759	242	193	2470	1095	1210	580	299	232
AP1G1	214	694	774	294	2732	602	893	416	593	741
AP1G2	1471	498	359	390	2666	810	301	423	604	439
AP1S1	1487	548	493	285	1926	1090	819	472	457	438
AP1S2	1476	753	213	308	2157	719	851	669	578	392
AP2A2	1518	683	257	396	2051	434	566	156	284	298
AP2B1	1126	600	757	269	2654	1042	525	665	569	724
AP2M1	1521	628	648	494	2288	1075	1162	641	545	395
AP2S1	317	709	777	543	2619	508	1074	637	637	646
AP3B1	1165	84	556	258	2363	1315	842	665	334	572
AP3B2	1533	593	208	121	2146	733	160	146	526	167
AP3D1	1521	199	467	199	2322	564	409	468	344	375
AP3M2	272	155	796	93	2544	1241	1154	443	658	712
AP3S1	1449	700	496	348	2640	542	385	558	506	330
AP4S1	1461	649	693	401	2453	388	658	609	611	557
APAF1	1431	537	811	173	2689	1191	1252	634	825	753
APBA2	1528	641	226	439	2186	1164	1155	716	455	336
APBB1	1060	700	340	485	2514	975	983	315	497	298
APBB2	249	630	489	262	1970	656	1195	543	428	210
APBB3	1498	537	309	338	2215	994	438	572	738	665
APC	900	705	143	132	1778	1010	708	801	178	208
APC2	110	793	766	346	2374	1379	594	650	532	761
APEH	1523	539	698	437	1908	1032	1223	492	642	706
APEX1	196	228	620	428	2725	816	154	315	584	693
APEX2	1434	582	171	136	1963	1050	222	231	499	451
APH1A	1317	291	649	128	2603	848	744	145	688	721
API5	1460	750	266	328	2639	1169	950	668	583	471
APLP1	171	568	233	257	2271	388	812	324	401	217
APLP2	1517	541	432	270	2369	972	1048	589	527	333
APOD	648	96	810	116	2524	1313	1225	718	544	761
APOE	253	263	520	361	2725	463	252	519	458	453
APOL1	286	596	214	76	2693	488	541	402	436	253
APP	1497	498	344	266	2338	610	808	335	444	414
APPBP2	1441	763	475	424	2612	1190	327	619	581	528
APRT	645	755	452	296	2482	728	389	281	496	691
AQP1	217	290	264	323	2681	953	464	509	392	494
AQP4	233	432	187	425	2665	732	234	461	293	251
AQR	108	498	768	135	2736	906	929	308	576	676
ARAP1	1278	733	121	155	2737	795	1103	630	605	559
ARAP2	1535	725	701	162	2473	1322	1156	56	561	690
ARCN1	305	584	382	434	2709	728	283	428	250	422
ARF1	1303	558	445	130	1666	1034	1171	468	450	380
ARF3	1413	546	423	423	2539	1001	503	568	577	391
ARF4	1376	705	574	525	2701	657	292	564	797	598
ARF5	1546	599	643	228	1586	1055	818	513	559	655
ARF6	140	435	806	303	2684	1035	1093	532	725	763
ARFGAP2	1475	590	500	297	2182	1037	925	362	226	322
ARFGAP3	1525	674	845	271	2720	904	827	719	843	788
ARFGEF1	351	632	856	549	2756	1031	985	533	699	788
ARFIP2	1524	500	484	331	2006	923	1089	567	371	715
ARFRP1	1370	641	558	339	2696	147	1215	384	480	449
ARG2	1426	194	415	433	2684	1176	724	716	610	562
ARHGAP1	620	225	371	344	1894	911	813	570	539	606
ARHGAP12	1469	544	638	228	2280	1143	378	337	374	655
ARHGAP22	214	629	554	200	2722	312	1254	449	627	598
ARHGAP25	239	326	492	203	2686	734	1145	488	472	463
ARHGAP26	595	91	712	115	2454	1310	1070	792	693	754
ARHGAP29	1443	837	201	282	2322	143	540	131	62	314
ARHGAP32	220	467	522	247	2383	761	139	357	572	699
ARHGAP44	419	426	483	204	2522	775	419	687	593	347
ARHGAP5	1523	631	434	430	2273	887	493	164	341	522
ARHGAP6	175	111	20	244	2659	1037	1091	438	32	54
ARHGDIA	269	457	320	453	2125	828	983	429	570	462
ARHGDIB	452	145	77	186	2168	1111	766	455	62	524
ARHGDIG	777	578	618	317	2674	685	1217	499	665	590
ARHGEF1	181	744	170	178	2687	509	993	387	527	429
ARHGEF10	312	313	413	437	2680	917	447	591	510	500
ARHGEF10L	1361	641	778	94	2388	1038	930	84	570	691
ARHGEF11	1500	551	345	214	2067	1186	1109	703	506	473
ARHGEF12	185	661	612	118	1955	563	1024	321	363	688
ARHGEF17	1556	678	410	386	2671	1260	688	788	737	449
ARHGEF18	1364	423	524	517	2372	592	491	234	357	469
ARHGEF2	288	325	262	348	1184	476	67	444	234	214
ARHGEF4	1337	576	630	377	2726	559	921	497	753	513
ARHGEF6	293	308	155	359	2440	1092	226	608	138	187
ARHGEF7	242	151	567	306	1995	455	544	48	336	628
ARID1A	615	336	892	353	2615	1149	1227	492	623	671
ARID4A	1439	753	799	305	2742	501	968	538	689	771
ARID5A	207	601	698	155	2691	335	556	388	543	530
ARIH1	246	704	756	481	2725	617	380	261	769	773
ARIH2	1311	226	129	478	2563	342	796	525	405	331
ARL1	1471	735	842	294	2581	1153	798	636	628	676
ARL2BP	1350	334	160	399	2698	1040	814	552	556	237
ARL3	1297	665	405	191	2725	847	484	228	581	424
ARL4A	1305	571	454	113	2652	149	279	603	227	368
ARL4C	1196	512	680	169	2347	1346	1106	750	710	712
ARL4D	97	330	483	151	2657	1233	584	641	439	561
ARL6IP1	1200	651	239	302	2353	831	273	733	557	319
ARL6IP5	1078	589	756	307	2372	1193	1272	746	575	607
ARMC8	1205	720	251	473	2626	346	291	617	505	512
ARMCX2	471	717	93	449	1703	731	1172	616	56	76
ARMCX5	1114	642	322	495	2701	682	368	346	668	470
ARNT2	1383	589	602	254	2462	1224	1238	737	698	638
ARNTL	132	613	546	266	2431	593	170	394	496	514
ARPC1A	1504	597	267	440	2437	937	760	640	433	453
ARPC1B	33	580	325	249	2667	418	632	377	239	562
ARPC2	372	536	549	504	2704	1146	369	750	534	640
ARPC5	1506	657	582	310	2410	1323	1002	802	822	759
ARPP21	606	165	286	450	1813	1042	461	770	396	36
ARRB2	340	540	456	96	1934	793	397	575	498	733
ARSB	137	655	804	124	2667	1220	1140	124	646	743
ASAH1	203	778	180	317	2412	699	134	188	408	310
ASAP2	1154	678	460	91	2601	845	952	714	257	425
ASB1	1429	748	721	125	2609	1172	556	658	757	673
ASCC1	204	332	286	405	2711	816	244	202	425	483
ASCC3	361	741	688	147	2688	632	676	159	355	505
ASCL1	243	314	312	388	2612	706	120	355	375	167
ASF1A	1526	704	125	414	2679	736	340	485	554	330
ASGR1	809	710	502	312	2447	1219	169	260	544	616
ASH2L	1282	204	179	434	2576	1042	965	704	187	95
ASL	527	396	884	365	2725	880	1145	359	691	823
ASNA1	1478	334	535	455	1730	964	793	520	510	509
ASNS	824	715	466	474	1372	138	198	606	191	104
ASPH	211	393	558	449	2412	1297	937	654	460	402
ASPHD1	1274	564	612	311	2679	776	228	586	707	599
ASTN2	1261	676	196	398	2080	275	163	141	198	186
ASXL1	1421	154	813	172	2644	1216	1062	659	672	638
ASXL2	385	331	527	204	2440	1115	808	332	278	605
ATAD2B	1523	388	813	184	2684	1175	1221	152	748	553
ATF1	1332	515	196	367	2666	386	144	199	645	530
ATF2	1325	755	322	288	2693	660	723	498	725	674
ATF3	62	119	112	196	2694	77	228	408	366	115
ATF4	569	573	469	477	1750	1063	288	280	304	658
ATF5	1218	783	712	258	2336	276	163	120	547	566
ATF6	528	274	289	206	2357	676	286	368	151	299
ATF7IP	205	414	763	330	2707	1192	1069	73	558	805
ATG10	1466	551	290	128	2284	1108	62	142	384	254
ATG12	1453	667	235	212	1639	293	1134	676	571	343
ATG13	1402	290	650	208	2379	1300	979	649	774	632
ATG14	1407	537	224	445	2282	503	162	348	458	191
ATG2B	194	611	628	143	2355	1407	167	125	552	724
ATG4A	110	454	97	269	2706	738	1042	108	480	84
ATG5	671	679	292	433	2296	1167	359	615	520	482
ATG7	1472	292	161	241	2447	1349	321	201	41	414
ATG9A	1510	729	348	246	2580	1189	882	621	741	530
ATIC	1429	154	127	440	2638	1201	984	377	30	46
ATM	1424	236	662	182	2683	923	289	334	486	556
ATMIN	601	726	743	256	2579	236	538	154	665	616
ATN1	235	38	582	391	1821	820	544	267	246	602
ATOX1	1403	545	406	509	2355	870	1242	284	256	555
ATP11B	1335	422	677	392	2719	891	937	487	502	727
ATP13A3	1415	503	756	259	2735	948	1132	568	677	760
ATP1A2	306	209	201	462	2666	776	255	536	173	218
ATP1B1	462	157	670	362	2411	1132	1222	352	507	681
ATP1B2	222	264	184	432	2683	437	555	471	287	228
ATP1B3	833	138	96	235	2696	855	200	99	254	44
ATP2A2	557	509	563	119	2476	751	309	464	478	634
ATP2B1	949	636	601	356	2497	1108	775	589	577	708
ATP2B2	249	559	524	419	2623	890	646	602	566	549
ATP2B3	735	277	567	501	2433	1179	1272	736	727	552
ATP2B4	311	425	493	81	2372	880	450	141	477	598
ATP2C1	184	702	239	288	2257	1213	900	810	300	485
ATP2C2	137	510	514	258	2381	1031	681	71	322	409
ATP5B	1524	666	571	457	2503	1190	1297	696	123	424
ATP5C1	452	508	411	532	2364	1051	76	463	438	432
ATP5D	1400	771	582	363	2286	1078	1123	289	654	599
ATP5F1	568	506	289	341	2194	1147	872	490	504	341
ATP5G1	1420	455	616	461	2167	719	441	494	461	712
ATP5G2	1368	683	543	154	2268	151	338	385	484	665
ATP5G3	1307	536	817	420	2611	930	1267	704	461	481
ATP5H	76	548	590	234	1978	1166	1177	509	506	371
ATP5I	1224	526	819	183	2682	847	1140	228	435	781
ATP5J	54	433	489	296	2565	1026	1005	700	554	455
ATP5L	80	209	474	480	2467	1182	479	597	504	366
ATP5O	84	478	385	174	1977	966	635	640	383	442
ATP5S	1373	360	839	131	1533	609	963	92	443	714
ATP5SL	850	506	615	165	2413	889	467	98	562	651
ATP6AP1	1535	582	369	417	2253	1061	786	449	446	178
ATP6AP2	239	631	535	444	2478	674	689	643	577	549
ATP6V0A1	1445	502	559	368	2142	1322	1054	548	744	602
ATP6V0A2	1186	197	646	253	2297	1008	1337	117	551	649
ATP6V0B	1055	655	516	569	2012	849	344	732	527	496
ATP6V0D1	1521	564	518	521	2312	1128	1212	637	521	423
ATP6V0E1	546	417	529	431	1989	1229	613	667	152	600
ATP6V1A	800	686	714	325	2533	1186	610	624	554	741
ATP6V1B2	1461	465	751	463	2491	1281	1229	743	666	705
ATP6V1C1	281	641	746	259	2566	1247	1134	671	603	739
ATP6V1D	1209	586	776	467	2406	1134	899	714	635	623
ATP6V1E1	1508	471	875	481	2355	1286	866	782	753	746
ATP6V1F	1463	550	753	225	2613	1105	1052	650	642	711
ATP6V1G1	1210	518	280	102	1744	960	1023	473	558	418
ATP6V1H	168	576	878	137	2485	1281	1273	165	629	620
ATP7A	1402	208	866	217	2746	849	1135	91	659	760
ATP7B	1487	395	829	175	2492	909	512	85	606	377
ATP8A1	759	701	548	407	2520	774	120	462	491	641
ATP9B	1425	363	768	378	2540	1258	577	82	809	753
ATPAF2	1418	423	321	166	2395	399	77	64	388	338
ATR	236	466	687	336	2467	1142	127	516	617	741
ATRN	196	444	561	304	2256	793	644	501	287	564
ATRNL1	231	637	760	367	2391	1271	772	609	627	763
ATRX	1426	614	759	325	2595	1189	849	744	608	764
ATXN1	959	123	414	128	2528	590	629	235	609	621
ATXN10	620	617	411	389	2682	790	499	802	587	439
ATXN2	40	454	289	148	1962	1050	933	543	522	207
ATXN2L	192	677	395	252	1956	983	325	185	568	581
ATXN3	1362	614	614	110	2427	1295	619	166	565	786
ATXN7	1185	514	562	359	2090	891	1201	397	495	571
ATXN7L3B	508	696	323	283	2690	820	106	621	343	466
AUH	64	675	780	421	2418	882	1145	727	629	652
AURKA	38	237	284	226	2449	583	221	41	401	58
AUTS2	1325	305	921	196	2608	1240	1263	778	695	810
AVIL	49	416	93	161	2653	545	234	104	130	582
AVL9	192	333	690	417	2637	227	1177	147	501	742
AXL	239	261	193	357	2661	844	396	566	226	230
AZIN1	1427	628	412	313	2716	989	777	727	761	731
B2M	149	453	502	150	2655	879	769	165	271	291
B3GALNT1	1335	697	247	362	2657	1108	589	782	735	561
B3GALT2	1372	608	122	317	2650	419	387	415	348	529
B3GALT4	198	562	479	260	2605	734	685	117	369	603
B3GAT3	146	844	619	334	2616	741	348	434	620	693
B3GNT1	1017	556	663	163	2390	1215	1067	674	611	553
B4GALNT1	1191	329	406	360	2475	747	191	605	290	245
B4GALT1	51	507	352	134	1602	195	676	176	399	407
B4GALT2	146	793	497	258	2130	1155	401	725	472	549
B4GALT3	1070	235	561	368	2666	1176	155	495	569	718
B4GALT4	942	389	250	159	1720	784	897	368	172	442
B4GALT6	1320	749	602	237	2546	1109	340	630	615	636
B9D1	1532	701	789	441	2653	1012	872	584	605	777
BACH1	1139	175	829	340	2690	1106	1280	563	830	804
BAD	1439	667	646	368	2619	1181	1147	590	542	505
BAG1	123	636	405	295	2328	956	767	381	567	400
BAG2	1438	585	137	292	2256	295	352	315	345	294
BAG5	1435	614	498	274	2600	985	253	634	465	586
BAHD1	799	617	693	196	2227	670	264	224	380	613
BAI1	1496	730	321	175	2717	868	235	608	634	223
BAI2	686	690	334	361	2687	870	358	412	586	271
BAI3	496	498	213	181	2400	743	522	683	268	561
BAIAP2	298	659	349	260	2671	1100	1105	435	606	308
BAIAP3	1302	599	616	284	2681	1251	1236	746	730	616
BAMBI	309	205	268	135	2630	251	245	175	274	497
BANF1	75	588	565	309	2138	917	284	326	644	659
BAP1	1191	724	751	261	2552	1002	1094	416	629	590
BARD1	761	244	662	87	2615	926	1202	445	753	621
BASP1	1339	62	704	408	2667	1439	656	775	588	701
BAX	198	775	713	323	2393	971	382	124	647	761
BAZ1B	142	597	672	315	2699	746	152	688	481	610
BAZ2A	1153	650	481	228	2593	1007	410	350	503	398
BAZ2B	650	542	614	467	2454	944	644	599	394	462
BBS4	1420	386	230	305	2461	766	337	316	36	341
BBS9	88	472	720	438	2711	801	109	70	558	707
BBX	1413	355	593	414	2516	1223	576	792	272	607
BCAP29	1396	734	809	344	2451	1210	1293	713	652	726
BCAP31	1454	568	808	209	2409	1259	1307	784	674	707
BCAR3	268	386	231	331	2718	817	436	281	468	272
BCAS1	119	334	848	85	2667	1177	1212	770	545	740
BCAT2	472	599	509	347	2364	111	473	385	394	712
BCHE	1420	740	81	247	2013	626	414	754	395	300
BCKDHB	1252	53	181	132	2386	786	139	172	286	265
BCKDK	1454	599	357	351	2165	566	225	326	526	691
BCL10	1474	522	662	88	2506	1085	1075	95	787	651
BCL11A	1362	228	806	332	2686	1114	705	563	613	740
BCL2	895	306	391	415	2627	1003	339	707	499	421
BCL2L1	1218	721	449	332	2220	937	1123	86	382	534
BCL2L11	1472	241	591	349	2170	729	534	267	374	625
BCL2L13	194	314	725	83	2538	1267	964	100	341	685
BCL2L2	1505	498	774	249	2519	1283	1259	735	778	684
BCL3	209	613	238	279	2654	590	200	413	258	437
BCL6	155	180	60	476	1917	176	939	575	150	606
BCL7B	1343	369	702	388	2354	1274	1177	747	720	718
BCL9	287	391	867	345	2699	1173	1328	224	639	743
BCLAF1	1463	719	743	273	2747	454	588	613	707	754
BCR	232	486	280	186	2535	456	115	634	231	184
BCS1L	1411	642	486	538	2711	563	358	619	574	608
BDH1	1483	157	459	123	2659	876	1105	67	656	580
BDNF	715	251	428	315	2520	773	359	658	177	177
BECN1	1491	621	822	343	2519	972	1031	631	577	655
BEND5	371	405	193	92	2677	955	1226	441	42	132
BEST1	255	268	541	255	2662	1227	864	771	345	561
BET1	1471	849	289	477	2386	1200	343	456	392	163
BFSP1	92	211	313	230	2725	719	228	609	469	320
BGN	1120	596	525	160	2297	736	247	269	421	804
BHLHE40	354	436	574	228	2586	1235	1205	728	534	504
BICD1	1473	327	584	595	2611	822	850	505	516	682
BICD2	228	618	610	173	2200	1170	465	196	315	609
BID	179	816	551	443	2392	1364	683	774	471	448
BIN1	919	657	339	243	2696	277	849	428	537	433
BIN3	40	660	290	267	2244	157	1074	346	399	565
BIRC2	1498	514	432	458	2710	993	1111	635	763	661
BLCAP	1402	575	551	113	2316	554	135	284	493	613
BLM	1296	762	58	228	1751	337	321	607	209	381
BLMH	1377	218	664	332	2686	893	711	728	674	703
BLOC1S1	1204	604	700	340	1438	1051	1315	709	621	670
BLVRA	1518	429	454	509	2634	980	1260	747	439	440
BLVRB	1376	606	641	319	2707	1109	1277	659	619	686
BLZF1	1447	519	709	313	2383	1121	239	222	558	726
BMP2	1039	395	695	214	2323	1233	765	603	754	613
BMP7	263	340	168	448	2584	355	462	550	361	435
BMP8B	460	435	439	79	2386	102	313	157	266	423
BMPR1A	1389	713	834	187	2715	1004	1123	300	836	827
BMPR2	1402	307	364	329	2712	949	1015	641	610	571
BMS1	158	484	598	300	2502	844	603	639	488	629
BNIP1	1357	251	451	324	2080	133	274	410	380	566
BNIP2	1382	591	518	402	2704	853	1112	424	666	628
BNIP3	1403	695	372	330	2354	956	1144	692	193	194
BPGM	202	466	168	346	2659	431	322	193	600	303
BPHL	770	179	471	111	2713	481	961	263	428	513
BPTF	421	425	841	208	2712	1149	861	687	687	717
BRAF	183	770	497	186	2239	1014	580	83	299	689
BRAP	1433	337	575	444	2668	873	266	444	269	403
BRCA1	840	413	242	130	1604	1073	836	143	243	745
BRD1	297	384	761	445	2445	762	859	259	605	649
BRD2	74	211	480	201	2636	1123	176	530	240	644
BRD3	1070	391	833	238	2416	1245	967	707	725	752
BRD4	699	356	453	357	2331	607	104	152	426	354
BRD8	1433	426	459	296	2720	930	164	683	436	324
BRE	1431	135	834	432	2435	1173	1232	522	525	559
BRF1	149	774	668	396	2435	1040	371	302	352	540
BRPF1	695	452	643	146	2670	736	174	173	397	540
BRWD1	1381	307	133	84	2654	394	1200	357	365	483
BSDC1	1351	715	217	397	1740	175	99	368	459	578
BSG	194	363	530	179	2660	1156	1032	264	566	642
BSN	939	614	478	416	2621	812	422	557	598	512
BST2	1201	674	464	346	2702	667	629	665	315	462
BTAF1	234	653	749	541	2718	990	676	519	560	658
BTBD2	757	468	578	324	1847	922	298	214	593	706
BTBD3	300	497	719	208	2391	1145	1127	639	482	727
BTD	1245	176	246	171	2491	333	798	233	128	659
BTF3	1329	604	519	408	2445	486	747	169	770	601
BTG1	1478	544	476	400	2544	657	889	449	697	587
BTG2	302	357	142	304	2591	586	196	586	131	204
BTG3	1452	673	183	315	2120	1101	1059	735	625	409
BTN2A1	1452	479	409	432	2119	497	181	368	286	138
BTN2A2	890	639	356	174	2054	100	275	92	136	221
BTN3A2	56	104	423	120	2695	887	442	189	129	364
BTN3A3	1347	424	613	328	2670	1119	741	622	312	193
BTRC	796	274	554	229	2335	907	446	578	380	583
BUB3	1349	802	308	483	2747	504	269	687	759	196
BUD31	1421	596	501	513	2471	950	244	519	584	481
BYSL	1295	488	586	195	2140	1162	209	286	395	509
BZRAP1	545	460	468	349	2739	827	387	154	774	242
C10orf10	326	62	73	187	2647	245	174	479	186	319
C10orf76	924	685	320	78	2677	914	329	76	465	376
C11orf30	161	81	903	208	2703	974	1092	372	646	723
C11orf49	1425	506	510	83	1905	636	471	172	508	672
C11orf57	1490	242	515	133	2739	1084	553	110	840	640
C11orf58	1413	700	234	384	2634	715	263	579	655	438
C14orf1	1194	529	522	462	2697	567	309	108	498	677
C14orf159	1324	461	539	340	2709	937	733	228	757	645
C14orf2	1061	343	732	526	2253	1219	1290	748	413	735
C16orf45	1134	546	494	256	2157	946	1133	651	362	263
C16orf62	1415	442	438	209	2449	1290	1019	696	526	463
C17orf75	118	612	482	231	2478	1192	1023	599	330	461
C18orf25	674	515	557	136	2479	686	173	84	260	634
C19orf66	1115	118	767	276	2725	1053	200	117	675	745
C1orf216	1502	568	362	534	2477	1045	876	393	389	236
C1orf61	374	301	373	356	1983	526	272	536	265	534
C1QB	142	58	93	105	2655	319	218	504	147	132
C1QBP	1441	577	366	447	2167	662	354	563	497	374
C1QL1	149	423	531	148	2723	1017	474	108	596	632
C1QTNF3	313	441	217	106	1872	400	225	62	39	82
C1R	724	368	615	166	2691	188	152	157	451	521
C1S	559	208	605	109	2616	495	284	490	453	96
C2	176	637	286	195	2667	143	141	73	358	580
C21orf2	1537	680	361	219	2677	833	1211	198	547	399
C21orf33	1463	695	663	376	2306	1028	1223	460	515	663
C22orf24	667	229	174	280	1753	1061	251	313	495	371
C2CD2	120	382	669	356	2635	1031	487	782	693	673
C2CD2L	1275	529	367	284	2541	723	392	221	525	363
C2CD3	1394	193	652	389	2698	904	340	228	570	446
C3AR1	254	86	220	166	2585	632	321	489	61	40
C4orf27	1391	465	362	460	2485	409	377	70	695	390
C5	227	636	301	235	2105	1268	910	583	221	165
C5orf15	1471	382	186	195	2441	228	57	599	645	424
C5orf22	1335	688	528	300	2564	974	211	574	606	706
C5orf28	1436	636	715	171	2469	1069	203	360	393	439
C5orf42	911	675	850	125	2718	1089	462	462	745	797
C6orf106	1244	461	746	349	2398	1198	1225	399	642	649
C6orf47	113	643	471	174	2280	408	372	347	313	483
C6orf62	1479	828	146	383	2362	389	205	542	637	358
C7	86	367	210	155	2117	268	117	71	719	322
C9orf16	199	557	624	407	2618	1104	155	616	582	623
CA11	1398	489	854	410	2618	1214	1253	652	742	705
CA12	129	698	462	204	2570	745	972	164	625	582
CA2	209	186	383	222	2604	1075	786	671	211	652
CA4	1387	618	730	405	2711	1088	1255	708	813	748
CABIN1	1411	726	417	247	2063	247	69	129	498	256
CABP1	726	685	798	364	2653	1293	1312	803	841	718
CACNA1A	527	499	312	351	2126	716	865	513	380	288
CACNA1C	1260	317	300	285	2520	630	1208	107	508	550
CACNA1D	1207	112	369	292	2522	815	588	340	502	598
CACNA1G	469	688	316	348	2705	969	431	790	469	240
CACNA1I	1490	798	245	207	2662	1018	689	263	435	262
CACNA2D1	1341	466	629	353	2529	951	544	657	779	762
CACNA2D2	1489	309	307	226	1843	545	97	166	599	459
CACNB1	489	447	380	296	2253	1101	837	674	672	383
CACNB2	237	588	577	287	2466	1073	868	179	610	677
CACNB3	688	665	333	429	2205	887	235	629	421	429
CACNB4	1363	130	552	226	2435	1083	501	617	520	670
CACNG3	582	421	430	435	2396	849	565	582	499	260
CACYBP	1457	593	827	478	2237	567	299	594	569	607
CAD	1471	511	706	342	2568	551	399	174	608	441
CADM1	124	480	826	350	2589	1046	1220	737	801	816
CADM3	1338	665	298	157	1718	1158	349	187	274	444
CADPS	1231	230	496	309	2454	1046	835	655	523	665
CALB1	951	454	347	361	2326	808	539	656	499	345
CALB2	927	340	508	163	1500	837	535	768	387	521
CALCOCO1	1522	207	256	151	2366	755	199	627	633	537
CALCOCO2	301	291	376	340	2444	1132	510	686	175	421
CALCRL	1494	653	154	115	2446	1241	210	368	236	285
CALD1	1281	669	122	184	2233	621	99	136	62	129
CALM3	1467	554	566	324	2540	663	590	627	679	495
CALML4	1414	478	161	131	2429	221	82	77	401	325
CALR	1240	515	512	222	2384	322	803	458	451	591
CALU	1442	575	130	297	2418	563	312	671	180	242
CAMK1	1058	559	466	460	2664	934	371	765	483	480
CAMK2A	908	260	727	474	2522	1188	1119	506	847	789
CAMK2B	367	615	335	418	2365	791	348	758	540	217
CAMK2G	1543	629	769	365	2548	1251	1158	783	816	734
CAMK4	661	352	234	371	2002	919	473	637	545	486
CAMKK2	418	444	665	278	2502	1000	1051	611	726	529
CAMLG	573	190	275	125	2138	462	295	460	538	297
CAMSAP1	225	642	833	406	2732	1244	923	768	724	771
CAMTA1	241	452	549	440	2353	1262	349	206	499	653
CAMTA2	1019	482	691	329	2652	906	488	555	785	611
CAND1	272	728	761	285	2712	1004	1049	689	775	743
CANX	747	709	104	265	2280	1027	277	604	576	345
CAP1	177	172	88	416	2442	826	381	475	151	262
CAP2	271	626	724	441	2475	1103	721	712	606	698
CAPG	917	514	285	139	2634	1118	1133	601	316	662
CAPN1	1320	716	704	315	2455	448	252	205	408	533
CAPN2	224	475	171	307	2333	866	335	607	156	351
CAPN3	223	368	660	253	2520	1263	1256	799	684	747
CAPN5	209	307	513	129	2256	1077	312	327	491	646
CAPN7	1500	725	468	423	2744	1058	629	295	689	769
CAPNS1	1420	399	819	246	2146	1085	1254	736	570	620
CAPRIN1	401	690	718	362	2746	1090	570	621	849	709
CAPRIN2	1149	180	450	371	2364	871	490	70	733	702
CAPZA1	1484	557	397	88	2628	1368	371	742	526	420
CAPZA2	1414	650	276	322	2412	952	570	641	541	312
CAPZB	1473	612	645	191	1975	806	1090	370	365	659
CARD10	577	285	764	151	2408	1179	209	124	660	743
CARD8	576	126	442	343	2413	489	592	508	453	365
CARM1	882	536	422	527	2636	175	137	556	458	586
CARTPT	157	138	415	136	2460	568	89	248	103	216
CASC3	1227	518	190	363	2625	981	370	756	288	193
CASK	212	462	884	278	2710	1283	1243	799	770	797
CASP1	150	386	51	122	2649	112	247	345	63	60
CASP2	173	476	586	234	2658	1119	1156	140	640	648
CASP3	1501	423	697	282	2695	1172	1284	780	808	748
CASP6	1112	430	764	234	2565	878	1087	637	679	530
CASP7	187	289	249	199	2675	396	269	312	68	156
CASP8AP2	1334	701	789	234	2719	559	764	88	628	782
CASP9	1435	377	521	257	2489	980	231	85	626	677
CAT	386	252	82	293	1981	220	652	596	205	272
CAV1	284	587	25	101	2414	622	348	416	514	533
CAV2	849	434	174	168	2163	1115	1214	721	420	480
CBFA2T2	1359	415	749	141	2696	1135	1120	547	556	466
CBFA2T3	579	307	110	187	2510	929	960	580	208	242
CBFB	1455	518	546	315	2619	856	774	441	817	750
CBLB	1280	357	669	87	2728	1226	1176	455	753	726
CBLN1	521	561	569	161	2646	962	751	558	376	752
CBR1	358	320	654	373	2556	1237	1141	777	332	676
CBR4	1465	626	560	321	2606	802	234	392	516	470
CBS	268	236	709	378	2541	964	710	560	651	622
CBX1	380	645	503	331	2339	969	346	277	596	546
CBX3	1513	636	501	231	2614	1180	1010	743	778	564
CBX4	1331	372	261	192	2300	1026	180	212	273	228
CBX5	945	378	696	279	2710	446	981	255	588	806
CBX6	1134	667	435	233	2649	1029	716	307	684	334
CBX7	1431	677	847	184	2576	1292	1341	796	764	755
CBY1	982	317	550	205	2584	303	109	463	714	674
CCBL1	1471	354	180	71	2240	1041	357	715	642	567
CCBL2	109	90	581	233	2493	191	620	184	187	308
CCDC130	56	582	518	323	2267	414	462	366	477	631
CCDC22	1489	769	301	436	2519	1073	1180	146	558	345
CCDC28A	69	408	786	280	2585	1301	1072	788	682	718
CCDC40	188	538	228	136	2328	622	108	163	427	275
CCDC6	657	649	629	184	2353	1336	487	561	542	789
CCDC69	595	617	790	98	2728	1234	1211	723	455	419
CCDC85B	727	668	549	399	2720	1162	1196	510	656	493
CCDC86	750	211	235	196	2450	327	711	450	504	277
CCDC88A	1553	648	782	458	2684	1193	1168	364	767	797
CCDC9	487	370	289	205	2702	824	583	153	563	229
CCDC90B	1436	652	516	299	2688	822	1092	513	822	648
CCDC91	1373	792	752	127	2290	1225	1097	143	637	754
CCDC93	155	452	612	514	2140	1247	1129	489	625	506
CCDC94	347	749	725	271	2438	646	1048	88	652	779
CCK	1392	517	884	332	2656	1299	1316	767	664	710
CCKBR	1456	290	537	319	2480	1003	585	589	559	474
CCNA1	1429	200	122	479	2580	1147	615	726	60	19
CCNA2	151	473	460	139	2392	797	285	39	747	347
CCNC	1438	725	240	201	2606	299	488	321	532	287
CCND1	64	325	484	158	2710	938	925	308	320	197
CCND2	506	115	325	437	2673	453	493	582	216	173
CCND3	1495	380	843	315	2692	1156	1103	750	703	746
CCNE2	1522	556	384	300	2174	1077	466	487	520	660
CCNF	1507	656	571	78	2466	496	308	203	493	473
CCNG1	1533	675	270	394	2726	679	773	646	652	411
CCNG2	1494	734	732	122	2696	1241	1099	700	828	778
CCNH	190	569	537	515	2403	993	107	347	530	427
CCNI	327	367	484	240	2689	581	258	146	599	408
CCNL1	1434	235	312	173	2556	802	529	503	305	295
CCNT1	687	198	806	419	2731	745	967	151	605	701
CCNT2	1476	564	663	447	2714	1077	1317	547	689	639
CCRN4L	633	691	254	69	1896	563	106	105	166	56
CCS	1013	658	359	380	2670	643	58	125	475	476
CCT2	1489	624	547	424	2725	980	825	714	813	586
CCT3	1439	650	450	492	2690	356	430	524	652	541
CCT4	1382	403	449	371	2693	654	45	502	695	470
CCT5	1448	301	409	447	2704	949	521	513	691	559
CCT6A	1209	734	339	393	2654	1016	604	480	707	542
CCT6B	152	351	266	139	2474	1124	590	191	232	340
CCT7	1484	723	384	456	2692	473	1129	386	381	484
CCT8	475	164	394	151	2424	564	117	440	749	421
CD14	1365	530	106	206	2553	272	395	411	207	506
CD151	1254	680	648	98	2253	913	245	415	556	678
CD200	587	714	84	506	2683	546	258	568	263	178
CD2AP	1506	264	232	128	2662	845	768	226	666	194
CD2BP2	1345	816	524	338	2672	848	233	154	500	636
CD300A	86	531	412	173	2387	143	71	498	243	456
CD3EAP	1167	153	354	200	2462	517	97	58	253	270
CD44	184	425	91	85	2732	730	201	268	163	188
CD46	1129	778	605	249	2110	802	526	599	331	386
CD47	1351	292	430	124	2281	561	469	282	322	597
CD53	1349	47	532	59	2300	846	851	421	309	357
CD55	240	239	459	373	2466	1111	701	567	160	221
CD58	287	708	491	107	2418	345	140	293	279	222
CD59	944	340	672	314	2392	1266	1124	779	237	382
CD63	1158	194	665	238	2643	766	681	563	517	665
CD74	361	263	184	86	2648	1167	1237	714	195	473
CD81	400	229	657	402	2596	885	1036	520	581	732
CD83	1099	569	503	99	2427	635	624	445	234	61
CD9	287	201	340	272	2644	984	944	588	286	598
CD93	1203	369	661	91	2362	726	730	529	735	670
CDC123	1342	447	189	544	2702	140	996	495	564	144
CDC14A	852	557	65	152	2398	1077	239	141	229	185
CDC14B	1348	414	802	223	2681	1243	767	694	667	661
CDC16	109	262	160	215	2716	451	1062	385	277	183
CDC23	411	616	213	218	2719	762	1183	713	676	512
CDC25B	1208	627	416	135	2614	1226	1112	565	772	665
CDC34	1513	723	527	271	1972	913	803	204	577	738
CDC37	1457	570	599	324	2601	933	1058	719	569	345
CDC40	1138	607	551	442	2373	1003	506	634	577	696
CDC42	1456	330	581	227	2644	1138	1143	642	831	763
CDC42BPA	1405	267	616	310	2356	788	367	550	544	623
CDC42BPB	1350	283	263	387	2243	454	320	167	453	213
CDC42EP1	581	418	255	201	2682	819	960	706	539	355
CDC42EP3	1188	191	805	128	2704	1207	1222	792	796	823
CDC5L	1414	771	797	290	2746	765	108	502	833	757
CDC6	108	170	105	133	1998	607	220	385	115	109
CDC7	1427	266	243	70	2694	851	1062	735	647	558
CDH11	327	732	833	171	1962	1245	1063	813	700	768
CDH12	189	614	249	451	2205	720	399	769	117	541
CDH13	796	521	184	217	2079	861	385	791	42	134
CDH18	1095	183	710	272	2431	1248	1275	729	599	787
CDH2	95	292	835	181	2733	922	688	696	785	815
CDH22	973	754	530	256	2679	1097	1196	147	681	620
CDH4	705	536	385	305	2496	416	127	115	228	239
CDH5	731	112	661	241	2019	77	87	214	564	624
CDH6	1111	331	838	315	2657	1183	1205	729	693	782
CDH8	309	173	123	320	2347	942	485	660	220	409
CDIPT	1466	274	659	480	1615	712	168	408	647	622
CDK10	1504	787	435	217	2634	389	138	201	399	409
CDK13	1376	231	843	435	2692	987	809	214	671	729
CDK14	321	481	771	322	2447	1162	1149	748	718	748
CDK16	360	577	420	393	1678	966	457	637	463	615
CDK17	1336	767	306	310	2349	572	418	606	486	406
CDK19	1031	406	706	272	2727	927	322	590	708	785
CDK2	274	649	469	166	2384	672	873	75	618	526
CDK20	1548	371	303	375	2376	663	377	543	437	694
CDK2AP1	1361	466	546	337	1652	782	205	212	578	433
CDK2AP2	969	348	681	264	2626	541	198	154	607	694
CDK4	1345	249	578	377	2673	1032	488	322	707	723
CDK5	1053	674	622	551	2126	938	309	577	612	622
CDK5R1	485	683	811	300	2509	1208	586	736	672	760
CDK5R2	1185	733	340	454	2692	945	270	699	564	192
CDK7	1480	598	313	486	1230	333	41	442	392	248
CDK8	858	572	690	509	2739	1229	1029	792	602	615
CDK9	1526	403	94	77	2609	496	888	185	610	463
CDKL3	1405	516	352	114	2052	1301	177	389	514	515
CDKN1A	147	340	515	164	2706	197	226	287	441	368
CDKN1B	1510	733	294	286	2731	566	281	691	709	470
CDKN2C	251	252	202	343	2428	353	380	508	322	579
CDKN2D	969	645	486	524	2386	1307	958	779	517	700
CDKN3	201	469	852	415	2074	1138	132	638	315	500
CDO1	241	476	96	289	2658	340	890	625	49	109
CDR1	1486	326	211	226	2595	390	483	409	294	272
CDS1	1312	454	652	188	2382	1195	1212	671	478	601
CDS2	754	420	522	333	2537	1082	1020	444	605	628
CDV3	1486	376	795	315	2684	898	542	208	651	806
CDYL	337	649	198	386	2533	937	245	592	85	134
CEBPB	1471	471	373	385	2717	582	516	673	451	261
CEBPD	160	124	275	244	2683	307	217	556	420	104
CEBPG	1379	492	598	257	2384	559	142	464	726	678
CEBPZ	1437	537	350	233	1747	463	132	155	746	590
CELF1	178	300	848	130	2731	1159	1211	712	710	700
CELF2	1030	530	777	231	2704	1160	1203	767	630	798
CELF3	414	582	756	112	2362	1294	1100	595	700	774
CELSR2	1130	742	294	283	2332	787	131	333	479	363
CELSR3	1354	678	685	436	2419	692	851	460	526	445
CENPB	981	542	486	203	2536	647	903	524	540	564
CEP164	139	387	177	272	2513	930	1116	729	480	321
CEP170	1410	742	934	244	2739	1233	1260	826	856	801
CEP250	1470	441	209	113	2316	665	160	114	477	359
CEP290	1394	513	540	341	2693	727	1009	231	547	549
CEP350	1503	587	718	252	2708	1174	688	565	506	680
CEP57	1420	758	664	324	2716	1078	1056	750	815	669
CEP68	276	414	712	352	2452	846	1007	749	672	665
CEP70	1447	729	195	274	2618	1032	429	589	496	287
CEPT1	1519	275	627	120	2320	1151	466	341	177	354
CES2	232	589	335	299	2531	389	880	506	187	350
CETN2	1343	566	346	261	2681	845	271	456	553	504
CETN3	1557	587	292	353	2714	699	153	376	554	488
CFDP1	640	458	585	105	2626	1013	584	690	636	484
CFI	148	174	357	165	2286	235	369	86	507	302
CFL1	1425	329	731	471	2543	896	203	679	511	817
CFLAR	260	447	79	311	2258	683	486	263	268	91
CGGBP1	1428	581	598	230	2741	863	900	587	801	741
CGREF1	669	689	703	526	2474	905	613	274	770	727
CGRRF1	1278	599	772	348	2400	1199	853	582	418	329
CH25H	478	401	233	180	2645	408	446	497	236	437
CHAF1A	117	730	81	339	2353	554	112	110	60	176
CHD1	1488	572	804	353	2702	962	1112	239	714	804
CHD1L	405	257	550	303	2337	1301	1083	785	187	589
CHD2	1199	479	486	168	2610	704	943	312	617	638
CHD3	1485	648	782	366	2543	1336	1048	781	516	711
CHD4	1318	143	708	340	2667	484	386	173	462	476
CHD9	1448	602	796	385	2683	1055	1083	404	703	835
CHEK1	91	292	464	135	2700	1092	1208	127	666	646
CHERP	279	485	813	329	2390	850	672	465	514	725
CHGA	755	597	370	357	2650	1101	1294	623	479	435
CHGB	250	513	277	453	2487	705	586	500	277	244
CHKA	1296	568	232	322	2098	565	557	569	208	187
CHL1	748	563	750	118	2660	963	693	665	704	788
CHMP1A	900	815	765	282	2354	1247	137	544	601	767
CHMP2A	1364	641	590	425	2078	966	1200	306	525	619
CHMP2B	1520	749	264	441	2420	228	261	523	576	457
CHMP7	1119	566	812	476	2662	976	262	422	687	783
CHN1	250	310	838	499	2469	1197	1129	694	739	729
CHN2	828	571	602	345	1552	1190	1161	662	667	730
CHPF	588	750	373	132	2694	1205	182	604	505	366
CHPT1	1396	610	489	424	2175	608	897	582	305	295
CHRD	1201	543	424	278	2746	491	197	416	663	552
CHRDL1	135	450	89	272	1209	714	515	644	82	294
CHRM3	291	559	559	325	2616	819	438	541	513	483
CHRNB2	1424	516	277	254	2280	757	1109	68	472	329
CHST1	189	562	403	97	2401	539	530	280	592	307
CHST10	1255	579	522	333	2673	938	142	352	582	597
CHST2	159	409	394	358	2512	1306	508	698	525	522
CHST3	240	401	136	312	2645	702	429	327	309	328
CHSY1	1031	509	534	443	2555	400	278	533	499	614
CHUK	1499	137	438	63	2591	700	62	91	312	700
CIAO1	1431	274	334	282	1941	1204	400	550	305	336
CIAPIN1	1506	396	238	531	2071	236	444	562	279	492
CIB1	1379	385	764	379	2720	1102	1104	382	654	700
CIB2	1284	416	656	217	2637	985	631	228	579	669
CIC	111	672	690	417	2383	1123	339	562	468	703
CIITA	64	247	855	258	2680	879	1248	176	769	772
CIR1	1387	287	372	182	2616	1015	539	482	243	171
CIRBP	111	400	516	155	2570	752	649	177	291	689
CITED1	1403	627	641	544	2654	440	532	721	465	774
CITED2	700	551	202	222	2648	321	126	615	479	680
CIZ1	1544	807	470	432	2126	307	514	648	476	547
CKAP2	1378	668	387	106	2726	279	293	429	671	326
CKAP4	1392	143	816	189	2450	1005	961	772	746	750
CKAP5	1198	400	900	403	2756	919	494	301	472	735
CKB	1522	673	777	106	2281	1258	1201	768	713	732
CKMT2	578	191	624	292	2693	1000	859	730	351	466
CKS2	100	269	295	400	2585	983	554	789	529	266
CLASP1	505	375	908	86	2740	1081	1030	390	647	785
CLASP2	526	801	542	314	2638	1078	1155	785	664	650
CLASRP	975	340	182	170	2600	455	824	548	561	471
CLCC1	1458	522	501	462	2190	1137	421	304	416	617
CLCN3	1101	787	417	384	2307	376	285	494	311	525
CLCN4	406	727	326	380	2561	665	374	560	217	471
CLCN5	196	579	421	219	1889	871	281	72	436	485
CLCN6	1493	349	401	464	2239	1088	421	766	631	436
CLCN7	1376	761	288	414	2609	1022	465	297	556	317
CLDN10	213	283	282	349	2678	673	141	487	307	321
CLDN5	405	349	621	301	2617	127	183	230	527	637
CLDND1	1232	369	654	345	2457	1254	954	777	428	679
CLGN	415	584	254	139	2609	983	1152	681	315	502
CLIC1	591	388	551	190	2178	177	64	181	616	677
CLIC4	1439	512	243	294	2645	997	521	581	551	251
CLINT1	408	703	580	189	2696	711	130	500	538	694
CLIP1	1410	462	411	379	2661	501	883	551	441	621
CLIP2	1077	658	725	344	2165	1259	161	433	467	593
CLIP3	421	340	235	449	1871	920	182	615	320	320
CLK2	1397	181	281	255	2587	417	492	323	497	521
CLK3	1300	168	395	417	2525	988	569	475	632	699
CLK4	1419	718	133	243	1934	849	241	424	76	303
CLN5	1528	333	268	249	2491	616	293	138	328	368
CLNS1A	1284	354	310	157	2273	1104	263	609	412	342
CLOCK	211	238	485	203	2517	768	863	384	457	686
CLP1	1377	424	361	300	2553	206	92	99	481	747
CLPP	221	480	659	501	2511	1167	798	471	639	759
CLPTM1	1503	494	438	201	2497	1078	1208	721	784	450
CLPX	1320	646	387	347	2626	621	254	398	422	494
CLSTN1	1297	747	397	409	2633	756	806	281	558	331
CLSTN3	1028	764	345	118	2557	958	735	536	659	387
CLTA	1443	619	366	199	2369	956	906	548	405	425
CLTB	1482	622	584	455	2668	890	1317	440	679	608
CLTC	434	453	493	158	2505	1092	1178	648	348	647
CLU	732	159	770	433	2621	1236	1108	680	580	639
CLUAP1	137	584	215	424	2700	862	398	170	330	256
CLUL1	43	129	526	121	2216	677	330	288	468	551
CMTM6	1483	303	59	373	2181	352	669	154	260	353
CNBP	1366	506	323	215	2220	1216	1107	693	445	343
CNDP2	1340	401	542	264	2460	1190	1151	104	445	384
CNKSR1	238	438	174	234	2377	952	319	54	422	406
CNKSR2	544	624	618	247	2529	959	391	625	550	649
CNN3	241	122	462	380	2349	722	686	282	675	496
CNNM2	1411	527	297	220	2015	844	983	623	530	346
CNOT1	1387	101	764	398	2740	880	906	400	619	690
CNOT3	1465	411	751	181	2353	326	163	176	570	661
CNOT4	1476	336	631	187	2756	971	1146	341	544	701
CNOT7	1383	508	138	394	2660	289	406	585	728	572
CNOT8	1288	694	536	518	2716	636	360	487	837	591
CNP	318	520	664	316	2557	1244	1253	732	552	605
CNPY2	1362	439	731	423	2279	314	1228	516	448	785
CNPY3	1419	714	527	439	2449	397	398	224	474	739
CNR1	243	540	884	147	2565	1138	1168	604	772	721
CNTN1	208	624	203	390	2202	710	400	549	366	559
CNTN2	254	439	466	294	2274	1213	1137	712	586	483
CNTN6	116	109	149	268	2421	355	403	485	190	89
COASY	1125	671	731	469	2653	845	943	598	596	602
COBL	252	452	546	398	2593	1120	1232	718	605	602
COBLL1	861	430	146	122	2542	886	141	140	63	77
COCH	88	170	582	211	2491	1217	1179	760	657	665
COG2	959	249	564	304	2274	1274	853	757	121	602
COG4	1430	652	407	291	2683	456	29	262	516	489
COG5	164	827	274	319	2700	741	415	405	180	291
COIL	1423	451	642	550	2742	1078	712	499	841	754
COL11A1	133	324	137	198	2108	1070	272	610	209	446
COL16A1	170	712	638	515	2720	899	1262	798	796	568
COL18A1	77	727	702	81	2658	993	95	331	340	461
COL1A1	550	795	727	175	2283	1255	1222	735	635	719
COL1A2	1022	287	791	92	2207	1128	779	752	647	719
COL3A1	1240	161	746	120	2437	1195	1172	717	639	726
COL4A1	77	172	746	104	2587	1190	1220	733	720	728
COL4A2	343	224	790	174	2565	1227	701	757	729	750
COL4A5	735	533	297	295	2249	966	755	693	478	535
COL6A1	1126	632	625	191	2512	624	349	102	506	659
COL6A2	1027	640	749	256	2512	862	335	474	580	711
COL9A3	214	343	154	230	2642	977	71	387	210	270
COMMD4	834	650	586	177	2547	787	717	305	505	691
COMT	242	348	555	313	2542	184	309	570	557	645
COPA	1409	564	498	229	2444	1121	165	492	292	373
COPB1	75	529	692	356	2738	624	459	618	801	545
COPB2	936	623	618	385	2693	1195	127	437	279	483
COPE	1448	626	667	368	2349	797	1047	329	612	654
COPS2	1466	729	282	508	2657	377	397	587	583	411
COPS3	1451	425	247	512	2708	589	625	552	503	280
COPS5	1346	670	497	460	2150	884	833	511	119	530
COPS6	189	696	467	393	2549	1135	1210	624	318	583
COPS7A	1436	507	822	404	2388	1068	1111	564	676	718
COPS8	1410	782	361	482	2218	716	308	651	560	380
COQ7	1447	221	219	374	2505	760	294	759	479	383
COQ9	1410	235	693	238	2238	1003	932	317	630	799
CORO1A	405	626	358	447	1879	883	352	631	599	336
CORO2A	261	73	225	96	2166	425	63	140	257	376
CORO2B	246	281	249	271	2010	1163	1094	686	577	304
COX10	174	417	701	218	2690	780	773	456	609	655
COX11	1081	660	752	430	2435	1030	313	689	648	671
COX4I1	1379	639	893	411	2087	1028	1280	779	616	757
COX5A	1426	295	629	486	2372	1074	1081	664	463	410
COX5B	1506	646	855	377	2134	1266	1270	780	679	709
COX6B1	1416	693	739	168	1832	1197	990	774	578	753
COX6C	538	398	788	473	2401	1113	957	700	491	633
COX7A1	532	433	870	302	2723	1042	1203	733	732	748
COX7A2	229	274	501	502	1933	623	569	550	449	474
COX7A2L	1318	235	323	131	2529	1202	1050	645	534	361
COX7B	94	248	787	257	2578	1160	893	665	423	555
COX8A	61	725	712	412	2138	843	828	592	596	683
CP	135	414	432	169	2681	924	351	531	89	144
CPD	509	770	368	274	2288	593	103	492	247	470
CPE	197	519	326	424	2475	514	317	563	376	356
CPEB3	1240	652	531	334	2527	1365	135	505	523	698
CPLX2	707	479	595	315	2657	798	853	107	760	498
CPM	867	397	640	368	2554	1257	793	662	424	688
CPNE1	1334	517	756	135	2718	580	430	75	629	602
CPNE3	1189	708	452	389	2725	909	1156	250	717	501
CPNE6	1088	582	403	426	2646	807	391	756	544	339
CPOX	952	521	668	306	2628	1109	1101	696	482	676
CPSF4	1477	645	158	292	1768	467	600	475	46	170
CPSF6	1396	617	742	453	2712	1121	1051	601	772	799
CPT1A	220	522	268	341	2683	968	276	516	402	367
CPT2	215	541	454	219	2091	1147	851	493	363	612
CRABP1	651	292	173	267	2263	123	102	169	62	522
CRABP2	644	609	407	118	2154	112	60	196	128	667
CRADD	85	100	773	424	2196	737	887	370	437	571
CRAT	1507	561	483	105	2166	115	280	103	588	746
CRCP	1426	281	272	386	2507	808	200	130	494	516
CREB1	1427	719	728	263	2741	247	352	499	768	777
CREB3	1258	448	515	358	2415	964	528	648	617	482
CREB3L2	308	455	332	240	2498	1035	583	664	337	88
CREB5	1024	515	142	223	2297	773	404	548	233	407
CREBBP	654	459	762	349	2627	1109	111	528	620	678
CREBL2	1453	836	808	457	2508	1301	1121	759	599	725
CREBZF	1430	694	374	366	2576	792	1229	350	355	383
CREG1	1450	525	213	382	2414	321	332	426	313	348
CRELD1	1512	719	810	409	2728	801	596	350	673	699
CREM	1220	465	598	135	2364	917	538	427	551	431
CRHBP	207	448	141	531	2550	605	416	661	302	341
CRHR1	1163	685	316	268	2715	860	413	253	572	458
CRIM1	83	587	88	228	2150	163	63	274	63	548
CRIP2	1398	561	684	510	2045	1279	115	750	596	715
CRK	150	395	789	352	2703	1294	1201	723	806	733
CRKL	299	276	426	355	2172	1273	560	749	252	349
CRLF1	314	613	849	141	2709	657	599	768	706	721
CRLF3	1264	617	77	101	2300	406	896	193	296	201
CRMP1	1518	693	816	315	2624	1340	1197	834	722	791
CROCC	850	710	447	182	2334	809	351	270	511	493
CROCCP2	85	391	45	62	2068	342	571	322	247	234
CROT	1191	520	675	209	2237	1099	91	338	533	621
CRTAC1	1103	410	447	125	2593	678	466	570	515	314
CRTAP	1237	636	744	351	2020	1178	1197	615	396	340
CRTC1	567	820	315	260	2579	293	128	669	104	131
CRY1	555	356	724	273	2720	872	799	171	833	751
CRYM	773	426	304	473	1922	940	802	556	479	173
CRYZ	134	423	756	123	2538	875	502	584	591	628
CRYZL1	1490	702	334	322	2612	495	252	446	503	380
CS	149	345	463	142	2608	514	161	195	212	209
CSAD	1446	227	119	202	2630	1220	1136	495	428	303
CSDE1	190	626	575	263	2753	583	287	576	612	704
CSE1L	1326	577	669	497	2720	540	164	290	747	640
CSF1	432	489	192	174	2701	864	334	129	447	531
CSF1R	390	65	66	213	2525	652	909	376	76	93
CSGALNACT1	977	577	103	454	2427	159	94	216	118	137
CSK	1447	694	794	239	2456	1225	217	519	728	772
CSNK1A1	371	731	616	252	2749	1070	979	407	814	769
CSNK1D	1440	517	425	269	1783	646	132	195	511	504
CSNK1E	134	622	765	307	2635	1231	566	679	640	759
CSNK1G2	189	618	228	327	2315	553	96	289	646	269
CSNK2A1	1486	594	824	199	2717	1146	1143	621	716	745
CSNK2A2	1495	308	257	483	2726	1068	362	239	174	426
CSNK2B	1124	441	398	375	2641	269	104	388	414	571
CSPG5	1105	295	223	107	2651	1253	1057	758	365	337
CSRNP3	1212	160	713	354	2713	1252	1218	458	714	785
CSRP1	240	176	738	412	2583	1256	1132	789	511	736
CSRP2	101	482	671	144	2426	1187	1136	718	705	700
CST3	408	174	690	311	2698	363	400	478	671	585
CSTB	1160	94	359	274	2257	871	622	776	107	480
CSTF1	1383	111	291	318	2708	928	731	532	171	87
CSTF2	1374	529	901	99	2684	208	303	133	704	642
CSTF2T	115	729	687	203	2714	457	342	243	692	530
CSTF3	761	233	349	388	2756	1191	1043	318	635	610
CTAGE5	1349	677	454	92	2644	742	220	80	267	420
CTBP1	213	521	324	149	1820	1056	427	59	204	362
CTBP2	726	523	697	276	2572	789	1251	684	782	725
CTCF	82	611	722	105	2694	514	444	196	491	558
CTDNEP1	942	739	691	128	2365	1056	276	442	668	731
CTDP1	1133	799	632	181	2232	973	207	145	375	515
CTDSP2	216	399	172	367	2096	605	305	533	428	350
CTDSPL	160	541	241	464	2344	543	298	175	397	232
CTGF	73	511	43	192	2595	679	74	162	76	124
CTH	126	512	230	213	2139	415	173	94	77	237
CTNNA1	224	235	86	320	1932	704	176	718	154	280
CTNNA2	1434	580	168	266	2278	679	476	786	397	313
CTNNAL1	1439	323	240	267	2249	624	77	714	133	278
CTNNB1	1362	164	65	110	2545	259	444	469	82	179
CTNNBIP1	1454	501	524	262	2274	1064	237	300	564	535
CTNND2	1473	606	202	122	1572	753	179	273	181	171
CTNS	257	535	109	365	1867	717	389	161	260	436
CTR9	886	632	773	378	2727	555	205	199	754	743
CTSA	1524	666	645	302	2518	1113	1130	458	759	814
CTSB	1038	437	567	447	2575	1033	902	563	496	428
CTSD	158	731	474	107	2547	1233	1231	725	687	398
CTSF	1436	715	827	341	2634	1043	1143	707	605	737
CTSH	625	368	340	237	2636	1073	1192	696	317	423
CTSK	1190	442	239	338	2132	771	222	127	84	283
CTSO	562	604	198	207	2380	1088	464	125	305	351
CTSS	80	550	66	176	2648	729	486	397	107	72
CTSZ	1345	366	329	232	2734	1113	1141	402	412	528
CTTN	1342	131	353	178	2447	1226	1115	796	707	471
CUL1	211	489	584	443	2712	226	293	441	506	511
CUL2	351	507	329	400	2708	870	432	331	564	577
CUL3	1373	719	414	506	2715	325	505	516	620	584
CUL4A	195	522	647	212	2657	272	513	99	704	807
CUL4B	1458	748	745	353	2741	650	373	577	764	666
CUL5	1439	750	497	284	2670	461	286	533	644	692
CUL7	1527	845	656	127	2418	1148	705	407	486	575
CUX1	467	225	239	379	2329	453	140	536	213	116
CX3CL1	167	678	333	339	2696	836	333	671	530	259
CX3CR1	145	178	363	264	2121	746	318	402	60	43
CXADR	1484	501	792	402	2722	1311	1184	832	846	808
CXCL12	56	582	703	107	2100	986	611	678	683	700
CXCR4	282	238	512	324	2560	981	643	271	577	577
CYB561	155	562	289	152	2657	804	464	639	416	241
CYB561D2	734	747	421	234	2562	109	399	100	504	729
CYB5A	314	390	656	325	2558	429	94	417	463	554
CYB5B	1296	376	289	297	2298	1193	940	692	371	332
CYB5R1	1434	258	677	228	2547	1162	1125	627	477	669
CYB5R3	80	245	582	188	2340	439	843	190	537	686
CYBB	146	314	301	134	2252	518	78	272	59	153
CYC1	1497	505	699	520	2277	1074	1083	524	564	545
CYCS	1452	613	518	282	2231	667	527	571	534	519
CYHR1	1492	853	513	263	2698	207	150	224	679	606
CYP1B1	1088	604	76	190	2141	353	171	216	517	467
CYP2E1	99	252	236	152	2334	868	123	330	311	304
CYP2R1	409	167	505	172	2567	991	888	175	624	487
CYP7B1	1137	548	404	185	2298	858	569	55	107	518
CYR61	360	203	40	217	2476	377	690	394	134	178
CYTH1	562	484	86	217	2003	703	261	443	498	442
CYTH2	1515	681	631	470	2686	1257	76	595	290	536
CYTH4	155	737	207	89	2685	353	118	86	169	105
DAAM2	427	265	648	451	2667	1193	896	724	677	652
DAB2	92	677	702	180	1515	990	1152	642	334	695
DAD1	809	443	515	393	2394	1128	879	490	368	673
DAG1	247	536	734	375	2362	484	266	575	550	668
DAP	1276	84	659	245	2640	397	325	534	619	699
DAP3	1394	274	243	75	2327	536	119	155	128	169
DAPK1	1302	341	713	246	2375	574	525	196	485	423
DAPK2	363	651	556	157	2720	1011	1014	373	711	612
DAPK3	1264	637	456	93	1989	840	1104	280	359	397
DARS	1462	596	329	315	2573	994	173	432	361	332
DAXX	1263	463	717	251	2338	75	93	252	674	710
DAZAP2	1458	679	812	375	2486	1386	1283	742	180	493
DBF4	1411	96	430	289	2595	267	746	295	461	332
DBF4B	680	167	244	112	2512	213	174	140	506	573
DBI	275	219	388	407	2642	277	170	570	382	524
DBN1	1285	554	796	228	2608	1259	1152	697	621	753
DBP	1371	627	416	114	2716	934	1011	427	675	402
DBT	1468	216	665	446	2418	1209	192	348	325	466
DCAF11	1471	418	756	321	2348	931	1053	428	616	650
DCAF13	1309	131	448	380	2191	707	935	287	796	551
DCAF8	134	195	797	404	2461	1193	1125	744	707	725
DCK	1463	652	274	388	2687	1046	745	757	672	474
DCLK1	217	596	373	297	2439	1003	412	753	446	563
DCN	462	662	251	152	2176	279	79	283	541	491
DCP2	1391	579	664	127	2736	650	1238	477	773	745
DCTD	1474	656	788	462	2399	1092	1125	322	309	624
DCTN1	1521	654	402	356	2612	734	987	250	680	393
DCTN2	1557	512	412	486	2686	772	903	530	469	591
DCTN3	1494	510	459	500	2619	1088	232	547	589	613
DCTN5	629	294	604	421	2697	538	451	547	413	530
DCTN6	1455	631	319	289	2233	1119	558	553	528	342
DCUN1D4	1442	743	487	319	2497	962	152	703	583	625
DCX	216	276	868	472	2688	1283	1242	809	759	790
DDAH1	790	465	543	337	2395	1174	521	351	203	320
DDAH2	540	656	756	192	2459	1066	1117	656	711	803
DDB1	1489	455	352	126	2671	1025	1030	673	231	454
DDB2	718	453	477	97	2429	559	638	84	534	620
DDHD2	697	379	758	366	2591	1166	466	628	599	714
DDIT3	1255	471	703	301	2570	1142	980	779	439	652
DDIT4	538	242	356	464	1863	488	385	529	248	313
DDOST	1518	645	665	403	2471	892	483	675	606	684
DDT	314	669	759	217	1490	482	954	264	284	619
DDX1	811	479	664	543	2560	1242	1248	747	476	535
DDX10	373	133	494	375	2592	598	1151	387	323	529
DDX17	203	88	626	133	2676	889	777	66	544	433
DDX18	1499	743	598	419	2729	541	204	423	807	733
DDX21	1486	685	711	322	2737	451	407	584	749	816
DDX23	1408	715	607	560	2715	324	106	504	457	584
DDX24	1324	210	604	171	2335	1246	1234	788	578	511
DDX28	1496	674	349	380	1883	754	1094	99	476	526
DDX3X	102	607	659	209	2710	189	452	492	468	589
DDX42	1407	243	310	281	2225	1091	933	703	228	198
DDX46	1399	632	720	526	2740	964	356	443	633	748
DDX49	1193	813	729	395	2509	1397	231	763	690	761
DDX5	808	512	332	291	2740	517	432	325	546	537
DDX50	1166	358	164	443	2651	499	214	605	589	358
DDX6	1492	681	836	221	2736	326	623	243	664	706
DEAF1	1254	686	472	313	2604	913	244	709	545	614
DECR1	1081	338	528	400	2474	1250	1099	697	145	325
DEDD	839	222	649	239	2699	687	583	387	724	690
DEGS1	1318	721	537	304	2438	1119	720	384	415	147
DEK	1476	553	337	387	2708	746	223	178	765	680
DENND1B	1379	352	493	269	2632	212	1335	115	766	574
DENND3	661	268	375	133	2653	1358	1176	698	674	523
DENND4A	155	651	626	332	2580	648	65	541	411	775
DENND4B	1542	373	757	326	2688	1187	208	743	742	775
DENND4C	1447	61	653	394	2726	1043	967	503	644	597
DENND5A	1320	373	431	326	2481	912	858	671	368	603
DEPDC5	1514	735	369	207	2483	1142	821	654	488	484
DEXI	109	484	908	246	2682	1256	1176	755	758	779
DFFA	1230	104	137	144	1472	239	124	162	116	144
DFFB	1490	678	518	427	2459	473	236	262	465	460
DFNA5	1335	321	269	473	2740	356	150	411	168	130
DGKA	1474	392	539	485	2614	875	703	552	636	531
DGKB	388	696	707	153	2495	1260	1181	291	587	770
DGKD	790	557	795	195	2583	1255	1192	763	664	679
DGKE	1416	86	502	328	2436	715	897	290	480	688
DGKG	276	223	589	162	2607	1193	555	262	654	702
DGKI	187	538	601	345	2406	892	440	564	320	678
DGKZ	198	670	554	346	2759	1026	1180	429	786	460
DGUOK	1464	469	522	442	2709	501	195	613	660	652
DHCR24	1252	571	444	249	2219	1197	1149	687	508	447
DHCR7	1010	237	233	89	2401	171	210	236	243	545
DHPS	1416	628	690	506	2709	436	263	510	599	690
DHRS12	1334	218	236	96	2259	347	794	90	75	517
DHRS3	563	366	692	289	2722	689	778	576	273	444
DHRS7	62	445	755	227	2414	1067	1083	694	372	476
DHTKD1	382	195	341	311	2639	1022	878	585	414	377
DHX15	159	719	757	483	2746	804	127	284	585	802
DHX16	1492	746	333	424	2419	160	1174	521	459	443
DHX29	1484	443	680	215	2752	773	703	600	728	677
DHX30	1548	780	362	331	1911	651	993	381	232	365
DHX34	1488	630	310	61	2416	778	184	112	609	481
DHX38	1437	741	606	136	2383	372	245	264	531	481
DHX9	1350	507	762	285	2742	616	699	638	487	625
DIAPH1	993	445	97	160	2576	621	174	379	279	370
DIAPH2	1412	395	83	152	2285	900	361	769	285	260
DICER1	1537	645	755	87	2701	1048	810	540	649	786
DIO2	496	276	240	160	2658	818	678	589	378	273
DIP2A	243	388	437	80	2168	1110	1143	99	507	376
DIP2C	1093	431	854	355	2604	1081	572	183	615	719
DIXDC1	803	397	341	227	2395	1051	299	147	490	562
DKK1	113	768	170	379	1455	98	837	79	558	396
DKK3	1408	332	678	227	2620	1149	1018	740	637	593
DLAT	1376	700	188	317	2337	915	455	599	560	491
DLC1	786	333	421	221	2493	1013	256	707	333	341
DLD	607	762	768	305	2395	1197	1100	698	573	709
DLG1	1489	705	577	243	2463	1088	423	563	484	701
DLG2	230	497	372	219	2240	901	761	774	384	599
DLG3	1452	453	237	501	2193	1205	684	791	107	283
DLG4	1138	616	531	392	2558	820	537	183	652	540
DLG5	1226	488	890	279	2554	1264	1241	766	690	722
DLGAP1	250	402	571	223	2437	908	674	668	571	666
DLGAP2	284	184	513	369	2690	627	334	541	499	657
DLGAP4	234	578	502	302	2320	1041	725	779	270	606
DMD	1302	821	447	220	2404	1097	999	347	270	530
DMTF1	1156	335	385	292	2639	1021	1088	448	437	354
DMWD	247	589	365	323	2567	1094	823	663	572	407
DMXL1	912	606	547	232	2329	1076	79	196	301	678
DMXL2	437	748	621	336	2385	781	475	492	434	746
DNAH17	186	260	622	201	2475	414	485	93	663	680
DNAJA1	212	561	177	397	2649	602	185	563	479	378
DNAJA2	1278	642	313	462	2581	709	620	651	556	527
DNAJA3	1398	160	821	481	2303	1265	1233	775	703	714
DNAJB1	1230	210	43	378	2290	305	251	610	21	280
DNAJB12	169	603	232	117	2675	159	785	176	536	348
DNAJB2	764	730	514	255	2703	638	621	674	631	543
DNAJB4	1478	694	722	237	2522	658	153	603	583	685
DNAJB5	52	537	631	330	2647	1241	976	822	540	570
DNAJB6	1519	195	136	446	2425	174	116	411	585	368
DNAJB9	1282	740	568	324	2259	868	354	645	562	486
DNAJC11	1474	474	130	285	2227	953	897	452	308	168
DNAJC13	217	315	553	154	2697	436	566	561	330	681
DNAJC16	1102	465	665	382	2336	1166	526	344	413	675
DNAJC2	1377	144	164	214	2684	313	261	494	391	282
DNAJC24	1424	703	657	303	2527	990	346	140	539	653
DNAJC4	1313	650	591	206	2714	584	297	511	398	641
DNAJC6	246	642	491	271	2520	1169	962	650	373	524
DNAJC7	116	128	747	246	2426	935	862	290	620	575
DNAJC8	86	325	391	530	2681	841	97	713	487	443
DNAJC9	285	545	536	367	2683	894	808	518	558	518
DNAL4	1127	488	513	233	1613	838	1211	532	439	391
DNASE1L1	1464	123	833	349	2735	1123	1252	457	745	768
DNASE2	163	676	438	377	2716	1034	1119	542	574	544
DNM1L	1335	660	393	339	1970	662	342	606	528	713
DNM2	261	581	310	163	1744	706	848	556	574	404
DNM3	803	334	573	55	1818	861	302	677	632	687
DNMBP	763	737	243	282	2343	230	246	302	462	220
DNMT1	417	260	680	208	2634	795	332	615	417	404
DNPEP	1458	592	638	145	2679	256	184	46	629	710
DNTTIP2	1307	426	348	321	2712	596	148	155	689	553
DOC2A	1162	626	714	327	2635	950	1199	483	804	377
DOCK1	418	232	233	339	2361	1244	577	722	154	156
DOCK4	75	539	282	268	2603	955	197	163	119	470
DOCK9	502	617	527	156	2004	1088	627	757	383	587
DOHH	452	675	144	275	2662	891	1110	755	184	184
DOK4	1257	650	776	295	2574	1273	1162	763	709	756
DOK5	250	739	771	253	2589	1275	1243	824	813	767
DOLK	1208	81	92	416	2292	593	132	131	537	470
DOPEY1	310	541	745	177	2617	664	1209	160	543	653
DOPEY2	270	113	798	80	2713	921	572	419	530	668
DPAGT1	1489	401	389	378	2109	1118	269	729	480	396
DPF2	903	571	230	394	2554	925	505	735	489	440
DPH2	1177	575	443	295	1652	592	101	85	399	238
DPM1	1302	758	286	388	2651	939	285	614	501	367
DPM2	1380	336	657	273	2333	1085	313	674	599	767
DPP6	1000	213	422	126	2393	1005	953	420	595	491
DPY19L4	1428	514	472	382	2294	1002	314	161	132	344
DPYD	189	632	219	195	2420	881	419	64	39	603
DPYSL2	182	343	484	279	2698	719	410	480	438	452
DPYSL3	1345	178	795	217	2645	1287	1286	811	816	832
DPYSL4	1249	558	773	413	2436	1157	349	815	663	681
DR1	1471	728	308	486	2660	1184	1099	783	688	586
DRAP1	206	668	394	461	2418	948	215	345	410	550
DRD2	298	657	285	290	2693	817	201	96	548	272
DRG1	1476	214	287	385	2673	938	940	771	406	204
DRG2	1447	700	677	321	2140	986	471	283	664	796
DSC2	811	425	705	147	2274	1106	1297	233	618	703
DSCR3	90	305	313	309	2712	229	499	395	578	404
DSP	79	410	487	209	2357	305	51	152	99	542
DST	380	388	530	318	2448	1056	284	486	487	642
DSTN	564	667	234	453	1888	202	486	512	495	342
DSTNP2	450	473	325	309	2564	472	162	483	568	397
DSTYK	554	312	590	362	2439	1117	913	660	581	632
DTNA	348	272	406	335	2594	1095	397	238	200	355
DUS4L	1503	722	333	246	2692	593	445	328	799	612
DUSP1	198	82	55	151	1247	110	171	427	222	159
DUSP11	1337	724	277	264	2712	661	611	329	731	577
DUSP2	394	243	668	248	2679	515	306	507	685	438
DUSP3	277	525	655	444	2498	1008	744	606	454	457
DUSP4	45	442	587	137	2471	599	62	435	454	635
DUSP5	166	139	45	179	2621	145	307	242	146	156
DUSP6	284	501	318	199	2271	715	503	409	147	138
DUSP8	697	449	380	310	2681	1027	752	642	555	386
DUT	1539	481	387	313	2342	436	107	693	381	262
DVL1	941	743	439	302	2490	771	558	297	614	331
DVL3	1418	147	784	400	2547	1056	299	516	645	741
DYNC1H1	1445	739	625	346	2139	404	444	539	344	482
DYNC1I1	1231	538	136	128	2433	873	391	295	142	147
DYNC1I2	1438	519	545	198	2732	328	335	320	730	369
DYNC1LI2	1420	177	491	257	2117	784	274	747	369	693
DYNC2LI1	1290	490	397	170	1935	783	352	246	155	318
DYNLL1	1218	343	567	444	2110	908	814	466	442	400
DYNLRB1	330	605	653	200	1852	1419	1260	64	382	633
DYNLT1	1168	362	576	402	2628	1112	1201	761	718	708
DYNLT3	1381	595	777	119	2403	1260	1266	800	651	775
DYRK1A	257	418	785	172	2743	362	742	323	760	812
DYRK2	1467	175	858	306	2665	1319	1212	835	826	831
DYRK4	397	402	428	400	2701	889	751	484	207	637
DZIP1	826	479	61	205	1874	1048	1130	682	119	117
DZIP3	323	671	442	285	2520	912	440	327	512	514
E2F1	142	207	598	296	2633	909	1222	448	590	752
E2F3	1022	351	413	216	2321	831	1047	525	350	526
E2F6	1459	432	247	472	2236	773	174	249	95	184
EAF2	306	607	813	183	2525	221	128	113	445	418
EAPP	98	664	358	573	2714	227	617	564	492	346
EBAG9	1461	751	681	463	2488	569	805	426	544	350
EBNA1BP2	798	480	673	586	2354	1045	1212	587	524	493
EBP	1438	260	499	532	2608	885	328	260	603	616
ECD	1371	313	102	338	2547	922	181	446	111	440
ECE1	395	562	256	208	2653	887	137	359	415	313
ECE2	1190	347	490	205	2756	465	245	378	482	699
ECH1	1458	295	590	188	2488	699	1123	281	563	671
ECHS1	1222	530	778	437	2551	931	1142	648	603	692
ECM1	1330	332	315	326	2699	1101	1065	688	639	697
ECM2	1306	644	36	88	2638	91	99	119	44	234
EDA	149	614	666	270	2513	703	869	526	649	540
EDC4	1523	804	699	357	2554	1162	195	296	551	605
EDEM1	779	121	454	257	2366	242	588	552	521	583
EDF1	87	685	666	514	1917	941	1278	201	455	620
EDIL3	782	442	769	307	2381	1135	883	624	333	533
EDN3	73	53	497	263	2721	287	541	317	95	155
EDNRA	1104	307	649	151	2525	253	544	553	642	740
EDNRB	489	400	126	358	2582	122	137	514	194	160
EEA1	1462	527	477	358	2358	1259	155	281	286	678
EED	103	576	182	269	2252	705	287	371	525	219
EEF1A1	1326	355	525	245	2267	936	756	614	799	657
EEF1A2	1102	663	428	437	2551	1175	978	493	547	382
EEF1D	1124	728	730	195	2162	725	404	421	528	665
EEF1E1	190	586	392	437	2254	807	775	630	558	483
EEF2	938	436	727	203	2644	1370	164	767	622	741
EFCAB2	105	127	459	98	2159	1074	876	512	459	447
EFEMP1	211	360	371	285	2613	1269	957	745	316	177
EFEMP2	715	573	585	309	2319	404	342	514	566	703
EFHD1	217	282	569	355	2587	1201	1127	776	619	655
EFNA1	429	450	126	304	2517	830	774	733	487	504
EFNA3	1254	463	566	360	2638	1065	81	107	410	649
EFNB2	1168	270	853	469	2695	1153	1107	680	762	827
EFNB3	775	501	621	471	2373	1298	766	738	583	738
EFS	315	306	213	303	1925	672	552	747	480	364
EGFR	308	323	70	410	2671	533	465	525	110	232
EGR1	182	148	295	146	2655	603	354	317	265	151
EGR3	435	573	462	316	2657	859	666	518	480	401
EHBP1	222	721	694	304	2715	710	413	373	662	744
EHD1	1188	388	725	234	2419	982	523	346	700	697
EHD4	203	394	303	103	2571	787	476	322	418	337
EHHADH	224	75	637	212	2550	1224	84	589	84	385
EHMT2	1542	579	777	292	2574	935	158	341	543	642
EI24	200	322	245	300	2657	845	177	336	277	273
EID1	1481	641	244	312	2630	1055	1198	593	599	345
EIF1	1399	322	200	398	2585	689	1254	504	65	359
EIF1AX	1382	635	230	293	2530	777	307	495	575	289
EIF1B	1441	550	275	240	2648	421	129	611	548	242
EIF2AK2	1441	431	278	136	2404	865	165	272	237	279
EIF2B1	1325	343	350	402	2735	413	542	140	293	426
EIF2B2	746	361	141	519	2631	248	210	374	294	361
EIF2B4	1390	499	499	461	2734	501	246	534	428	652
EIF2B5	1506	668	144	283	1636	706	82	244	291	331
EIF2S1	1469	380	222	274	2691	763	313	512	646	503
EIF2S2	1327	343	348	531	820	467	340	92	489	366
EIF2S3	1131	430	302	208	2702	702	666	262	497	486
EIF3A	461	740	483	504	2727	629	456	512	231	630
EIF3B	1491	706	246	218	2114	936	1032	741	330	203
EIF3D	1448	459	474	472	2636	534	226	179	554	714
EIF3E	926	569	425	255	2719	951	986	468	798	646
EIF3G	1337	672	587	493	2663	574	1119	293	491	585
EIF3H	1388	489	425	238	2726	967	70	507	757	531
EIF3I	1474	462	436	288	2629	681	862	497	546	627
EIF3J	1499	796	226	501	2639	521	330	459	693	521
EIF3K	1203	762	550	539	1790	1257	1328	710	405	616
EIF3M	69	526	480	212	2737	365	607	313	742	579
EIF4A1	1294	297	780	80	2745	1197	649	794	746	774
EIF4A2	83	609	517	117	2405	449	454	396	462	390
EIF4A3	1227	71	697	587	2711	1135	560	607	731	778
EIF4B	969	523	327	428	2608	714	235	576	702	466
EIF4E	1328	758	366	252	2437	377	408	582	523	374
EIF4E2	1324	557	215	508	2540	87	146	532	333	400
EIF4EBP2	232	412	466	432	2679	1038	1291	346	588	573
EIF4G1	1052	644	307	181	2232	664	1005	675	285	194
EIF4G2	267	619	741	140	2709	1168	1032	767	840	760
EIF4G3	206	611	578	183	2462	805	549	183	527	638
EIF4H	626	574	602	461	2174	1039	1150	718	693	389
EIF5	904	674	332	473	2487	886	805	660	490	416
EIF5A	1158	127	573	262	2497	347	109	252	598	644
EIF5B	1447	346	178	254	2675	382	312	495	375	542
EIF6	1498	575	542	553	2557	557	458	253	529	578
ELAC2	1524	521	72	517	2617	1178	1222	509	272	115
ELAVL1	747	396	793	510	2721	1067	1157	449	575	720
ELAVL2	1338	734	409	315	2727	278	292	345	544	559
ELAVL3	1264	696	820	156	2584	1293	580	657	459	767
ELAVL4	1144	235	226	201	2725	174	328	613	567	674
ELF1	1200	297	106	284	2359	1101	349	469	126	90
ELF2	304	517	793	284	2696	813	379	142	752	669
ELK1	273	227	95	173	2539	337	73	620	74	70
ELK4	1483	661	670	315	2028	1005	1225	56	368	636
ELMO1	1186	321	549	232	2385	1166	1166	739	538	370
ELOVL5	1101	271	110	319	2558	855	671	531	285	225
ELOVL6	1165	522	872	162	2742	979	943	676	653	730
ELP4	896	447	100	333	2168	584	197	177	372	378
EMD	424	714	628	360	2630	109	447	173	625	795
EMG1	406	243	512	216	1630	410	868	590	323	526
EML1	259	666	698	415	2714	916	352	407	545	443
EML2	1379	610	497	195	2713	1164	1264	730	671	579
EML3	260	762	206	199	2686	992	499	586	470	644
EML4	555	600	881	184	2724	1071	1151	66	710	792
EMP1	279	442	240	246	1667	690	694	116	491	370
EMP2	541	326	405	149	2536	607	550	382	323	266
EMP3	1085	334	383	284	2515	370	279	194	354	735
ENAH	1519	680	615	324	2684	1177	1242	121	774	715
ENC1	199	179	285	367	1908	796	410	586	261	505
ENDOD1	281	435	679	271	2535	1246	1149	781	585	583
ENDOG	116	676	614	330	2513	832	782	81	545	631
ENO1	1491	499	705	350	2432	1279	1262	740	533	661
ENO2	1463	678	253	256	2340	1154	1130	729	506	435
ENO3	1354	620	597	145	2516	918	623	54	486	538
ENOSF1	247	302	205	172	2683	1233	920	734	335	571
ENOX2	240	93	720	52	2199	1034	1182	524	431	661
ENPP2	219	263	731	307	2460	1291	1271	743	565	657
ENPP4	1520	649	743	332	2362	1218	1142	723	561	706
ENSA	793	609	740	534	2286	997	1170	633	621	625
ENTPD1	608	274	436	125	2047	881	1109	219	414	224
ENTPD3	1431	384	566	144	2472	1170	968	92	507	653
ENTPD4	528	118	540	116	2376	796	247	325	444	596
ENTPD6	1454	538	577	210	2601	1092	1108	531	603	511
EP300	860	405	832	86	2683	1124	588	430	469	653
EP400	1380	157	744	165	2248	1003	919	131	522	671
EPAS1	113	128	257	109	2662	1070	732	426	258	181
EPB41	395	325	545	345	2683	669	384	474	652	650
EPB41L1	641	312	598	229	2356	1265	1042	231	688	656
EPB41L2	534	742	637	103	2465	599	422	284	449	615
EPB41L3	352	720	683	293	2237	1265	1223	773	664	729
EPCAM	236	246	541	202	2487	1164	1094	701	513	349
EPHA3	138	681	805	359	2689	1087	1019	685	694	832
EPHA4	192	150	417	427	2358	780	452	592	457	519
EPHA7	235	215	812	290	2717	1019	1037	632	705	825
EPHB1	267	242	612	342	2644	1320	965	599	574	673
EPHB2	207	636	831	165	2537	1314	805	791	675	738
EPHB4	441	638	781	308	2399	851	120	254	672	779
EPHB6	923	673	575	453	2512	1098	1072	679	771	483
EPHX1	626	175	318	418	2610	1259	965	758	435	402
EPM2A	184	531	733	173	2385	617	1067	390	598	728
EPM2AIP1	1438	460	662	429	2718	976	525	518	590	723
EPN2	368	479	210	197	2616	565	180	279	362	230
EPRS	1251	294	836	328	2753	526	287	239	744	800
EPS8	506	592	693	424	2669	1247	1248	733	771	693
ERAL1	1454	212	358	329	2681	366	211	332	380	602
ERAP1	241	760	425	108	2509	217	191	232	114	119
ERBB3	397	338	713	259	2664	1184	1185	719	655	706
ERBB4	927	291	445	196	2125	822	540	514	185	308
ERC1	512	465	872	342	2686	1231	1174	755	765	752
ERCC1	259	550	417	351	1695	977	245	671	444	588
ERCC3	1517	681	212	516	2634	436	96	329	241	223
ERCC5	741	473	862	211	2540	616	772	281	712	748
ERCC6	526	54	407	165	2666	1150	721	303	216	615
ERCC8	1121	396	720	262	2723	831	898	45	757	376
ERF	1181	506	348	150	2681	467	183	422	455	247
ERG	185	129	99	244	2602	343	952	59	126	159
ERGIC3	1461	514	576	98	2649	817	276	78	645	670
ERH	1239	466	477	197	2696	389	314	255	621	533
ERI3	1492	615	709	386	2068	969	1221	590	517	645
ERLIN1	276	673	257	181	2716	85	273	343	538	336
ERP29	1295	614	598	413	2325	841	105	414	340	596
ERP44	1423	269	850	172	2753	931	598	442	713	615
ESD	1153	615	366	171	2716	874	207	532	613	489
ESRRA	1220	727	319	177	2568	1013	356	675	466	587
ESRRG	573	667	554	268	2373	1044	514	649	326	726
ESYT1	1456	538	560	241	2341	1155	868	783	681	513
ETF1	1144	514	242	541	2060	819	233	535	487	355
ETFA	112	676	289	420	2249	1107	60	245	296	337
ETFB	1386	761	692	315	2646	807	1094	761	433	674
ETFDH	1455	365	725	379	2504	941	76	104	453	349
ETHE1	1391	467	527	470	2223	296	508	132	526	635
ETS2	610	556	739	311	2481	1284	1256	791	716	583
ETV1	1530	660	262	294	2417	617	396	608	553	409
ETV5	108	410	406	163	2240	694	391	524	252	320
EVI2A	1208	391	684	325	2416	1205	1225	741	378	628
EVI2B	447	669	370	175	2388	1143	1127	363	263	80
EVI5	1513	578	765	476	2470	1247	281	287	574	668
EWSR1	908	509	682	291	2361	959	345	440	549	616
EXD2	325	495	683	244	2716	1016	1204	547	599	497
EXD3	1261	537	261	152	2625	1045	1034	124	433	452
EXOC3	1455	683	547	161	2456	1035	1118	644	764	595
EXOC7	1444	614	177	368	2638	138	348	379	466	381
EXOG	1478	642	445	290	2578	255	259	106	274	272
EXOSC10	1506	258	349	335	2523	678	158	418	461	373
EXOSC2	1404	115	231	129	2620	534	115	201	465	340
EXOSC7	1434	524	541	385	1425	95	329	83	472	708
EXOSC9	1224	305	186	511	2732	965	1017	444	127	226
EXT1	104	295	683	351	2704	1171	1059	741	608	481
EXT2	1403	130	684	214	2740	876	551	568	434	399
EXTL1	335	779	661	410	2697	1115	1032	439	815	525
EXTL2	1314	476	754	141	2351	1250	1174	773	600	736
EXTL3	1108	705	575	302	2664	624	150	230	173	327
EZH1	1397	364	302	340	2555	1210	309	694	686	535
EZR	261	132	511	395	2513	479	362	473	560	364
F12	1335	598	306	122	2604	607	140	337	314	357
F13A1	768	614	253	153	2118	237	127	289	76	374
F2R	276	549	865	204	2649	1206	1254	604	801	731
F3	236	286	210	335	2700	217	461	529	202	155
F7	190	135	392	296	2467	541	633	133	577	563
F8	1108	643	890	283	2698	1216	1185	769	636	735
FAAH	880	810	569	142	2692	817	1123	614	702	636
FABP3	1400	392	326	417	2470	827	274	568	184	463
FABP6	120	467	699	260	1584	400	972	230	367	577
FABP7	484	211	684	255	2549	1185	1227	757	820	765
FADS2	1029	506	696	364	2401	1143	1074	625	714	788
FADS3	355	658	498	189	2676	599	683	602	590	570
FAF2	101	144	493	160	2707	234	276	541	465	215
FAH	533	552	678	179	2734	1004	376	300	473	657
FAIM2	1191	709	678	414	2517	1364	1258	760	767	694
FAM102A	831	597	755	246	2667	1255	1230	712	741	716
FAM107A	523	217	649	467	2627	1034	730	732	232	426
FAM115A	1338	488	834	244	2515	150	412	471	704	796
FAM120A	945	384	467	199	2663	665	304	363	401	563
FAM127A	592	446	658	493	2379	1105	822	743	674	652
FAM131B	1450	573	337	301	2522	858	235	482	315	358
FAM134C	1501	475	206	313	1527	159	140	498	396	230
FAM13A	114	552	421	208	2713	637	394	778	494	488
FAM13C	381	384	731	65	2480	1180	1188	764	590	684
FAM155B	113	312	861	128	2591	1352	1108	170	676	785
FAM168A	234	531	429	245	2296	916	392	568	268	339
FAM168B	179	519	392	190	2392	1099	1203	732	310	385
FAM172A	1452	590	657	229	2735	1156	938	786	807	709
FAM175B	1361	769	263	190	2709	962	261	246	611	340
FAM178A	1537	602	620	235	2345	1208	197	733	538	680
FAM184A	1062	472	91	351	1905	478	370	625	359	228
FAM188A	1471	728	295	287	2609	288	208	526	547	332
FAM189B	884	731	524	132	2666	68	188	260	466	454
FAM193A	1467	460	820	567	2663	1091	245	523	615	463
FAM20B	792	579	631	404	2449	1005	623	399	541	716
FAM32A	290	455	671	504	2704	1177	382	759	735	655
FAM3A	1098	861	726	388	2740	921	1145	569	721	741
FAM49A	675	561	763	322	2636	1143	493	673	681	750
FAM50A	1385	524	457	452	1866	1026	241	229	364	334
FAM50B	1153	464	294	454	1794	884	269	506	286	109
FAM53B	205	614	140	204	1722	1052	957	698	442	524
FAM65B	202	435	251	124	1551	856	395	747	106	148
FAM69A	1462	637	102	217	2258	824	259	46	412	376
FAM89B	1255	592	755	385	2668	1255	100	429	686	778
FAM8A1	1461	697	183	313	2211	330	1154	532	725	640
FAM98A	689	474	750	319	2541	1203	1237	780	628	600
FAN1	113	160	521	214	2226	1065	318	570	462	615
FANCC	182	620	895	199	2534	1195	985	35	741	641
FANCI	109	258	169	178	2624	670	232	163	473	283
FARP1	1221	234	793	405	2575	1232	1267	732	688	760
FARP2	857	569	208	167	2536	1048	45	161	614	438
FARS2	1486	509	377	432	2176	949	804	571	438	158
FARSA	1528	643	437	536	1826	1029	1189	456	653	289
FASN	1386	447	706	133	2282	1087	220	256	436	473
FASTK	1542	880	654	229	2733	843	162	269	647	668
FASTKD2	756	716	524	386	2594	1308	164	270	697	643
FAT1	230	441	134	407	2411	548	321	567	89	99
FAU	1295	689	612	498	2258	790	259	575	718	660
FBL	1343	573	674	477	2664	1187	151	349	673	769
FBLN1	219	134	712	243	2495	629	715	99	671	786
FBLN5	1302	258	109	216	2566	609	271	230	138	160
FBN1	1442	82	573	140	1907	855	202	374	553	477
FBXL14	1279	398	272	261	2448	267	207	388	396	414
FBXL4	244	371	404	195	2131	1021	520	319	358	630
FBXO11	1388	459	739	262	2761	852	520	536	754	709
FBXO21	340	715	607	256	2735	590	331	695	320	500
FBXO28	1448	788	349	283	2671	552	803	546	611	557
FBXO34	893	434	575	127	2375	1071	782	51	512	542
FBXO42	1415	385	699	130	2754	775	1085	174	616	595
FBXO46	415	203	731	296	2518	1159	321	465	645	717
FBXO7	823	175	315	335	2359	1169	512	697	372	394
FBXO9	285	235	760	360	2455	655	1129	647	589	617
FBXW11	188	724	563	274	2204	1084	252	629	199	468
FBXW2	1414	745	714	394	2735	1359	515	786	337	530
FCER1G	962	181	75	178	2395	272	609	230	139	161
FCHSD2	1266	301	650	307	2718	1120	1235	607	667	749
FDFT1	992	415	136	295	2727	309	162	439	76	59
FDPS	1339	632	355	520	2496	500	112	211	79	492
FDX1	1370	641	239	347	2140	392	472	702	533	503
FDXR	280	637	367	280	2686	928	88	42	309	289
FECH	217	456	196	305	2480	485	81	115	167	326
FEM1B	1440	725	607	312	2623	774	681	492	703	701
FEN1	1489	242	518	573	2332	896	1066	601	267	272
FERMT2	380	355	380	434	2447	1102	1089	666	580	512
FEZ1	420	223	260	429	2259	466	617	571	147	455
FEZ2	1476	219	703	228	2163	920	739	295	443	634
FGD1	208	468	781	243	2445	1262	1103	770	708	766
FGD6	720	544	359	399	2023	269	1052	52	197	273
FGF1	201	267	799	332	2648	1232	1006	713	577	669
FGF12	1335	695	277	386	2111	871	473	701	516	445
FGF13	261	651	274	320	2097	1202	1057	829	678	505
FGF2	1221	285	261	446	2310	774	414	474	256	235
FGF9	1255	328	289	258	2028	303	1078	129	574	534
FGFR1	1307	547	163	259	1918	1262	644	481	466	334
FGFR1OP	1320	332	215	331	2640	820	354	465	522	511
FGFR2	325	298	486	394	2367	1025	657	678	474	534
FGFR3	239	230	247	348	2710	1119	399	653	356	253
FGL2	552	99	561	286	2625	703	942	500	116	130
FH	1534	429	417	415	2646	1092	890	549	271	204
FHIT	933	155	743	212	2522	1243	953	199	641	760
FHL1	1356	618	299	354	2610	949	1229	636	140	321
FHL2	1349	223	661	415	2694	1068	1115	705	758	591
FIBP	1311	597	563	503	2235	918	979	389	408	427
FIG4	210	141	624	409	2601	1005	1147	714	341	404
FILIP1L	235	419	100	138	2539	1066	985	772	94	72
FKBP1A	145	509	709	441	2308	808	671	632	116	387
FKBP2	126	721	660	397	2717	1137	776	786	413	506
FKBP4	1366	576	219	384	2348	310	255	663	305	228
FKBP8	994	543	603	287	2439	1217	1246	604	698	603
FKBP9	542	408	100	456	2585	868	249	609	228	41
FKTN	1520	697	722	184	2654	302	979	669	690	669
FLAD1	1437	667	113	533	2519	1028	208	213	269	513
FLCN	1176	462	119	133	2738	970	455	355	607	393
FLI1	850	429	268	242	2094	543	422	334	215	203
FLII	1505	700	228	430	2017	460	239	431	503	473
FLNA	1301	716	318	183	2351	444	524	409	247	124
FLNB	1143	485	366	457	2409	897	303	547	474	388
FLNC	199	735	267	106	2720	413	815	615	446	376
FLOT1	1529	374	781	372	2434	1201	1220	693	699	770
FLOT2	1521	658	649	264	2506	895	952	375	653	776
FLRT1	177	178	404	227	2447	652	799	505	553	399
FLT1	74	172	93	261	2611	741	413	258	81	74
FMNL1	157	729	490	208	2752	848	642	521	541	334
FMOD	1368	148	101	101	2554	99	72	230	371	221
FMR1	1320	673	670	335	2323	985	274	543	597	624
FN1	1519	143	811	183	2286	504	532	631	708	728
FNBP1	288	308	169	412	2515	969	503	723	551	377
FNBP4	1094	344	448	136	2605	1039	1245	363	454	284
FNDC3A	1066	651	642	384	2730	902	1240	678	582	637
FNDC3B	436	293	252	282	1975	597	1154	92	486	591
FNTA	1230	403	349	514	2738	622	218	600	639	269
FNTB	626	326	109	115	2520	446	1048	329	394	292
FOS	137	61	89	284	2650	450	242	261	235	320
FOSL2	294	132	241	233	2366	997	202	251	170	114
FOXC1	1487	211	680	137	2589	789	46	151	726	746
FOXF1	1301	185	237	222	2677	312	307	426	487	394
FOXF2	892	442	114	181	2559	808	298	121	462	201
FOXJ2	231	177	894	98	2512	1153	1113	722	742	749
FOXJ3	200	770	881	84	2704	729	1136	285	685	713
FOXK2	210	514	537	357	2340	986	106	199	344	328
FOXN2	1356	343	448	307	2557	928	506	67	291	383
FOXN3	1536	259	745	251	2724	1200	1092	552	754	807
FOXO1	535	315	52	439	2700	181	326	587	113	140
FOXO3	1358	252	611	336	2357	888	235	593	289	486
FOXO4	133	583	822	396	2612	1188	1150	693	591	713
FPGT	1536	740	450	245	2459	699	155	196	417	388
FPR1	821	367	64	145	2422	103	178	125	141	238
FRAS1	812	367	548	259	1829	674	218	329	387	469
FRAT2	1488	192	664	373	2334	1111	609	348	709	735
FRMD4A	738	624	886	343	2385	1262	1235	739	647	803
FRY	803	636	460	311	1913	1120	1199	724	253	548
FRYL	835	505	588	239	2501	1156	781	756	488	668
FRZB	169	408	292	238	1366	1129	604	695	682	536
FSCN1	113	625	780	514	2669	1242	317	646	646	726
FSTL3	1417	730	508	163	2696	517	510	489	475	539
FTH1	1146	425	652	98	2653	716	904	312	413	570
FTL	219	394	583	228	2604	169	620	432	430	601
FTO	1355	76	428	308	2591	990	274	667	134	447
FTSJ1	466	199	769	477	2644	1065	944	753	725	669
FUBP1	765	421	842	479	2735	1138	1149	668	720	737
FUBP3	846	520	46	358	2533	563	142	238	97	47
FUCA1	1378	434	312	142	2690	867	195	510	283	523
FURIN	1147	705	315	131	2696	468	139	377	437	283
FUS	1452	612	692	145	2700	792	181	239	253	630
FUT1	527	293	552	318	2671	906	48	596	527	455
FUT8	357	264	71	421	2142	269	318	266	42	19
FUT9	151	563	502	52	2167	711	805	345	145	569
FXN	57	153	368	121	1998	1090	999	205	163	366
FXR1	1308	694	108	231	2705	822	174	451	418	229
FXR2	1105	760	63	272	2153	1217	1204	780	306	244
FYN	1059	482	700	465	2684	1217	1230	655	556	790
FZD1	350	178	613	276	2258	1228	442	721	533	484
FZD6	458	646	45	81	2114	1256	143	300	49	134
FZD7	100	608	85	255	2459	172	256	82	324	546
FZR1	1158	708	789	379	2452	1185	212	98	531	733
G3BP1	1449	338	459	361	2706	758	295	583	621	622
G3BP2	320	674	331	289	2453	871	346	665	454	402
G6PD	1530	695	302	228	2590	659	955	655	161	370
GAA	200	814	357	153	2636	747	183	485	523	605
GAB1	792	279	273	455	2426	1120	884	636	150	280
GAB2	658	336	286	237	2345	755	324	676	300	343
GABARAP	1288	237	313	179	2671	731	291	783	439	578
GABARAPL1	1454	552	753	272	2411	988	1158	731	654	590
GABARAPL2	1385	522	378	462	2255	1223	134	635	507	367
GABARAPL3	1493	163	649	303	2630	377	1143	551	637	596
GABBR1	1417	408	339	303	2512	657	363	395	633	414
GABBR2	236	524	367	398	2468	834	476	601	542	376
GABPB1	1419	677	325	377	2709	921	1134	263	683	477
GABRA1	1157	296	752	299	2451	1171	1210	729	585	736
GABRA2	1357	467	425	262	2319	648	535	602	366	575
GABRA4	1391	529	441	97	2415	879	482	736	588	609
GABRA5	232	588	363	419	2316	719	372	799	519	397
GABRB1	67	393	563	282	2452	413	607	597	422	635
GABRB3	478	406	366	354	2470	1007	528	713	340	520
GABRD	1165	560	669	286	2694	1169	1194	657	731	637
GABRG2	198	645	809	248	2521	1280	1231	746	696	769
GABRG3	839	497	184	182	2009	870	931	89	321	443
GAD1	299	577	182	249	2483	849	186	506	322	272
GAD2	142	101	589	404	2415	1000	1025	240	427	529
GADD45A	114	206	518	429	2172	343	317	567	411	281
GADD45B	178	204	475	247	2735	157	224	662	267	258
GADD45G	947	220	304	133	2265	530	216	245	337	571
GADD45GIP1	187	743	668	185	2270	1072	1086	293	567	531
GAK	1425	556	239	340	2614	1133	707	485	603	323
GALC	1082	572	292	220	2482	1130	551	447	90	248
GALE	1426	765	492	270	2531	790	351	87	555	747
GALK2	90	515	158	281	2517	689	316	482	300	33
GALNS	923	365	234	325	2691	737	213	224	623	316
GALNT1	1404	670	711	471	2737	787	450	573	826	656
GALNT10	226	211	76	93	2499	805	192	93	167	557
GALT	1465	675	609	210	2650	940	548	473	598	674
GAMT	143	700	600	186	2649	736	1244	548	602	721
GANAB	1437	415	520	267	2657	759	830	158	433	582
GAP43	305	128	523	445	1830	989	340	300	380	454
GAPVD1	1239	553	720	261	2701	1052	677	501	585	643
GARS	1180	292	162	344	2369	413	763	413	246	176
GART	261	61	534	193	2716	837	914	513	695	578
GAS1	1504	687	812	311	2333	1133	437	615	786	630
GAS2	1493	566	125	238	2439	1286	1154	620	582	510
GAS2L1	213	720	560	263	2756	1203	950	586	765	609
GAS6	1405	826	476	204	2695	431	1117	271	417	310
GAS7	511	361	518	376	2521	1043	940	649	631	538
GAS8	1514	481	340	356	2598	430	452	354	597	149
GATA2	331	212	173	107	2688	700	212	213	384	239
GATAD1	1535	458	432	205	2399	1102	453	675	406	356
GATM	267	615	403	331	2448	1046	584	669	269	258
GBAP1	1515	737	368	407	2638	996	1170	321	717	443
GBAS	297	582	389	138	2312	1101	201	271	560	401
GBE1	179	638	56	272	2033	430	75	250	265	120
GBF1	1434	411	432	180	2285	531	63	140	478	322
GCA	1181	730	717	217	2373	1277	1177	759	461	758
GCAT	1519	783	848	125	2706	1044	1239	579	678	730
GCC2	1326	726	753	128	2524	1267	1136	739	647	782
GCDH	137	688	525	315	2664	647	1012	237	513	601
GCH1	1258	197	258	194	2579	338	207	402	102	113
GCHFR	1537	619	300	316	2618	648	130	507	387	662
GCLC	497	787	627	329	2440	1088	490	430	385	657
GCLM	1373	700	684	176	2403	950	698	709	614	662
GDAP2	250	584	665	179	2471	870	935	289	644	693
GDE1	190	614	883	352	2385	1000	1208	668	521	789
GDI1	1487	689	239	326	2559	924	926	213	185	303
GDI2	1471	724	365	480	2739	827	292	501	742	398
GEM	240	646	241	333	2655	478	454	333	220	227
GEMIN4	1466	594	831	146	2430	347	142	258	576	645
GFAP	584	171	498	223	2666	1002	566	649	315	651
GFER	660	640	740	227	2468	933	384	49	570	750
GFPT1	432	662	739	218	2730	1144	1094	695	829	805
GFPT2	1434	348	60	367	2504	361	443	306	209	293
GFRA1	39	463	141	99	1933	192	160	31	75	197
GFRA2	139	613	213	139	2188	273	105	176	234	210
GGA1	166	735	637	129	2314	192	325	189	537	589
GGA2	1504	270	201	425	1643	212	560	467	361	222
GGA3	1521	409	96	238	2111	427	224	524	442	283
GGCX	1389	72	193	466	2092	551	171	207	67	436
GGH	1378	457	314	266	2679	1038	966	615	721	499
GGPS1	1496	655	309	432	2489	577	111	161	792	559
GHITM	200	714	798	291	2501	1182	1257	679	637	607
GHR	1054	466	53	94	2242	720	151	194	34	74
GIGYF2	181	477	734	452	2694	397	214	105	525	712
GIN1	1476	282	579	529	2602	1196	1018	430	387	523
GINS1	1231	416	665	357	2690	776	1143	432	834	630
GIPC1	808	616	646	426	2738	1156	1243	724	513	619
GJA1	236	325	181	430	2629	713	172	520	164	170
GK	1364	493	54	162	2046	696	1117	293	430	246
GLB1	1534	390	254	219	2221	1293	445	221	301	274
GLB1L	532	638	32	171	2405	534	244	97	132	466
GLDC	142	278	543	203	2452	604	373	802	237	296
GLE1	203	502	691	239	2701	71	288	541	783	702
GLG1	1318	160	496	252	2171	1217	487	446	516	480
GLIPR1	1359	568	779	164	2346	1354	480	696	642	760
GLMN	1385	555	320	430	2429	202	346	429	519	417
GLO1	1449	476	572	394	2287	1061	1053	260	572	476
GLOD4	1024	577	605	532	2666	219	419	433	584	704
GLRA3	1441	660	504	259	2420	977	471	348	560	618
GLRB	825	683	747	322	2532	1093	1118	693	601	740
GLRX	1170	311	709	382	2337	1231	1040	739	303	696
GLRX3	1324	424	345	305	2110	520	141	221	680	504
GLS	410	709	760	288	2468	1227	1013	734	687	760
GLS2	1532	309	791	458	2586	1241	1268	751	838	699
GLUD1	1117	385	510	431	2619	909	293	499	320	282
GLUD2	1198	527	267	325	2559	913	252	312	270	293
GLUL	257	319	266	361	2687	662	231	468	329	332
GM2A	268	224	365	374	2525	1297	1156	783	215	324
GMDS	568	377	305	341	1998	972	381	577	302	353
GMFB	1485	766	327	372	2261	500	470	634	588	521
GMFG	92	581	514	157	2301	834	656	140	313	589
GNA11	1537	634	477	371	1606	761	85	332	244	238
GNA15	149	625	832	100	2701	566	661	505	754	584
GNAI1	1140	645	188	357	2697	434	209	402	733	549
GNAI2	83	307	583	191	2363	826	281	278	579	680
GNAI3	575	614	632	386	2710	1077	1087	595	835	704
GNAL	173	138	760	174	2285	1315	1018	541	806	766
GNAO1	143	396	388	145	2262	506	438	779	266	620
GNAQ	1463	747	503	407	2640	873	829	695	777	753
GNAS	1347	442	467	127	1663	529	1266	447	259	478
GNAZ	1458	635	678	384	2176	1273	1027	790	645	697
GNB1	361	526	192	346	2668	1197	510	696	110	223
GNB2	1456	656	762	339	2325	1331	202	718	631	751
GNB3	700	679	108	252	2551	496	659	126	485	335
GNB5	380	567	588	297	2525	1079	960	609	507	527
GNE	759	372	770	470	2712	587	127	200	559	707
GNG11	1412	367	404	110	1970	565	1121	292	370	404
GNG12	1404	487	172	333	1820	202	686	554	371	471
GNG4	532	448	734	265	2553	1263	1054	793	747	775
GNG5	667	291	485	368	2666	486	427	435	134	423
GNG7	1488	636	641	105	2573	907	853	501	538	633
GNL1	375	741	473	349	2631	1031	861	374	621	422
GNL2	140	465	483	261	2720	565	276	118	343	559
GNL3L	1357	181	486	126	2468	497	255	561	323	235
GNPAT	1456	390	361	589	2737	874	75	495	766	385
GNPDA1	1103	548	455	392	2344	1219	1277	746	55	419
GNPTAB	500	149	680	256	2674	1242	999	840	780	743
GNS	230	471	144	381	2561	980	259	507	428	217
GOLGA1	550	150	364	214	1947	186	255	397	558	455
GOLGA2	204	375	224	197	2379	430	746	97	401	297
GOLGA3	191	707	284	161	2537	782	385	120	543	316
GOLGA4	1462	364	374	310	2176	126	524	684	356	514
GOLGA7	626	371	294	266	2318	823	481	572	398	277
GOLGB1	1331	451	592	506	2323	1257	278	723	540	660
GOLIM4	549	393	211	355	2381	1233	335	132	240	179
GON4L	1397	290	703	202	2700	606	178	285	509	624
GORASP2	1243	636	164	551	2701	383	185	378	196	260
GOSR1	1454	486	491	224	2087	1031	185	368	573	812
GOSR2	1289	261	76	410	2635	533	977	427	84	161
GOT1	1499	513	759	518	2374	1246	1170	729	689	749
GOT2	1508	159	501	227	2139	1204	1155	768	92	373
GP1BA	136	614	129	529	2437	101	577	138	567	53
GPAA1	983	580	551	443	1674	436	915	187	549	577
GPATCH2	1441	541	325	300	2322	564	226	98	553	575
GPATCH8	230	184	393	316	2411	1121	196	559	490	429
GPBP1L1	282	470	710	408	2232	1353	738	220	650	689
GPC1	359	841	542	146	2407	866	79	564	449	582
GPC3	146	331	134	182	1974	835	139	97	587	575
GPC4	236	354	115	367	2282	169	134	472	49	258
GPC5	165	477	169	440	2637	380	153	500	396	272
GPD1L	287	421	431	473	2681	500	140	674	642	652
GPD2	1422	472	564	131	2710	1170	1308	730	765	718
GPI	1469	538	429	242	2315	1218	1218	765	528	495
GPKOW	472	351	544	501	2519	949	1011	595	141	670
GPLD1	676	442	593	164	1899	643	197	37	353	365
GPM6A	1388	661	489	277	2618	903	863	779	770	580
GPM6B	1146	476	417	445	2430	892	135	581	409	441
GPN1	1344	181	245	485	2723	166	939	469	556	209
GPNMB	132	147	421	78	2593	946	824	674	345	60
GPR107	1062	309	472	228	2624	266	69	410	413	384
GPR116	38	326	404	210	2444	958	939	166	109	258
GPR12	587	578	609	188	2696	1261	1183	600	779	747
GPR125	234	450	310	384	2296	743	390	431	666	606
GPR126	532	615	847	244	2545	933	1165	731	623	628
GPR137B	266	411	233	366	1808	888	1073	406	183	219
GPR161	1138	213	719	79	2457	1253	1243	572	612	579
GPR162	345	787	598	341	2585	1108	264	258	642	714
GPR17	180	241	274	231	2667	659	119	338	391	191
GPR176	1457	270	28	232	2159	802	96	467	34	40
GPR19	87	685	194	368	2689	919	199	239	271	349
GPR37	297	289	350	354	2130	881	951	696	504	470
GPR4	192	429	289	78	2677	339	31	87	387	181
GPR56	211	317	436	352	1972	493	355	605	450	549
GPR68	1410	567	278	126	2541	1109	567	118	421	382
GPRASP1	1263	449	632	254	2428	1099	894	718	613	678
GPRC5B	331	200	333	336	2566	1153	986	775	564	572
GPX1	1442	562	514	199	2641	799	892	746	536	582
GPX3	1088	463	367	211	2366	1132	1105	715	472	759
GPX4	1332	698	807	481	2175	1198	1282	592	679	599
GRAMD1B	1144	628	375	312	2434	573	323	193	590	532
GRAMD4	142	170	464	160	2088	875	760	709	338	274
GRB10	921	309	487	247	2254	1047	294	632	504	431
GRB14	1367	293	295	171	2183	967	1132	521	300	269
GREB1	140	236	698	226	2682	1318	844	669	727	731
GRHPR	1358	594	742	395	2137	1060	1280	660	593	795
GRIA1	915	524	901	418	2518	1221	1131	766	613	813
GRIA2	281	328	530	368	2120	488	602	148	493	633
GRIA3	369	524	577	250	2295	964	598	541	663	667
GRIA4	386	118	408	336	2467	738	476	681	549	668
GRIK1	337	132	210	262	2564	718	403	764	158	166
GRIK2	391	139	654	200	2650	731	840	361	521	644
GRIN1	1420	307	435	210	2600	763	946	204	637	446
GRIN2A	578	616	563	358	2596	913	582	626	525	680
GRINA	1513	571	380	320	2247	470	786	183	665	668
GRK4	814	572	101	144	2149	950	398	358	659	112
GRK5	151	233	486	237	2489	289	99	322	438	489
GRK6	978	792	554	184	2229	786	986	114	526	602
GRM1	464	296	86	274	1957	744	1038	704	50	149
GRM2	1288	324	301	278	2372	726	159	534	435	322
GRM3	205	410	126	309	1400	639	310	392	116	157
GRM4	1136	736	343	97	2671	585	241	146	357	247
GRM5	727	528	671	225	1831	1090	819	603	752	570
GRM7	295	585	614	182	1911	1227	1008	819	640	670
GRN	1475	775	292	203	2633	1095	1075	223	408	416
GRPEL1	103	590	133	554	2089	1025	872	610	300	242
GRSF1	1138	720	743	191	2476	1161	1009	712	579	759
GSK3A	1456	372	283	428	2086	670	191	247	189	561
GSK3B	1068	192	772	432	2746	962	960	480	658	764
GSN	250	170	617	343	2685	1264	1222	745	683	638
GSPT1	1507	617	751	357	2733	411	541	529	730	779
GSPT2	1264	748	725	576	2687	534	643	252	747	744
GSS	1541	615	585	468	2038	816	480	187	567	522
GSTA4	1021	504	576	211	2715	547	1092	723	731	641
GSTCD	1463	518	757	337	2698	884	1037	339	645	716
GSTM2	281	167	470	90	2662	589	243	475	490	471
GSTM3	37	324	175	211	2094	422	395	85	188	275
GSTM4	1383	239	857	85	2449	1235	1152	752	742	647
GSTM5	92	263	427	56	2377	1018	914	460	518	604
GSTO1	288	631	834	439	2403	1107	1291	761	568	643
GSTP1	508	610	605	151	2358	496	138	368	671	680
GSTZ1	358	437	825	195	2721	983	1184	735	630	766
GTF2A2	1531	529	361	185	2571	400	132	384	635	476
GTF2B	1221	408	392	493	2625	323	629	315	650	322
GTF2E1	77	629	253	431	2713	1097	297	478	596	299
GTF2E2	844	352	409	319	2704	298	194	53	741	426
GTF2F1	1359	552	641	375	2267	1194	1105	429	456	651
GTF2F2	1499	311	378	342	2622	467	158	87	610	463
GTF2H1	472	708	464	305	2588	601	213	485	468	337
GTF2H4	1424	498	647	430	2359	1207	1009	511	507	549
GTF3A	1362	421	373	354	2431	605	838	613	317	428
GTF3C1	1442	742	384	252	2418	1080	715	493	403	250
GTF3C2	1508	645	659	397	2695	322	167	134	563	553
GTF3C3	119	663	449	185	2672	1251	524	154	437	449
GTPBP1	1357	774	702	410	2677	866	303	196	593	627
GTPBP3	742	117	706	102	2420	936	436	232	434	660
GUCA1A	149	173	249	255	2306	813	650	736	395	499
GUCY1A2	213	539	623	225	2555	1231	1254	649	517	677
GUCY1B3	779	697	588	314	2373	1050	544	596	552	570
GUK1	257	679	715	301	2670	1046	1277	520	688	692
GULP1	1350	770	113	224	1976	1105	1172	785	447	301
GUSB	1403	269	323	227	2250	424	483	350	517	489
GYG1	417	574	782	320	2409	1298	1205	779	682	624
GYG2	168	620	227	59	1872	70	260	267	133	38
GYS1	1314	219	489	329	2296	405	367	312	408	354
H1F0	187	456	744	298	2649	574	272	59	556	557
H1FX	1332	571	711	294	2424	1145	313	686	701	753
H2AFV	1356	668	367	438	2019	895	145	662	301	442
H2AFX	815	381	417	86	1933	1045	508	584	530	583
H2AFY	1375	606	614	156	2672	798	742	567	627	650
H2AFZ	1302	631	391	452	2675	632	114	604	402	347
HABP4	485	510	823	472	2535	1256	1337	788	683	644
HADH	1062	67	479	283	2172	997	183	444	354	500
HADHA	270	457	226	332	2696	666	376	438	281	523
HADHB	211	442	593	445	2606	1229	668	676	164	378
HAGH	587	622	716	503	2625	1155	1272	687	737	703
HARS	1555	666	237	119	2495	1043	1069	423	333	231
HARS2	1471	495	316	446	2687	691	891	351	450	319
HAS1	1406	471	526	135	2706	947	77	107	292	579
HAT1	1261	583	202	502	2584	838	173	140	431	330
HAUS3	1491	668	680	113	2680	848	809	576	774	739
HAX1	207	658	497	469	2228	1186	1262	738	446	628
HBB	529	42	129	330	2456	100	49	100	63	147
HBEGF	157	184	717	196	2551	1104	1146	507	664	634
HBP1	469	450	237	424	2631	860	146	719	251	200
HBS1L	1062	149	631	108	2452	1157	1026	422	479	689
HCCS	532	589	674	390	2331	1086	726	655	598	618
HCFC1	1369	768	545	342	2398	420	275	146	290	354
HCK	96	100	40	163	2678	206	111	149	87	87
HCLS1	148	116	144	183	2694	948	387	342	177	127
HCN2	1172	711	834	49	2676	1159	1256	404	810	676
HCN4	628	411	801	138	2581	1270	973	109	673	727
HDAC1	254	312	121	309	1713	828	1136	512	380	426
HDAC2	870	674	696	411	2726	1158	1113	735	839	792
HDAC4	1056	565	663	330	2627	990	1200	602	132	495
HDAC5	1497	666	600	312	2114	1335	385	198	547	693
HDAC6	1364	742	696	57	2531	1001	208	515	584	631
HDAC9	296	573	443	281	2306	1071	575	594	518	581
HDDC2	654	477	786	203	2421	1116	1104	592	379	555
[truncated: 3,425 more rows]

## Sheet: Table2c
Table 2c
Table containing the permuted wTO value and the original maximal wTO value.
The permutation test (100 permuted datasets) allowed us to evaluate the structure of the derived networks and to estimate the number of falsely inferred links in the wTO network.
Dataset	wTO Perm Max	wTO Perm Min		wTO Max	wTO Min
BipVal	0.234736	-0.166977		0.494245	-0.480846
NeoVal	0.197101	-0.120118		0.507595	-0.503089
DfcVal	0.367948	-0.339916		0.565438	-0.561076
OfcVal	0.370092	-0.339383		0.571361	-0.568714
VfcVal	0.367143	-0.339893		0.579002	-0.576773
BipRVal	0.399109	-0.370816		0.683825	-0.683825
KhatVal	0.350083	-0.348855		0.614469	-0.614759
DisVal	0.299768	-0.257097		0.458979	-0.429804
GexVal	0.259971	-0.20667		0.540726	-0.537322
FrontVal	0.056321	-0.01102		0.592733	-0.591872
|MEDIAN|	0.324925	0.29424		0.568399	0.564895
|MEDIAN| rounded	0.32	0.29
|wTO| cutoff	0.305
|wTO| cutoff rounded	0.3
