# Supplementary material for: A Consensus Network of Gene Regulatory Factors in the Human Frontal Lobe
Source: Front Genet. 2016 Mar 8;7:31. doi: 10.3389/fgene.2016.00031 (PMC4782181; doi:10.3389/fgene.2016.00031)
Supplement: Supplementary file 3 [file Table3.XLSX]

## Sheet: Encode_Chea
Table S3a
TF binding site enrichment of the 55 consensus TFs uncovered using the ENCODE data and the ChEA data
Overlap refers to the number of genes with significantly enrichement of TFBS. P-value refers to the Fisher exact test adopted by the ChEA tool.
ENCODE	Cell Line/Species	Overlap	P-value	Target Genes
ATF2	H1	433/1093	8.66402e-13	TTI1;MEF2A;SYNCRIP;SART3;OGDH;MED20;CUL7;OGT;EXD2;LIG4;GEM;RAD1;AQR;ZNF384;HIGD2A;GSTCD;DUSP11;VPS72;PDSS2;ATN1;ZC3H15;NXF1;ATR;RGS2;NOLC1;ARF3;RGS5;POP4;POP7;SRSF1;PMVK;SRPR;CCDC28A;MTERF;MRPL3;ANP32E;TP53;DGUOK;LRRC23;TAF11;EIF4A3;BNIP1;ZSCAN12;THOC1;NUFIP1;AZIN1;POT1;DHCR7;DHX15;SNAP25;ETFA;PHYH;SF3A3;NRAS;TFRC;HNRNPUL1;SFPQ;SDHD;SECISBP2L;SSNA1;HBS1L;SRP19;GHITM;TIA1;ATG7;LRRC59;EED;DNAJC2;AP…
ATF2	GM12878	334/901	1.04036e-07	MEF2A;OXA1L;RCE1;SART3;DHX38;EXD2;GEM;AQR;ZNF384;MCTS1;VPS72;ZC3H13;GARS;UBE2L6;PRPSAP1;SRSF4;SRSF6;ARF3;AP2S1;MTERF;MRPL3;TP53;LRRC23;KLHDC3;TAF11;THOC1;EXOC7;NUFIP1;PAAF1;CCT6B;DHCR7;LRRC40;AIMP2;SF3A3;TFRC;SECISBP2L;OGG1;SSNA1;SNRPD2;TXLNA;RGL2;GHITM;DNAJC9;FBXO28;DNAJC2;API5;ZNF593;NRD1;ZNF3;SMARCA5;CCDC9;IFITM1;RABGGTB;RABGGTA;FBXO46;ARHGDIB;CREBZF;FSCN1;GLOD4;DNASE2;RPL37A;FBXO34;E2F6;EDC4;…
BACH1	H1	676/2000	8.77261e-09	SYNCRIP;VPRBP;RPLP0;BTBD3;MAP3K8;OGT;PDHA1;LRRC1;GEM;SCYL3;THY1;AQR;DCAF8;ORAI2;CYP1B1;DUSP11;ATN1;ZC3H15;ATR;UBE2L3;RGS7;POP4;TRAFD1;PARP1;TSG101;EVI5;GHR;ANP32B;AIFM1;ARHGEF17;DGUOK;USP20;THOC2;DHCR7;PAPSS1;LRRC40;ATRN;TRIM24;MANBA;DUSP5;SDHA;NRAS;SDHB;TXNL4A;NCBP2;ENAH;PRKCSH;CDKN2C;ATG7;FBXO21;API5;PKIG;RNASEH2A;IL11RA;RNF130;SMARCA1;ST8SIA3;UBE2V2;RABGGTB;RABGGTA;PRUNE2;AUTS2;TFDP1;FBXO46;SD…
BACH1	K562	740/2000	7.12731e-16	MEF2A;WTAP;RPLP0;OGT;TBPL1;JUN;ADSL;ASL;ARIH2;NTHL1;ZC3H15;GGH;NXF1;UBE2L3;HSPB11;RGS2;PARP1;POP5;TSG101;EVI5;USP14;BRD8;MTERF;ANP32E;GBAP1;BRWD1;THOC5;UGDH;FAN1;CCT6B;SORBS1;DHX15;USP33;USP32;AIMP1;LRRC41;TRIM24;TRIM21;SF3A3;SDHB;DUSP3;PHF14;DUSP1;SSNA1;TGFB1;RGL1;RGL2;FNTB;RNF141;ATG5;CDKN2C;FBXO28;LRRC59;NRD1;RNASEH2A;ZNF3;TIMELESS;ARRB2;TELO2;RNF139;NFE2L2;SMARCA2;IFITM1;ADORA2B;LRBA;NR2C1;SD…
BCLAF1	GM12878	282/843	0.000400115	VPS53;GFER;DHX38;CUL7;EXD2;TMEM135;AQR;PABPC4;GSTCD;VPS72;ATN1;NTHL1;UBE2L6;NXF1;UBE2L3;ARF4;PPP2R3C;FGF9;AP2S1;GATAD1;MRPL9;PI4KB;TAF11;SS18;BRWD1;EIF4A2;TMCO1;NUFIP1;ZNF174;PPP3CB;LRRC40;LRRC47;SF3A3;SFPQ;ZNF571;NDUFAB1;NUDCD3;DNAJC9;FBXO28;LRRC59;CIB2;DNAJC2;API5;NBAS;DFFA;RNASEH2A;HIF1A;ELAC2;PAFAH2;NR2C1;TTC1;MEIS2;MPHOSPH10;GLOD4;FBXO34;EDC4;NDUFAF1;IK;STXBP3;PRPF4;TXNRD1;SNX19;C17ORF75;IAR…
BCLAF1	K562	343/1040	0.000228761	CDIPT;GFER;SGMS1;OGT;TBPL1;VPS45;EXD2;MED14;RAD1;AQR;JUN;HIGD2A;SH3GL1;RAD23A;ZNF510;AHCTF1;GSTCD;RCC1;SCRIB;JRK;CDC123;ATR;SERPINI1;SRSF7;RGS5;PPRC1;PARP2;LDLR;AP2S1;USP15;MRPL3;SLC3A2;EIF1B;TAF12;ZSCAN12;ZER1;MTMR9;USP32;ZNF165;SF3A3;TFRC;DUSP1;POLDIP3;PTP4A2;NCBP1;PRPF4B;DBF4;SNRPD1;BPHL;SRP19;RGL2;ATG5;CDKN2C;DNAJC2;API5;MCM3AP;SLC33A1;ZNF7;ZNF3;PRCC;NFE2L2;PAFAH2;RABGGTB;CSAD;FBXW2;ASF1A;CRE…
BHLHE40	A549	782/2000	1.21529e-21	CDIPT;BTD;MAP3K8;DHX34;OGT;PTBP1;ADSL;HIGD2A;PFN1;PFN2;ZC3H15;EI24;RGS2;HTATIP2;EZH1;YBX1;MGRN1;SLC22A4;USP15;USP13;ATF7IP;ANP32E;SLC3A2;CCT6A;KLHDC3;EIF4A3;EIF4A1;USP20;THOC2;USP25;USP24;THOC1;PTOV1;MEGF9;SCML2;TRIM14;SF3B1;PKD1;USP32;AIMP2;LRRC41;LRRC47;DUSP4;DUSP3;DUSP1;SSNA1;NCBP1;PRKCSH;NUDCD3;ATG7;RNF130;HIF1A;ARRB2;GLUD1;UBE2V2;EPM2AIP1;ARHGDIA;SEC11A;ATP7A;ATF6;LAMP1;NRF1;CDKN1B;HDAC2;HDA…
BHLHE40	K562	692/2000	2.34661e-10	BTD;VPS53;OGT;MCRS1;LRRC6;VPS41;GEM;AQR;HIGD2A;HSD17B10;RALGPS1;CACNB1;ASL;VPS72;ATN1;ZC3H15;GARS;ATR;USF2;RGS5;PARP3;TRAFD1;POP4;POP5;BCKDK;TSG101;UBE2G1;UBE2G2;SLC22A5;USP15;MRPL3;MTERF;ZC3H7B;AIFM1;ARHGEF18;SLC3A2;MRPL9;CCT6A;RNF170;EIF4A3;THOC1;CSF1;ABHD3;ABHD2;ERI3;CCT6B;DHX15;ARMCX2;USP33;USP32;TRIM21;MANBA;DUSP5;CSNK1D;USP46;PRPF4B;ATOX1;SNRPD2;ZNF304;FBXO28;FBXO21;FMR1;TELO2;SMARCA5;NFE2L…
BHLHE40	GM12878	708/2000	4.59945e-12	BTD;SCN3A;SART1;DHX38;MAK16;BTBD3;PTBP1;VPS41;MARK3;BRAP;AQR;HSD17B10;DUSP11;ASL;JRK;NXF1;PRPSAP1;UBE2L3;RGS2;TRAFD1;POP5;UBE2G1;UBE2G2;IL1RAP;USP14;CCDC28A;MRPL3;ZC3H7B;AIFM1;ANP32E;SLC3A2;DGUOK;CCT6A;USP20;SCML2;AZIN1;ABHD2;CCT6B;DHX15;LRRC40;SF3A3;ATRX;CSNK1D;SDHC;DPYD;ATOX1;GNA11;PRKCSH;TGFB1;RGL2;EIF4EBP2;RNF141;FBXO28;FBXO21;API5;NRD1;TMEM126B;RNF130;TELO2;NEU1;NFE2L3;UBE2V2;RABGGTB;RABGGTA…
CBX3	K562	201/551	7.51373e-05	XRCC5;MEF2A;MXI1;C14ORF2;CUL2;MC1R;DHX38;WDR76;PLS1;RPL11;MTERFD2;GNG5;CCNA2;DPAGT1;EXD3;EXD2;DCAF8;HIGD2A;ACP2;RCHY1;SEC23IP;UNC45A;FH;CCDC86;ZC3H15;NXF1;ZNF212;UBE2G2;MTHFD2;ZNF148;ZNF493;MRPL3;ZNF282;ZC3H7B;TTC37;TLE3;TP53;KIAA0586;BNIP1;PFDN4;SERPINB1;ZSCAN12;GIN1;RAB11A;MTMR9;LRRC40;TFRC;SECISBP2L;GNPDA1;MAU2;CAPZA2;SNRPD1;TXLNA;PRKCSH;SLC7A5;NUDCD3;GHITM;RNF141;DNAJC9;PUM1;ASPH;SAR1B;SNRPA1…
CCNT2	K562	688/2000	5.97559e-10	CDIPT;VPS53;SART3;B2M;TBPL1;GEM;MARK1;ORAI2;HSD17B10;RALGPS1;SCN1B;HSD17B12;CACNB1;GSTCD;VPS72;KBTBD2;GGH;POP4;BCKDK;TSG101;MGRN1;SLC22A5;ARHGEF18;ANP32E;CCT6A;USP20;THOC5;THOC1;MEGF9;UGDH;TRIM14;FAN1;CCT6B;PAPSS1;LRRC40;BRD3;AIMP2;ATRN;IGF1;TRIM23;SF3A1;SF3A3;NRAS;PHF14;DPYD;NCBP1;ATG7;CDKN2D;LRRC59;API5;NET1;COCH;SLC33A1;TOPBP1;RNASEH2A;GLUD2;TFE3;PTK2;FBXO42;ARHGDIA;TFDP1;FIBP;MYO1D;ATP7A;CDKN…
CEBPB	IMR90	695/2000	1.14933e-10	CDIPT;MAK16;FOXF2;DHX34;OGT;RAB27B;VPS45;JUN;ZNF384;ASL;PFN1;NTHL1;SPOP;DHX9;ZC3H15;GARS;RGS2;HSPB11;TRAFD1;PARP1;LRRC17;CCDC28A;MRPL3;ANP32B;DGUOK;IL6R;EIF4A3;POT1;ARMCX2;SNAP23;PAPSS1;MTMR4;AIMP2;AXL;LRRC48;SDHB;PLSCR1;CSNK1E;SECISBP2L;NCBP2;NCBP1;GRIK2;RGL1;TGFB2;FNTB;RNF141;TIA1;ATG7;CDKN2D;NRD1;TMEM126B;UBFD1;ATP9B;SMARCA5;NFE2L2;SMARCA2;IFITM2;IFITM3;FBXO42;ATF6;APEH;NMT1;CDKN1A;LAMP2;NRF1;…
CEBPB	K562	114/317	0.00352357	XRCC5;CDIPT;MED20;CUL2;GOT1;MAK16;RARB;OGT;SERPINF1;MLLT11;BIN3;ATP5SL;SUPT7L;RPS24;ANKMY2;TPD52L2;S100A13;ABCG1;CCT5;CCT4;SRSF4;DMTF1;FNBP4;MAP4;ALG13;NARS;LDLR;WASF1;TSNAX;MLH1;MAP1LC3B;CREG1;CDC7;MBD4;IL6R;TNFRSF10B;RBM39;PMPCB;MON1B;MED1;ZBTB11;KIAA0196;HK1;SUMO2;RPL31;GLIPR1;ETFDH;PER1;BCL6;AGA;LRRC48;ETF1;RPL23;FYN;PTP4A1;SFPQ;PHGDH;ATP6V0A1;ZC3HAV1;HBS1L;RPS6KB2;GATA2;IFT122;RPN2;ZNF593;BS…
CEBPB	20176806 (mouse)	460/1588	1.77818e-32	SCN3B;APP;BTBD2;TAGLN;PTRF;EIF2AK2;CACNB1;RCC1;ZC3H14;GAS7;GART;NUAK1;MGRN1;ANP32E;SLC3A2;ARHGEF11;EIF4A1;THOC1;TRIM14;ABHD3;AZIN1;TRIM16;SF3B4;FEN1;MTMR4;BRD2;PHF14;DUSP1;TGFB2;MDFIC;BAIAP2;TMEM126B;SMARCA5;ADORA2B;EPM2AIP1;AP2M1;MYO1E;LAMP1;ATF4;ATF3;GRINA;SMARCC2;FBXO34;VPS11;AHNAK;UBB;MAPRE3;UGP2;CD9;APPBP2;EHD1;CEBPB;BAD;RCN1;RCN2;CADM3;CD47;PLD2;PLD1;HARS;BIN1;TMX4;KRAS;AMD1;ST6GAL1;MAML1;F…
CEBPB	HEPG2	211/581	6.22034e-05	XRCC5;CDIPT;OSMR;MPV17;RCE1;C14ORF1;MED20;CUL2;MAK16;CLK4;MAP3K8;PHTF2;STAG1;OPA1;EMG1;RXRA;F7;SERPINF1;RPS11;ATP5SL;RAD23A;ACP1;GORASP2;NTHL1;LAPTM4A;MAP2K1;ZNF217;KIAA1279;NOLC1;FNBP4;MAP4;PARP2;RTN4;HLF;LDLR;PHF20;NISCH;P4HA1;COPB1;MRPL3;CNPY2;IL6R;DGUOK;MTRR;CHSY1;NUFIP1;FEM1B;POT1;RPL31;PITRM1;PER1;ATRN;LRRC48;ETF1;RPL23;PTP4A1;ZNF571;UNC50;HBS1L;RGL1;FNTB;IDS;PDE4A;TIA1;RPN1;RPN2;DAP;SAR1A;…
CEBPB	H1	736/2000	2.277e-15	MEF2A;OSMR;AMOTL2;APP;RPLP0;DHX34;MCRS1;LRRC6;VPS45;LRRC1;GEM;TAGLN;ASCC3;JUN;GSTCD;ASL;NTHL1;SPP1;ATR;NXF1;RGS2;POP7;USP15;MTERF;MRPL3;ANP32B;ZC3H7B;CCT6A;DGUOK;IL6R;KLHDC3;EIF4A2;USP20;THOC1;MEGF9;ABHD3;AZIN1;CCT6B;PAPSS1;MTMR4;ATRN;LRRC48;SF3A3;SDHB;DUSP1;SDHC;SECISBP2L;NCBP2;SNRPD1;SNRPD2;PRKCSH;RGL1;RNF141;LRRC59;FBXO28;API5;NRD1;TOPBP1;IL11RA;RNF130;SMARCA5;NFE2L2;IFITM2;IFITM3;ZNF330;NR2C1…
CEBPB	HELAS3	699/2000	4.36279e-11	MEF2A;VPS53;RCE1;AMOTL2;SART1;DHX38;BTBD3;ACAA2;SCYL3;JUN;ACAA1;HIGD2A;GSTCD;ATN1;NTHL1;NXF1;EI24;POP7;EZH1;ANP32A;SLC3A2;MRPL9;CCT6A;DGUOK;KLHDC3;EIF4A1;PTOV1;SCML2;UGDH;ABHD2;NECAB3;SF3B3;MTMR2;MTMR3;SORBS1;DHCR7;PKD2;SNAP25;PAPSS2;USP33;AXL;TRIM21;SF3A3;DUSP5;SDHD;SNRPD2;RNF141;CDKN2D;NRD1;RNASEH2A;IL11RA;HIF1A;EP300;EDF1;NEU1;NFE2L1;ELAC2;IFITM3;ATF1;RABGGTA;FBXW2;SDF2;AP2M1;FIBP;CREBZF;MYO1E…
CEBPB	A549	706/2000	7.64655e-12	CDIPT;OSMR;RCE1;MAP3K7;MAK16;FOXF2;MAP3K8;DHX34;RAB27B;VPS45;GEM;SCYL3;AQR;JUN;ZNF384;RCC1;SPOP;GARS;NXF1;RGS2;PARP1;PARP2;TSG101;CCDC28A;ATF7IP;MRPL3;ANP32B;SLC3A2;ARHGEF17;DGUOK;IL6R;EIF4A3;POT1;AXL;LRRC48;TRIM23;SF3A3;NCBP1;SNRPD2;RGL1;TGFB2;FNTB;ATG7;TIA1;ENC1;PKIG;NRD1;TMEM126B;UBFD1;ATP9B;SMARCA5;NFE2L2;IFITM2;EPM2AIP1;CREBZF;SEC11A;ATF6;HDAC4;NMT1;LAMP2;CDKN1A;UQCRQ;ZFPL1;IMPDH2;TBCE;SLC7A…
CHD1	19587682 (mouse)	305/843	4.00971e-32	PPP2R5A;SART3;OGT;KIF5B;PTBP1;PPP1CA;TMEM135;ZWINT;HSD17B12;CACNB1;CDC123;SPP1;ASXL2;ZC3H13;SERPINI1;VDAC3;GART;EI24;POP4;LDLR;MGRN1;BRD8;ARHGEF18;SLC3A2;LRPAP1;BRWD1;TAF12;ARL4A;TRIM13;AZIN1;MTMR3;SNAP23;ETFB;TRIM28;TRIM27;TRIM24;POLDIP3;OGG1;DUSP6;RALY;PRPF4B;SNRPD3;SNRPD2;FDFT1;FNTB;TMEM126B;EP300;TIMELESS;TESK2;VAMP4;VAMP3;VAMP1;FGD1;IFITM2;STIP1;ATF2;DNAJA2;FBXO46;R3HDM1;IER2;E2F3;CDC14A;HIN…
CHD1	H1	710/2000	2.75346e-12	MEF2A;OXA1L;GFER;RCE1;RORA;LPHN2;ACAA2;BSG;MCRS1;VPS45;MARK1;AQR;ADSL;CACNB1;NFKBIA;ARIH1;NXF1;EI24;HTATIP2;USP11;USP10;SLC22A5;USP15;BRD8;MTERF;ZC3H7B;ARHGEF12;MMP14;ARHGEF11;NAALAD2;USP25;USP24;PTOV1;APC2;ZNF365;SF3B3;MTMR2;FAN1;ARMCX2;AIMP1;LRRC41;TRIM24;ATRX;DUSP2;PHF14;SDHC;LRP6;RNF19B;MDFIC;LRRC59;BAIAP2;NFE2L1;NFE2L2;FBXO11;NR2C1;RABGGTA;PRUNE2;PTK2;ADRA2A;AUTS2;MYO1B;MPHOSPH10;HDAC2;HDAC1…
CHD2	HELAS3	728/2000	2.19918e-14	MEF2A;VPS53;RCE1;SART1;BTBD2;RPLP0;DHX34;PDHA1;PTBP1;VPS41;BRAP;PPP1CA;AQR;ORAI2;VPS72;ARIH2;ATN1;GGH;NXF1;UBE2L3;USF2;CDC42BPA;POP4;POP5;EZH1;SLC22A5;USP14;USP13;AIFM1;ZC3H7B;ARHGEF18;SLC3A2;DGUOK;EIF4A2;UGDH;ABHD2;NECAB3;POT1;SORBS1;SNAP25;USP32;AIMP2;DUSP5;SDHA;SDHB;SECISBP2L;GAMT;TXNL4A;NCBP1;ENAH;MPZL1;PRKCSH;CDKN2C;CDKN2D;TIA1;LRRC59;FBXO28;FBXO21;PTPRN2;RNASEH2A;IL11RA;TELO2;ELAC2;IFITM2;I…
CHD2	HEPG2	712/2000	1.64055e-12	BTD;SYNCRIP;RCE1;SART1;MAP3K4;DHX34;LRRC6;BRAF;PTBP1;VPS41;SCYL3;MARK3;AQR;ADSL;EIF2AK2;ATN1;NTHL1;ZC3H13;GGH;GARS;NXF1;UBE2L3;ATM;RGS2;POP4;POP5;BCKDK;UBE2G2;LRRC14;ZC3H7B;SLC3A2;MRPL9;DGUOK;THOC5;THOC1;SCML2;UGDH;ABHD2;POT1;SF3B1;FAN1;CCT6B;DHX15;MANBA;SF3A3;SDHA;DUSP5;SDHB;NRAS;SDHD;USP46;SECISBP2L;SSNA1;MPZL1;PRPF4B;FNTA;EIF4EBP2;LRRC59;COCH;PTPRN2;BAIAP2;PKIG;NRD1;TMEM126B;ZNF3;RNF130;UBFD1;…
CHD2	K562	688/2000	5.97559e-10	VPS53;SART3;MAP3K7;MAK16;DHX34;LRRC6;MCRS1;BSG;UGCG;PTBP1;AQR;PTRF;ASCC3;EIF2AK2;HIGD2A;ORAI2;HSD17B10;RALGPS1;HSD17B12;NFKBIA;DUSP11;ASL;VPS72;ATN1;NTHL1;ZC3H13;GGH;ATR;PARP1;BCKDK;LRRC14;YBX1;ANP32A;USP14;AIFM1;ARHGEF18;ANP32E;MRPL9;BRWD1;ABHD3;ERI3;MTMR2;FAN1;MTMR9;USP34;ATRN;SF3A1;USP46;SECISBP2L;NCBP2;NCBP1;SNRPD3;PRKCSH;TGFB1;RNF141;EIF4EBP2;CDKN2C;LRRC59;SLC33A1;PTPRN2;TMEM126B;IL11RA;RNF1…
CHD2	H1	683/2000	1.87012e-09	SART1;MAK16;DHX38;ACAA2;MCRS1;LRRC6;GATM;PTBP1;GEM;AQR;HSD17B10;DUSP11;ASL;VPS72;KAL1;NTHL1;UBE2L6;ATR;PRPSAP2;TRAFD1;POP5;PARP2;BCKDK;UBE2G2;USP15;CCDC28A;ATF7IP;ZC3H7B;ARHGEF18;DGUOK;THOC5;THOC2;THOC1;PARVA;TRIM14;ABHD2;ERI3;SF3B1;FAN1;DHCR7;PKD2;USP34;SF3A1;SDHA;CSNK1D;DUSP1;SECISBP2L;SSNA1;MPZL1;SNRPD3;NUDCD3;EIF4EBP2;RNF141;ATG7;LRRC59;PTPRN2;NRD1;TOPBP1;RNF130;SMARCA5;NEU1;FBXO11;LRBA;EPM2A…
CHD2	GM12878	709/2000	3.56083e-12	RCE1;MAP3K7;DHX38;MAK16;DHX34;PDHA1;IKBKAP;PTBP1;VPS41;SCYL3;MARK3;AQR;DCAF8;HSD17B10;ZC3H13;GGH;PRPSAP1;UBE2L3;PRPSAP2;RGS2;POP4;TRAFD1;POP5;HTATIP2;ANP32A;USP15;USP14;MTERF;MRPL9;IL6R;DGUOK;LRRC23;EIF4A1;CSF1;SCML2;SF3B3;MTMR2;PKD2;MTMR9;SSRP1;ATRX;DPYD;GNA15;MPZL1;PRKCSH;RGL2;EIF4EBP2;CDKN2C;TIA1;LRRC59;FBXO28;API5;PKIG;RNASEH2A;PKIA;IL11RA;RNF130;NEU1;DCUN1D4;ELAC2;ZNF330;EPM2AIP1;FIBP;LRRC8B…
CIITA	18437201 (human)	14/59	1.87012e-09	CNOT7;FOS;AP1S2;PLOD3;GTPBP3;PSMA2;BTN2A2;TMED1;CACYBP;ENO1;MAT2A;MSH3;COG5;MYLK
CREB1	20920259 (mouse)	1221/3057	6.7626e-218	RCE1;VPRBP;AMOTL2;B2M;MAP3K7;LPHN2;RPLP0;BSG;MCRS1;BRAF;SCN2B;PTBP1;GEM;DCAF8;HSD17B12;GSTCD;CACNB3;ARIH1;ZC3H13;ESRRA;TAOK2;NXF1;ACACB;PRPSAP1;RGS2;POP4;TSG101;LRRC14;MGRN1;EVI5;SLC22A5;USP15;CCDC28A;USP13;MTERF;BRF1;PIK3C2A;ANP32E;ADNP;SLC3A2;ARHGEF17;CACNG3;DGUOK;KLHDC3;EIF4A3;EIF4A2;EIF4A1;USP25;THOC1;PARVA;PTOV1;UGDH;AZIN1;ERI3;CCT6B;SNAP23;PAPSS1;SNAP25;MTMR4;USP32;BRD1;BRD2;AIMP2;ATRN;TRIM…
CREB1	K562	446/1100	2.24996e-14	TTI1;MED24;PIK3C3;PDHA1;IKBKAP;BRAF;KIF5C;MARK3;TOX4;AQR;ASCC3;MTX1;GSTCD;BCL2L2;ARF6;ARG2;NTHL1;ZC3H13;RECQL5;NXF1;PRPSAP2;SRSF3;EI24;ARF4;POP4;PPP2R3C;SRSF1;BCKDK;LDLR;LRRC14;MAP1LC3B;CCDC28A;MTERF;ANP32E;TTF1;EIF1B;CCT6A;DGUOK;MTRR;EIF4A3;USP20;THOC1;RABGAP1;NUFIP1;ABHD2;ERI3;SF3B2;SNRK;SNAP25;ACSL3;LRRC40;LRRC47;SF3A1;DUSP5;ZNF571;SSNA1;LMO4;SNRPD1;NDUFAB1;SRP19;ZNF304;RNF141;ATG5;FBXO28;LRRC…
CREB1	H1	389/1000	8.78662e-11	BTD;MED21;MAK16;PDHA1;ZNF506;KIF5C;GEM;MARK3;TOX4;AQR;PTRF;ZNF132;GSTCD;BCL2L2;ASL;PEA15;NTHL1;ZC3H13;PRPSAP2;SRSF3;ARF1;SRSF6;PPP2R3C;TAF1A;FGF9;AP2S1;PMVK;SRPR;ANP32A;TP53;TTF1;CCT6A;MTRR;TAF11;ARL4D;RABGAP1;ZNF174;DHX15;SNAP25;LRRC40;PDK3;SF3A1;DOLK;SF3A3;TXNL4A;HBS1L;NDUFAB1;SNRPD1;SRP19;EIF4EBP2;IDS;FBXO28;LRRC59;FNDC3B;API5;ZNF593;DFFA;TOPBP1;RNASEH2A;PRCC;ARFGAP2;RABGGTB;ZNF330;EPM2AIP1;OS…
CREB1	15753290 (human)	297/957	1.05849e-19	OGDH;SART3;MAP3K7;PQBP1;PDHA1;MARK3;SH3GL2;BCL2L2;ARG2;RECQL5;ATM;TSG101;AP2S1;PMVK;SRPR;ZNF146;CCT6A;TAF11;FOXC1;SKIV2L;NUFIP1;SF3B4;ZNF174;SF3B2;CCT6B;NPAT;MTMR4;BRD1;TRIM26;NRAS;TFRC;SDHC;NCBP2;NCBP1;HBS1L;SNRPD2;SRP19;GHITM;PMS1;NRD1;TOPBP1;CSTF2T;PRCC;SMARCA5;TESK2;NFE2L1;PAFAH2;MAPKAPK5;TFE3;TTC1;FBXW2;SDF2;NR4A3;ATF6;DNAJB9;HDAC6;TMF1;STXBP3;UQCRB;GDAP2;IARS;PRPF8;GTF3C1;EHD4;DNAJB12;SLC35…
CREB1	A549	188/502	4.02591e-05	RPL14;STOML1;C14ORF2;CITED2;INTS9;MCRS1;OPA1;EXD2;ASCC3;SPAG5;GGCX;TP53TG1;GNAI3;NHP2L1;RUNDC3A;BCL2L2;ASL;JRK;UNC45A;GART;HLF;PDIA4;EXOSC9;ERLIN1;KLHDC3;TAF11;TAF10;PFDN1;RPL41;GNB1;THOC5;THOC2;ZSCAN12;TUFM;ABHD2;ZNF32;CCT6B;SNRK;RPL31;PPP2CB;DHX15;SNAP25;MARS;ETFA;SSRP1;LRRC40;AIMP2;LRRC47;PHYH;DUSP5;RPL22;HNRNPUL1;SYF2;ZNF451;NDUFAB1;SRP19;TGFB1;SAR1B;API5;ARRB2;NEU1;EP400;RPL8;PRKRA;SDF2;FBXO…
CREM	20920259 (mouse)	2328/5776		GFER;RCE1;VPRBP;SART1;LPHN3;RPLP0;BTBD2;ACAA2;LRRC1;UGCG;GEM;ADSL;HIGD2A;CACNB1;GSTCD;RCC1;DHX9;ESRRA;PAIP1;NXF1;CDC42BPA;POP4;TRAFD1;PARP2;CDC42BPB;UBE2G1;UBE2G2;EVI5;ATF7IP;ANP32B;ANP32E;ADNP;SLC3A2;ARHGEF12;ARHGEF10;ARHGEF11;EIF4A3;BRWD1;EIF4A2;EIF4A1;PTOV1;UGDH;ABHD3;AZIN1;ABHD2;MTMR3;CCT6B;PKD2;PKD1;MTMR4;SSRP1;AIMP2;SDHA;SDHB;SDHC;NCBP1;ENAH;MPZL1;GNA11;PRKCSH;NUDCD3;EIF4EBP2;ATG5;CDKN2C;PA…
DACH1	20351289 (human)	657/1698	1.14859e-97	MEF2A;VPS53;SART3;WTAP;MAK16;UGCG;PTBP1;BRAP;CYP1B1;ARIH1;PFN2;KBTBD2;SPOP;ATP11B;NXF1;LASP1;TRAFD1;PARP2;GFAP;EZH1;UBE2G2;LRRC14;SLC22A4;USP15;ADNP;ARHGEF17;ARHGEF12;EIF4A2;USP24;ABHD3;NECAB3;SF3B2;MTMR2;USP34;TRIM26;SDHA;DUSP4;DUSP1;PHF14;GSK3B;LRP6;SSNA1;NCBP2;SNRPD1;RGL2;SAMD4A;ENC1;ZNF7;BICD2;ZNF3;RNF130;ATP9B;NFE2L1;NFE2L3;SMARCA2;SMARCA4;ELAC2;GLUD1;RABGGTB;NR2C2;PTK2;FBXW2;ARHGDIA;CREBZF;…
E2F1	17053090 (human)	552/1726	2.67037e-54	RCE1;RORA;SART3;BTBD3;DHX34;OGT;PDHA1;RAB27A;MARK2;ZNF384;DNAH17;HSD17B12;CACNB1;CACNB3;ATN1;NTHL1;ESRRA;TAOK2;GAS2;NXF1;GAS7;GART;POP4;TSG101;AP2S1;USP14;ATF7IP;ARHGEF18;SLC3A2;CACNG3;ABHD2;SF3B2;MTMR2;SNAP25;MTMR4;ARMCX5;SSRP1;IGF1;TMEM5;MID1;SF3A1;LRP1;LRP6;IL16;TGFB3;ASCL1;EP300;TIMELESS;ATP9B;TFDP1;CDKN1B;SCN8A;HDAC6;E2F1;PAWR;SDC4;WARS;DDB1;TBCD;UBC;MAPRE2;NRGN;MAPRE1;UBB;SNX19;CD9;SELPLG;N…
E2F1	HELAS3	809/2000	8.61783e-26	MEF2A;GFER;SYNCRIP;VPRBP;AMOTL2;B2M;MAP3K5;ACAA2;PTBP1;VPS41;MARK1;ASCC3;EIF2AK2;KBTBD2;ARIH2;GGH;ATR;ATM;GAS6;LASP1;PKP2;PARP4;PARP1;PARP2;POP7;UBE2G1;LRRC14;IL1RAP;USP13;ATF7IP;MRPL3;ANP32E;GBAP1;SLC3A2;ADNP;BRWD1;EIF4A2;USP25;MEGF9;ABHD3;TRIM13;AZIN1;NECAB3;SF3B3;POT1;FAN1;SORBS1;DHX15;PKD2;USP32;FEN1;SSRP1;LRRC40;BRD3;PLSCR1;DUSP3;DUSP2;LRP8;TXNL4A;SNRPD3;FNTA;CDKN2C;FMR1;TOPBP1;RNASEH2A;CSTF…
E2F1	21310950 (human)	441/1145	9.22276e-60	MEF2C;SCN3B;PPP2R5A;SART3;RAE1;PIK3C3;PDHA1;STAG1;BSG;LRRC1;NCAPD3;MAPK6;SIPA1L1;PPP2R5E;RAD23B;CYP1B1;MTX2;ALCAM;PFN1;KBTBD2;DHX9;TAOK2;ASXL1;GARS;GAS2;GAS1;GART;NOLC1;PARP4;ZNF536;SLC20A1;AP2S1;EZH1;PMVK;ASAH1;TMEM109;SRPR;SLC22A4;ATF7IP;ANP32B;LYN;ZNF142;SLC3A2;MYCN;TAF11;EPB41L2;DOK5;CLIC4;THOC2;THOC1;ABHD3;SF3B1;SSRP1;TRIM26;DUSP4;DUSP2;GSK3A;USP46;IDE;SNRPD1;FNTA;DNAJC9;CDKN2D;EED;FNDC3B;PA…
E2F1	18555785 (mouse)	1542/4172	7.04199e-259	GFER;SART3;PDHA1;OGT;ACAA2;ADSL;EIF2AK2;DUSP11;RCC1;ESRRA;PAIP1;NXF1;UBE2L3;PRPSAP2;LASP1;PARP1;PARP2;BCKDK;UBE2G2;ANP32A;ATF7IP;AIFM1;ARHGEF18;ANP32E;SLC3A2;ARHGEF17;CCT6A;ARHGEF10;BRWD1;EIF4A2;EIF4A1;SCML2;AZIN1;AMPH;MTMR3;PKD1;MTMR9;ATRX;SDHB;SDHC;ENAH;ATOX1;PRKCSH;NUDCD3;MDFIC;FBXO28;NET1;CSTF2T;HIF1A;UBFD1;ATP9B;COBL;ELAC2;IFITM1;IFITM2;GLUD1;IFITM3;ST8SIA1;ATF2;RABGGTA;ARHGDIA;FBXO46;AP2M1;…
GTF2B	K562	780/2000	2.39072e-21	MEF2A;BTD;RCE1;SART3;WTAP;MAP3K7;DHX38;MCRS1;PTBP1;AQR;PTRF;JUN;ADSL;NFKBIA;RCC1;JRK;ATN1;ZC3H13;ZC3H15;TAOK2;ATR;NXF1;TRAFD1;POP4;PARP4;POP7;HTATIP2;MTERF;MRPL3;AIFM1;MRPL9;EIF4A2;THOC2;THOC1;MEGF9;SCML2;NECAB3;SF3B3;CCT6B;PAPSS1;USP33;LRRC40;TRIM24;SF3A3;DUSP5;DUSP1;MPZL1;ATOX1;RNF141;FBXO28;LRRC59;FBXO21;COCH;BCL10;BAIAP2;ZNF3;NFE2L2;IFITM1;BMPR2;UBE2V2;RABGGTB;NR2C1;FBXW2;ARHGDIA;CREBZF;LAMP2…
HDAC2	K562	171/486	0.000946577	PPP2R5A;STOML1;NAA16;OGDH;WTAP;SART1;YARS;TNIK;KIF5A;EIF2S3;BCL2L13;NME6;RPS19;TRAPPC8;PABPC4;ASL;UBE2L3;SRSF4;HSPB11;KCNAB2;MARCKSL1;CRCP;OCEL1;SYNJ2;QKI;ZNF282;GRHPR;SERPINB9;GNB2;SQLE;GNB1;USP20;SERPINB1;ZSCAN12;RNPEP;DEGS1;TUFM;APC2;SORBS1;DGKE;SSRP1;MAT2A;PHYH;SF3A3;HNRNPUL1;OGG1;ZNF451;NDUFAB1;TBP;TGFB1;VCL;KDM1A;SND1;LRRC59;DNAJC4;CIB2;RPRD1A;HMGCL;CIB1;ZNF593;ACTN1;ZNF3;DDIT4;CCDC6;ABCA2;…
HDAC2	HEPG2	68/201	0.0497165	DZIP3;TUBB2A;WTAP;CITED2;CCNA2;PTPRG;PIM1;RFC1;SERPINF1;RAB14;NEK4;BLCAP;RAD23B;ERBB3;HUS1;PABPC4;MTIF2;ACP1;TRAM1;ZC3H15;TGFBR2;ATR;HEBP2;ASGR1;LPGAT1;TLE3;CLUAP1;MTDH;BCL3;PEX13;ANKRD40;HNRNPUL1;GAMT;SLC7A5;ST3GAL5;SPRED2;PPP1CB;NEU1;CLU;SKIL;LIPT1;B4GALT1;BRCA1;DOCK4;SLC25A13;PPID;PTTG1IP;CSTF1;ACOX1;USPL1;KIAA0430;DEK;THADA;HMOX1;ITIH2;DLG1;STXBP1;MAN1A1;TIPARP;RDX;ALDH3A2;IARS;MYL6B;DRG1;DRG…
HDAC2	H1	221/602	2.46363e-05	SCN3B;SYNCRIP;REST;OGDH;WTAP;LPHN2;MAP3K5;PHTF2;ILK;SH3BGR;TBPL1;STAG1;TNIK;SKP2;EXD3;RPS19;GNAI1;PABPC4;GSTCD;KLF12;ASXL1;UBE2L3;FXR1;HPCA;MAP2;PARP1;RERE;LNPEP;P4HA1;SYNJ2;FRAT2;TTF1;KIAA0586;SQLE;CAND1;DEGS1;EXOC7;NAGPA;DGKE;TBC1D5;ILVBL;CAPN7;AXL;ZNF667;FADS2;SDHB;HNRNPUL1;SECISBP2L;BARD1;CNOT8;DBF4;IDE;TXLNA;RGL1;KDM1A;EBNA1BP2;ELOVL6;SAR1A;ENC1;DDIT3;ZNF3;NCAM1;KDM2A;UBFD1;SMARCA4;ARFGAP2;P…
HIF1A	21447827 (human)	133/321	1.93988e-09	LDHA;PNMA2;UTRN;TPD52;CITED2;INSIG2;CLK3;PLOD2;RAPGEF6;PTPRM;RAN;C11ORF30;PTPRN;GRB10;MAPK6;VGLL4;BLCAP;ALDOA;CYP1B1;PFKFB3;ALDOC;AKAP12;BCL2L2;AKAP10;TRAM2;PPP1R3C;VRK1;SLC31A1;NTHL1;MAML1;SCD;KLF10;S100A10;TM2D3;OXSR1;VDAC1;GBE1;PKP2;C11ORF49;RIT1;NCOR2;GJA1;RASSF7;PARN;LONP1;P4HA2;DYNLL1;MAP1LC3B;P4HA1;GOLGA1;RAB6A;SERTAD2;SNAPC1;SNAPC3;TLE1;INHBA;ADM;PFDN4;SIAH2;GADD45B;CLN5;KIAA0195;TRIOBP;H…
IRF3	HELAS3	736/1923	1.64137e-18	CDIPT;BTD;B2M;DHX38;RPLP0;PDHA1;PTBP1;SCYL3;RALGPS1;JTB;PRPSAP2;GART;PKP4;PARP3;TRAFD1;POP5;YBX1;ANP32A;BRD8;ANP32E;GBAP1;ARHGEF10;BRWD1;EIF4A1;MEGF9;AZIN1;ABHD2;ERI3;SF3B4;DHCR7;SNAP23;MTMR4;AIMP2;LRRC48;ATRX;MEF2D;PHF14;GSK3B;DUSP6;MPZL1;SNRPD2;PRKCSH;PACSIN2;CDKN2D;SLC33A1;NRD1;IL11RA;EDF1;NEU1;NFE2L1;SMARCA2;DCUN1D4;ELAC2;NR2C2;EPM2AIP1;MYO1E;MPRIP;HDAC4;NMT1;ATF4;HDAC1;HDAC6;ATP7B;E2F1;E2F3;…
IRF3	HEPG2	291/824	1.55865e-05	HRAS;BTD;MED24;RPLP0;VWA5A;PTBP1;MYH9;SH3GL1;HSD17B12;BCL2L1;LAPTM4A;SRSF6;PARP3;TRAFD1;PPP2R3C;KCNAB2;YBX1;MAP1LC3B;ANP32E;CNPY3;GBAP1;EIF4A1;SORT1;EEF1D;ARL4A;MEGF9;AZIN1;ABHD2;PPP3CB;MTMR4;AIMP2;LRRC48;PTP4A3;HNRNPUL1;PTP4A1;SFPQ;GSK3B;SNRPD2;FDFT1;DNAJC8;EED;PABPN1;RELA;TESK2;NFE2L1;DCUN1D4;STIP1;EPM2AIP1;RAB8A;MPHOSPH10;BPGM;R3HDM1;NMT1;HDAC4;DNAJB5;E2F3;PRMT1;ACOT8;KIF1B;UGP2;SNX15;FRYL;IAR…
IRF3	GM12878	785/2000	4.36897e-22	BTD;WTAP;B2M;DHX38;RPLP0;DHX34;PTBP1;MARK3;AQR;DHX29;ACAA1;RALGPS1;HSD17B12;GSTCD;ASL;VPS72;ATR;GART;PRPSAP2;TRAFD1;POP5;LRRC14;YBX1;ANP32A;CCDC28A;BRD8;ANP32E;GBAP1;CCT6A;EIF4A1;MEGF9;ABHD2;ERI3;SF3B4;FAN1;DHCR7;DHX15;MTMR9;USP32;MTMR4;AIMP2;LRRC48;SF3A3;SDHB;MEF2D;NCBP2;MPZL1;GNA11;SNRPD3;PRKCSH;ZNF304;PACSIN2;SLC33A1;NRD1;TMEM126B;ARRB2;UBFD1;ATP9B;EDF1;NEU1;NFE2L2;DCUN1D4;ELAC2;TFE3;EPM2AIP1;…
JARID2	20064375 (mouse)	263/1117	0.017635	OSMR;CDH22;LPHN3;APP;FOXF2;GRIN2A;PROX1;SSTR1;RYR1;CYP1B1;CACNB2;CACNB4;GAS1;RGS6;FGF9;SH3PXD2A;RFTN1;FOXC1;CSF1;PRSS12;SLC8A1;NTNG1;CDH13;DUSP2;CDH11;LMO2;LMO4;CXCL12;RGL1;TGFB2;CDKN2C;COCH;ASCL1;RELN;SMARCA2;MEIS2;ADRA2A;ADRA2C;NR4A2;NR4A3;SCN8A;ADRA1D;HR;PAX6;GABBR2;SLC1A2;PCDH1;PRMT8;LRRFIP1;SLC43A1;SSBP2;PCDH8;PCDH7;MCC;CCK;CRLF1;NFATC1;COBLL1;MAF;KL;FRZB;PRR16;NELL1;NELL2;PRKG2;ATP2B3;TANK;…
JARID2	20075857 (mouse)	305/1258	1.12456e-05	CDH22;LPHN3;MAP3K5;FOXF2;LIFR;GRIN2A;MECOM;PROX1;MARK1;PTRF;SSTR1;JUN;CYP1B1;RAD23A;CACNB2;CACNB4;ARG2;GAS1;FAM131B;TRAFD1;FGF9;ST6GALNAC5;GHR;PIK3C2B;RFTN1;CARD10;FOXC1;PHLDB1;PRSS12;NTNG1;MEF2D;CDH13;DUSP4;LRP6;LRP3;DUSP8;CDH11;LMO2;LMO4;CXCL12;CDKN2D;COCH;ASCL1;RELN;SMARCA2;ARHGDIG;MEIS1;MEIS2;ADRA2A;ADRA2C;NR4A3;ATF3;ST8SIA5;ADRA1D;PAX6;HR;GABBR2;SLC1A2;PCDH1;LRRFIP1;PCDH8;PCDH7;KIF1A;CCK;CRL…
JUND	HELAS3	623/2000	0.000142692	CDIPT;AMOTL2;RAB27B;DHX30;IKBKAP;VPS45;SCYL3;PTRF;JUN;RCC1;ARIH1;ATN1;RGS2;LASP1;PARP4;PARP1;PARP2;TSG101;NUAK1;SLC22A4;SLC22A5;ARHGEF18;ARHGEF12;PTOV1;ABHD2;POT1;MTMR2;SNAP23;USP33;PAPSS2;SF3A3;MEF2D;DUSP2;LRP1;DUSP1;CSNK1E;SSNA1;NCBP1;ENAH;RGL1;ATG5;BCL10;ENC1;PKIG;NEU1;SMARCA2;COBL;TFE3;TRAF3IP2;ATF5;ATF3;DYRK1A;CLSTN1;THADA;AHNAK;SSBP2;TBCE;STXBP3;SLC7A11;DDB2;UBC;MAPRE2;TM4SF1;PHLPP1;CEBPB;G…
JUND	K562	211/599	0.000247452	EHHADH;RP2;RUSC1;RANGAP1;INTS3;MXI1;XRCC1;B2M;ZNF248;TYRO3;ZNF45;ZNF44;EMG1;DPAGT1;LIG4;PTPRU;MARK3;RPS19;ZNF41;TP53TG1;CCDC93;RUNDC3A;NFKBIA;ACP2;MTIF2;SLC29A1;ATN1;ZNF222;FXR1;ZNF211;RGS5;MAP7;SRSF1;PDIA6;PDIA5;FAM168B;OFD1;TMEM109;EVI5;ZC3H7B;ARHGEF18;ARHGEF12;CIAO1;GNAL;ZNF136;ZNF274;EXOC7;FPR1;HK1;NECAB3;ITM2A;SNAP25;CAPN7;UPF2;LRRC40;UPF1;AIMP2;NAE1;CTNS;SSR2;SLC7A5;ELOVL5;FBXO21;COCH;ZNF59…
JUND	HEPG2	149/363	6.91705e-06	HGSNAT;MRPL40;SEC31A;OSMR;TUBB2A;PITPNA;STOML1;LUZP1;RCE1;AMOTL2;IFT20;AAGAB;BSDC1;GNG5;LUC7L3;CLNS1A;CAPNS1;VWA5A;BYSL;AARS;PTPRU;F7;BCL2L13;JUN;EXT1;CLCN3;ERBB3;BCL2L2;STX16;RAC1;ZMPSTE24;MAP2K3;YTHDC1;YTHDC2;TPD52L2;CD63;SRSF3;SRSF5;ZNF217;CCT4;HSPA13;RTN4;HLF;PMVK;ZNF148;MAP1LC3B;ATP5I;ATP5H;NDUFA10;GTF2H1;TAF10;PFDN4;ARL4D;UROD;GADD45A;REV3L;ZNF271;RPL35;AZIN1;RPP14;SUMO2;DHCR7;PPP2CB;ETFDH;…
JUND	H1	34/88	0.0420937	FAM20B;HPS4;MPV17;CTNNB1;CITED2;LRRC59;AAGAB;SHC3;ZNF593;EEF2;TOPBP1;GEM;CDK4;NCAM1;GNAL;CCND2;JUN;RBM39;GADD45B;IQCE;KIAA0196;ESYT1;SLC29A1;NAGPA;ANGPTL2;ERF;CAMLG;CCT4;TSC1;UBA2;APBB3;TRIP6;PARP2;CRK
KDM5B	21448134 (mouse)	1497/3724	6.95476e-282	VPRBP;SART3;OGT;LPHN1;IKBKAP;ADSL;DUSP11;DHX9;NXF1;PRPSAP1;PRPSAP2;PARP1;POP5;PARP2;EVI5;ATF7IP;ARHGEF18;ADNP;CCT6A;EIF4A3;BRWD1;EIF4A2;PARVA;AZIN1;AMPH;MTMR2;MTMR3;MTMR4;AIMP1;MANBA;SDHA;ATRX;SDHD;NCBP1;MPZL1;ENAH;NUDCD3;CDKN2C;CDKN2D;COCH;HIF1A;UBFD1;FBXO11;COBL;ELAC2;GLUD1;NR2C2;ATF2;SDF2;HDAC4;NMT1;SCN8A;E2F3;HINT1;PAX6;GAK;SNRNP200;MAPRE2;ADH5;APLP2;TFAM;ATIC;APPBP2;GSTA4;ADARB1;NFRKB;GRSF1;…
MAX	H1	116/344	0.015241	TTI1;BTD;STOML1;MPV17;VPS33A;MAK16;SH3BGR;LUC7L3;C16ORF62;AARS;SPAG8;TMEM135;RFC4;YME1L1;MDH1;IQCB1;FDX1;RCHY1;SEC23IP;OSGEP;OSBPL3;SMAD5;S100A10;TRAFD1;PPP2R3C;NARS;FGF9;KIAA1033;USP11;ATP6V0D1;CCDC28A;TFIP11;TP53;TTF1;MRPL9;MED6;C4ORF27;DNAJC24;PFDN4;TGDS;TOP3A;POT1;SEC14L1;FAN1;RPIA;PEX12;UBXN1;PDK3;EIF2B1;RPL28;NAT9;ILF2;GRIA1;PAICS;ZNF451;NDUFAB1;FGF13;PRKCSH;ANK2;PUM1;TUBG2;RMND1;MAGOH;PICK…
MAX	HELAS3	162/425	6.62383e-05	RPL19;INTS1;SART1;CITED2;CLK2;WDR77;DHX34;KRR1;EMG1;PTBP1;ST13;RAD1;AQR;ADSL;CCDC94;SEC23IP;TAOK2;PHB;ATM;SRSF6;FNBP4;PARP3;PPP2R3C;LDLR;UBE2G2;PMVK;USP14;TTC37;SLC3A2;ERLIN1;DECR1;TRMT61A;MTRR;TAF12;RUVBL1;THOC2;ZBTB6;SF3B3;GIN1;SF3B1;FAN1;NUP214;PER2;LRRC40;HNRNPUL1;PTP4A1;RALY;NCBP1;RPS6KB1;SRP19;ASPH;MFAP1;FLAD1;LRPPRC;UBE2V2;EPM2AIP1;OSBPL1A;PCYT1A;TAF2;TRIP4;MET;FDPS;MPHOSPH10;APEH;CFDP1;RP…
MAX	HUVEC	782/2000	1.21529e-21	VPRBP;WTAP;MAK16;DHX34;PTBP1;HIGD2A;ORAI2;NTHL1;SPOP;ZC3H15;TAOK2;ATR;ATM;PRPSAP2;EI24;RGS5;PARP3;PARP1;POP7;HTATIP2;EZH1;UBE2G2;YBX1;USP14;BRD8;ATF7IP;MRPL3;ANP32B;SLC3A2;CCT6A;KLHDC3;EIF4A3;EIF4A1;THOC5;THOC2;MEGF9;UGDH;SF3B1;ARMCX2;FEN1;LRRC41;AIMP2;SF3A3;NRAS;DUSP2;PHF14;DUSP1;DUSP6;TXNL4A;NCBP2;NCBP1;SNRPD1;SNRPD2;RGL1;TGFB2;NUDCD3;ATG5;ENC1;TMEM126B;ZNF3;RNF130;HIF1A;ARRB2;TIMELESS;UBFD1;TE…
MAX	HEPG2	754/2000	1.05961e-17	BTD;GFER;VPS53;RCE1;SART1;RPLP0;MAP3K8;RAB27B;LRRC6;VPS41;GEM;MARK3;MARK2;DHX29;HIGD2A;RALGPS1;HSD17B12;DUSP11;JRK;ATN1;SPP1;UBE2L6;PRPSAP2;PKP2;LASP1;POP5;BCKDK;USP15;ZC3H7B;AIFM1;GBAP1;SLC3A2;MRPL9;KLHDC3;NAALAD2;THOC5;THOC2;THOC1;ERI3;NECAB3;POT1;MTMR3;SF3B1;CCT6B;SORBS1;PKD2;MTMR4;SF3A1;SDHA;CSNK1D;ATOX1;PRKCSH;EIF4EBP2;TIA1;FBXO21;COCH;NRD1;TMEM126B;SMARCA1;FBXO11;UBE2V2;ATF1;FBXW2;SDF2;AP2M…
MAX	NB4	729/2000	1.66305e-14	GFER;DHX38;RPLP0;LRRC1;PTBP1;BSN;VPS41;GEM;MARK3;BRAP;PPP1CA;ASCC3;ADSL;HIGD2A;HSD17B10;RALGPS1;CACNB1;RCC1;KBTBD2;ATN1;SPP1;UBE2L3;PRPSAP2;RGS2;LASP1;POP5;NUAK1;UBE2G2;MGRN1;USP15;CCDC28A;USP13;MRPL3;ZC3H7B;ARHGEF18;SLC3A2;KLHDC3;EIF4A3;EIF4A2;USP25;THOC1;SCML2;ABHD2;CCT6B;USP33;FEN1;USP32;BRD3;AIMP2;ATRN;SF3A1;DUSP5;ATRX;DPYD;RGL2;PACSIN2;TIA1;FBXO21;API5;PKIG;TOPBP1;RNASEH2A;SMARCA5;NFE2L1;NEU…
MAX	A549	744/2000	2.19053e-16	OXA1L;MAK16;RPLP0;MAP3K8;BTBD3;DHX34;DHX30;RAB27B;PTBP1;GEM;AQR;JUN;HIGD2A;ACAA1;CACNB4;VPS72;ZC3H14;NXF1;USF2;ATM;PRPSAP2;EI24;HSPB11;PARP1;POP5;AUH;CCDC28A;USP13;MTERF;ANP32B;AIFM1;ZC3H7B;ARHGEF18;GBAP1;KLHDC3;EIF4A3;BRWD1;USP25;THOC2;SCML2;TRIM14;ABHD2;ERI3;POT1;FAN1;LRRC40;BRD3;LRRC47;MID2;DUSP5;CSNK1D;SSNA1;TXNL4A;NCBP2;ENAH;SNRPD3;PRKCSH;TGFB1;NUDCD3;EIF4EBP2;ATG7;FBXO28;ENC1;PKIG;RNASEH2A;…
MAX	HCT116	447/1265	7.4484e-08	TTI1;WTAP;TMEM147;TAF5L;MAK16;DHX34;PQBP1;OGT;RAB27B;LRRC1;MAPK1;ASCC3;ADSL;SH3GL1;HIGD2A;RAD23A;ARG2;CDC123;FH;GARS;ATR;GAS8;SRSF6;ARF4;RGS6;PARP3;PPP2R3C;ELF1;UBE2G2;PMVK;LNPEP;ZNF148;USP14;ATF7IP;MRPL3;ZNF142;PI4KA;DGUOK;CCT6A;MTRR;BRWD1;TAF12;CLIC4;SERPINB1;THOC5;THOC2;THOC1;NUFIP1;SF3B3;POT1;PAAF1;SF3B1;FAN1;PKD2;ETFA;LZTR1;AIMP2;PDK3;ETF1;NRAS;NCBP1;CNDP2;SRP19;ZNF304;EIF4EBP2;DNAJC9;DNAJC8…
MAZ	HELAS3	664/2000	1.07742e-07	BTD;SCN3B;DHX38;RPLP0;DHX34;PDHA1;LRRC1;MARK1;MARK2;AQR;ASCC3;HSD17B12;RCC1;GGH;UBE2L3;EI24;POP5;LRRC14;SLC22A5;USP14;USP13;MTERF;AIFM1;ARHGEF18;CCT6A;EIF4A1;THOC5;THOC1;ABHD2;SF3B1;FAN1;CCT6B;SORBS1;PKD2;PAPSS1;SNAP25;USP32;BRD3;AIMP2;ATRN;PHF14;SDHD;DPYD;NCBP1;TGFB1;FNTA;CDKN2D;LRRC59;FBXO21;NET1;TMEM126B;TELO2;SMARCA4;IFITM3;LRBA;RABGGTB;FBXO42;ARHGDIA;MPHOSPH10;HDAC5;APEH;LAMP1;NRF1;MYO10;HDA…
MAZ	K562	655/2000	6.27763e-07	CDIPT;RPLP0;ACAA2;LRRC6;MCRS1;BSN;GEM;SCYL3;AQR;HIGD2A;HSD17B10;OSTF1;GSTCD;ASL;RCC1;PFN2;ATN1;NXF1;TRAFD1;YBX1;SLC22A5;CCDC28A;BRD8;MRPL3;DGUOK;RFTN1;ARHGEF12;LRRC23;USP25;PTOV1;UGDH;ABHD2;SNAP25;SSRP1;AIMP2;ATRN;IGF1;MID1;SF3A1;MANBA;DUSP5;MEF2D;SDHC;TXNL4A;PRPF4B;TIA1;ATG7;FBXO21;PTPRN2;RNASEH2A;IL11RA;RNF139;NFE2L3;GLUD2;IFITM2;TFE3;LRBA;RNF167;SMARCC1;UQCRQ;TMF1;PRMT5;VPS11;NRG2;STXBP1;PKN1;…
MAZ	GM12878	698/2000	5.56827e-11	CDIPT;BTD;MAP3K7;DHX38;RPLP0;DHX34;BSG;MCRS1;MARK3;AQR;HSD17B10;RALGPS1;CACNB4;ASL;RCC1;ATN1;TAOK2;GARS;TRAFD1;YBX1;AUH;IL1RAP;SLC22A5;USP14;USP13;THOC2;THOC1;PTOV1;PKD2;LRRC40;AIMP2;MANBA;SDHC;GAMT;TXNL4A;NCBP1;GNA15;SNRPD1;LRRC59;FBXO21;API5;COCH;IL11RA;RNF130;ARRB2;UBFD1;TELO2;NEU1;DCUN1D4;RABGGTB;RABGGTA;NR2C1;MANEA;AUTS2;RNF167;SDF2;MYO1B;ATP7A;NRF1;FBXO34;LRRC8B;EDC4;THADA;TMF1;ZFPL1;IMPDH1…
MAZ	HEPG2	731/2000	9.47732e-15	VPS53;RCE1;MAP3K7;DHX38;RPLP0;LRRC6;GEM;SCYL3;MARK3;MARK2;PPP1CA;AQR;PTRF;ADSL;EIF2AK2;HIGD2A;CACNB1;DUSP11;VPS72;ATN1;GGH;ATP11B;UBE2L6;GAS2;ATR;NXF1;ATM;PRPSAP2;EI24;POP5;POP7;BCKDK;UBE2G2;LRRC14;MGRN1;SLC22A5;CCDC28A;USP14;AIFM1;MRPL9;CCT6A;USP20;THOC5;PTOV1;UGDH;ERI3;SF3B1;CCT6B;SORBS1;DHX15;AIMP2;TMEM5;USP46;LRP8;TXNL4A;NCBP1;RGL1;NUDCD3;RNF141;FNTA;ATG7;FBXO28;FBXO21;API5;NRD1;RNF130;UBFD1;…
MAZ	IMR90	702/2000	2.08334e-11	RCE1;WTAP;DHX38;PDHA1;MCRS1;LRRC1;BSN;GEM;DOC2A;AQR;EIF2AK2;SCN1B;RALGPS1;GSTCD;CACNB2;NTHL1;ESRRA;TAOK2;GAS7;GART;HPCA;PARP4;POP4;CDC42BPB;TSG101;AUH;USP15;ARHGEF17;CCT6A;USP25;TRIM14;TRIM13;ERI3;SF3B2;SF3B1;DHCR7;USP32;SSRP1;AIMP2;TMEM5;SF3A1;SF3A3;SDHC;LRP6;NCBP1;MTSS1;GNA11;SNRPD1;PRKCSH;LRRC59;IL11RA;BICD1;ARRB2;ATP9B;NFE2L1;NFE2L3;FBXO11;IFITM2;TFE3;UBE2V2;CSAD;SDF2;SEC11A;ICMT;ATP7A;APEH;H…
MBD4	HEPG2	385/1004	4.49515e-10	LDHA;BSG;EXD2;TMEM135;AQR;JUN;ADSL;HIGD2A;SH3GL1;RAD23A;GSTCD;BCL2L2;DUSP11;VPS72;PDSS2;JRK;ZC3H13;LAPTM4A;EPM2A;GARS;ATR;NXF1;PRPSAP1;ATM;SRSF3;SRSF5;SRSF6;RGS5;TRAFD1;POP5;PARP2;TSG101;SPAG16;BRD8;MTERF;CNPY2;EIF1B;DECR1;DGUOK;BNIP1;THOC5;THOC2;ZSCAN12;THOC1;EXOC7;FAN1;ACSL3;AIMP2;ATRN;SF3A3;NRAS;TFRC;HNRNPUL1;CP;SSNA1;PRPF4B;HBS1L;SNRPD1;NDUFAB1;DNAJC8;LRRC59;DNAJC7;TUBG1;DNAJC2;PMS1;DFFA;PKIG…
MITF	21258399 (human)	2071/5578	2.08334e-11	VPRBP;AMOTL2;RPLP0;LRRC1;UGCG;DOC2A;ADSL;ORAI2;RALGPS1;RCC1;DHX9;ESRRA;PAIP1;UBE2L3;LASP1;PARP3;POP5;BCKDK;MGRN1;EVI5;IL1RAP;ANP32A;GHR;ATF7IP;ANP32B;ARHGEF18;SLC3A2;ADNP;SLC3A1;ARHGEF10;ARHGEF11;EIF4A3;BRWD1;EIF4A2;PARVA;NNAT;UGDH;AZIN1;ABHD2;AIMP2;ATRN;ATRX;SDHB;SDHC;SECISBP2L;DPYD;NCBP2;MTSS1;MPZL1;ENAH;ATOX1;GNA11;PRKCSH;NUDCD3;PACSIN2;CDKN2C;ATG7;FBXO21;PTPRN2;HIF1A;NEU1;FBXO11;COBL;GLUD1;ST…
MTF2	20144788 (mouse)	848/2981	1.13908e-72	SCN3B;OSMR;RORA;B2M;LPHN3;APP;MAP3K5;MAP3K8;FOXF2;RAB27B;GATM;BSN;MARK1;PTRF;JUN;CYP1B1;SCN1B;CACNB2;CACNB4;KBTBD2;ESRRA;GAS1;UBE2L3;GAS6;RGS6;RGS7;NUAK1;GPLD1;MMP24;SLC22A4;GHR;ARHGEF17;MMP14;RFTN1;FOXC1;USP25;PARVA;CSF1;ABHD3;DUSP5;DUSP4;DUSP2;CSNK1E;LRP8;DUSP8;LRP3;PRPF4B;GRIK1;GRIK2;RGL1;TGFB1;TGFB2;CDKN2C;MDFIC;COCH;BAIAP2;ASCL1;RNF130;NFE2L3;SMARCA2;ARHGDIG;ST8SIA1;BMPR2;ST8SIA3;PTK2;ADRA2A…
MYCN	18555785 (mouse)	913/2261	2.7552e-155	CDIPT;MEF2A;SYNCRIP;WTAP;SART3;MAP3K4;OGT;ACAA2;IKBKAP;BSG;PTBP1;LRRC1;ISG20L2;BRAP;MARK2;DHX29;JRK;PFN1;SPOP;ZC3H14;ZC3H13;DHX9;ESRRA;PARP3;PARP1;PARP2;POP7;CDC42BPB;LRRC14;YBX1;USP10;BRD4;USP15;BRD8;ANP32B;ANP32E;ADNP;MRPL9;ARHGEF17;CACNG3;CCT6A;BRWD1;EIF4A2;EIF4A1;THOC1;AZIN1;MTMR4;FEN1;SSRP1;BRD1;LRRC40;BRD3;LRRC41;TRIM26;TRIM23;MEF2D;LRP6;NCBP2;MTSS1;ENAH;PRKCSH;RGL1;RGL2;NUDCD3;ATG5;TIA1;LR…
NFATC1	GM12878	340/924	1.4251e-07	MEF2A;GFER;MAP3K7;MAK16;MC1R;OGT;EXD3;GEM;AQR;ADSL;HIGD2A;GSTCD;NFKBIA;VPS72;PDSS2;CDC123;ZC3H15;EPM2A;GARS;ATR;NOLC1;RGS5;POP4;POP5;PPP2R3C;PMVK;USP15;MRPL3;TP53;DGUOK;BNIP1;AZIN1;SF3B1;DHX15;LRRC40;SF3A3;HNRNPUL1;SFPQ;SSNA1;HBS1L;NDUFAB1;TXLNA;SRP19;RGL2;FNTB;GHITM;DNAJC8;LRRC59;EED;API5;SLC33A1;NRD1;PNPLA4;ZNF3;NFE2L2;VAMP1;PAFAH2;NR2C1;RABGGTA;TTC1;RNF167;FSCN1;GLOD4;HDAC2;RPL37A;IER3;CAD;UQC…
NFE2L2	20460467 (mouse)	418/1055	1.24312e-57	OSMR;PPP2R5A;LPHN2;MAP3K4;BTBD3;PIK3CA;PIK3CB;PIK3CD;LIFR;SCYL3;MYH9;SERPINF1;ZWINT;F3;PPP2R5E;MAPK8;CYP1B1;SPATS2;FGL2;LAPTM4B;PAIP1;EPM2A;ACACB;GAS1;FAM131B;RGS4;CDC42BPA;SLC20A2;KCNAB1;NUAK1;SERPINB9;USP20;VCAN;ZSCAN12;MEGF9;ABI1;SORBS2;PKD1;LMNA;IGF1;MID1;QPCT;DUSP4;DUSP1;PTP4A1;LRP8;DPYD;CDH11;NCBP2;ENAH;SNRPD3;LMO7;FDFT1;TGFB2;FNTA;RNF141;ATG5;MDFIC;PACSIN2;ENC1;CSTF2T;TCFL5;RNF139;ARFGAP3;…
NFIC	GM12878	243/680	4.19445e-05	TGOLN2;MEF2A;LSM6;VPRBP;SART3;MED20;SSR1;CUL2;FLI1;CCNA2;GNG5;LUC7L3;STAG2;KRR1;OPA1;TOX4;AQR;RPS16;RPS14;RPS15;RPS25;ALCAM;TMEM123;CDC123;RPS23;ZC3H13;RPS6;SRSF3;UBA1;ARF4;AP2S1;COPB2;SRPR;ZNF148;MTERF;TTC37;MRPL9;DGUOK;PI4KB;NDUFA10;BNIP1;PFDN4;RRM1;THOC1;CREM;RPL35;NUFIP1;NAGPA;UEVLD;CCT6B;RPL31;GLIPR1;BUB3;MARS;LRRC40;SDHC;OGG1;SSNA1;ZNF451;SRP19;CNOT7;RGL2;DDX23;FBXO28;DNAJC8;API5;SPTLC2;DFF…
NFIC	HEPG2	288/801	5.75464e-06	LDHA;DHX38;RPLP0;DHX34;LIG4;AQR;ZNF384;RCC1;CDC123;SPOP;ZC3H13;SRSF5;NOLC1;RGS5;TAF1A;TSG101;AP2S1;ZNF148;MTERF;KLHDC3;TAF11;SERPINB9;BRWD1;ZSCAN12;THOC1;SF3B3;POT1;SF3B1;FEN1;LRRC40;SF3A3;TFRC;SFPQ;SECISBP2L;CP;SSNA1;HBS1L;NDUFAB1;NUDCD3;CSNK2A1;ATG5;LRRC59;DNAJC8;TUBG2;API5;DFFA;NRD1;ZNF3;NEU1;NFE2L2;CCDC9;RABGGTB;DNAJA1;DNAJA2;GLOD4;ATF6;CDKN1A;DNAJB9;TUBD1;E2F3;E2F6;NDUFAF1;THADA;VPS11;DDB1;P…
NR2F2	K562	264/719	4.09097e-06	RPL14;GFER;WTAP;ZNF253;MAK16;INTS7;LSM3;OGT;GNG5;MCRS1;LRRC6;DPAGT1;NME6;AQR;RPS19;RPS16;EIF2S2;ZNF239;ZNHIT1;HIGD2A;PABPC4;GSTCD;ACP2;PDSS2;RPS25;ZNF225;CDC123;ZNF74;CCDC86;LAPTM4A;CLCC1;EPM2A;TFCP2;ATR;RGS5;PCNA;POP4;UBE2G2;ANP32E;TTF1;GTF2H1;SERPINB9;EIF4A2;USP20;CAND1;THOC2;WDR45;TUFM;EXOC7;ZNF271;ITM2A;GIN1;NAGPA;RPL31;PER1;FBXW11;ETFA;LZTR1;IGF1;LRRC48;NRAS;TFRC;C21ORF2;RPL22;HNRNPUL1;SFPQ;…
PPARD	21283829 (human)	1152/3447	2.05993e-151	SCN3A;AMOTL2;LPHN2;LPHN3;RPLP0;LPHN1;ACAA2;UGCG;EIF2AK2;ORAI2;CACNB4;ESRRA;LASP1;POP7;UBE2G1;IL1RAP;ANP32A;ATF7IP;MEGF9;AZIN1;POT1;MTMR3;DPYD;MTSS1;GNA15;PACSIN2;CDKN2C;ATG7;PTPRN2;CSTF2T;HIF1A;FBXO11;ELAC2;UBE2V2;RABGGTA;ATF2;PRUNE2;ADRA2A;MANEA;ARHGDIA;FBXO46;CDKN1A;FAAH;PDZD2;ADRA1D;E2F6;PAX6;PRMT2;PRMT5;IMPDH1;ACADM;ACADS;STXBP1;GAA;OAT;SNX19;FRYL;ADH5;ADARB1;FIG4;FAF2;IL6ST;NELL1;WWP2;NT5C2;…
RFX5	HELAS3	713/2000	1.26408e-12	CDIPT;BTD;RCE1;MAK16;DHX38;MAP3K8;PDHA1;DHX30;TBPL1;AQR;EIF2AK2;ACAA1;HSD17B10;OSTF1;HSD17B12;GSTCD;RCC1;VPS72;ATN1;ZC3H14;ZC3H15;GARS;NXF1;UBE2L3;TRAFD1;UBE2G2;LRRC14;USP10;CCDC28A;ANP32B;AIFM1;SLC3A2;MRPL9;DGUOK;KLHDC3;BRWD1;THOC2;THOC1;SCML2;SORBS1;DHX15;SNAP25;BRD3;ATRN;AXL;CSNK1E;GSK3B;SECISBP2L;DPYD;SNRPD3;PRKCSH;NUDCD3;LRRC59;FBXO28;FBXO21;API5;NET1;BAIAP2;IL11RA;RNF130;EP300;SMARCA5;IFITM…
RFX5	IMR90	185/551	0.00324777	RPL14;PPP2R5D;VPS53;H1FX;INTS3;XRCC1;MXI1;B2M;DHX34;WNT10B;YARS;ROCK1;MARK3;NPC2;ABAT;OSTF1;GNAI2;HSD17B12;GSTCD;IQSEC1;TAOK2;ASXL1;TFCP2;GART;SRSF3;KCNAB2;AP1S2;HSF2;DHTKD1;PJA2;TAF10;CCND1;SERPINB6;CCND2;RUVBL1;ZER1;HK2;ZNF365;NUMA1;PER2;AIMP2;ATRX;RPS6KA5;CSNK1D;SPG11;DUSP6;HMGCR;CNOT1;PRKAR2A;SMARCD2;CDKN2D;DDIT4;SGSM3;EID1;DSCR3;CCNG2;DDX3X;NUMB;DYRK2;DNASE2;VCP;DOHH;POLD2;PNRC1;DNAJB1;TBCCD…
RFX5	SKNSH	404/1122	6.45257e-08	SCN3A;PPP2R5D;VPS53;B2M;DHX34;PQBP1;ZNF107;LPHN1;SH3GL3;ZNF506;SCYL3;MARK3;PROX1;NCAPD3;NPC2;ABAT;OSTF1;HSD17B12;GSTCD;DUSP11;TAOK2;ASXL1;PRPSAP2;GART;SRSF3;PKP4;KCNAB2;GHR;IL13RA2;CNPY3;TAF10;BRWD1;SERPINB1;SORT1;THOC2;APC2;AZIN1;ZNF365;PPP3CA;AIMP2;LRRC48;TRIM24;ATRX;MEF2D;DUSP3;CSNK1D;HNRNPUL1;SFPQ;PTP4A1;GSK3B;LMO4;FDFT1;MDFIC;CDKN2D;MCM3AP;STIM1;ME3;MAPKAPK3;EPM2AIP1;ASF1A;MYO1E;NR4A2;TEAD1;…
RFX5	GM12878	737/2000	1.70608e-15	BTD;RCE1;DHX38;RPLP0;BTBD3;PDHA1;VPS41;AQR;ACAA1;HSD17B10;HSD17B12;DUSP11;ASL;VPS72;JRK;ZC3H13;NXF1;PRPSAP1;RGS5;PARP1;TSG101;LRRC14;AUH;IL1RAP;ANP32A;CCDC28A;MTERF;DGUOK;CCT6A;LRRC23;THOC1;AZIN1;POT1;DHX15;MTMR9;PAPSS1;LRRC40;ATRN;TRIM23;SF3A1;SF3A3;SSNA1;SNRPD3;SNRPD1;PRKCSH;ZNF304;ATG5;ATG7;FBXO28;API5;NET1;ENC1;NRD1;HIF1A;NFE2L2;ELAC2;RABGGTA;ZNF330;ARHGDIB;FIBP;ICMT;NMT1;LAMP2;NRF1;RPL37A;FB…
RFX5	HEPG2	722/2000	1.1476e-13	BTD;SYNCRIP;RCE1;RPLP0;BTBD3;PTBP2;AQR;PTRF;ASCC3;ZNF384;ACAA1;HSD17B10;RALGPS1;ASL;VPS72;JRK;ATN1;NTHL1;ZC3H13;UBE2L6;ATR;RGS2;TRAFD1;POP4;POP5;BCKDK;UBE2G1;UBE2G2;LRRC14;CCDC28A;ANP32B;ZC3H7B;SLC3A2;MRPL9;KLHDC3;EIF4A1;THOC5;UGDH;ABHD3;SF3B2;DHX15;USP33;MTMR4;LRRC40;AIMP2;SF3A1;SF3A3;DUSP5;MEF2D;SDHC;SECISBP2L;SSNA1;NCBP1;SNRPD1;ZNF304;NUDCD3;RNF141;EIF4EBP2;TIA1;ATG7;FBXO28;API5;NET1;NRD1;PKIA…
RFX5	H1	779/2000	3.3477e-21	VPS53;AMOTL2;B2M;MAK16;RPLP0;DHX34;PTBP2;OGT;IKBKAP;MCRS1;LRRC1;GEM;MARK3;BRAP;AQR;PTRF;TAGLN;JUN;HIGD2A;OSTF1;NFKBIA;DHX9;NXF1;ATR;ATM;PRPSAP2;GART;RGS2;PARP3;PARP2;TSG101;USP15;USP14;GHR;ATF7IP;MTERF;GBAP1;CCT6A;BRWD1;EIF4A1;USP20;THOC1;APC2;AZIN1;SF3B4;CCT6B;PAPSS1;AIMP2;TRIM23;ATRX;DUSP3;CSNK1D;SECISBP2L;DUSP6;NCBP1;PRPF4B;SNRPD3;SNRPD1;PRKCSH;RGL2;NUDCD3;RNF141;ATG5;MDFIC;TIA1;ATG7;API5;HIF1…
RFX5	K562	756/2000	5.70421e-18	MEF2A;VPS53;GFER;RCE1;WTAP;SART1;B2M;DHX38;RPLP0;OGT;PDHA1;IKBKAP;MCRS1;MARK3;AQR;DCAF8;ASCC3;JUN;ZNF384;GSTCD;ASL;VPS72;JRK;ATN1;DHX9;NXF1;PRPSAP1;UBE2L3;ATM;PRPSAP2;GART;RGS2;RGS5;POP4;PARP4;POP5;PARP1;PARP2;BCKDK;TSG101;LRRC14;MTERF;MRPL3;ZC3H7B;LRRC23;BRWD1;EIF4A2;USP20;THOC5;THOC1;AZIN1;ERI3;POT1;SF3B2;MTMR2;SF3B1;FAN1;CCT6B;LRRC40;AIMP2;LRRC47;SF3A3;ATRX;CSNK1D;DUSP1;SSNA1;NCBP2;SNRPD1;RGL1…
RNF2	16625203 (mouse)	290/1219	0.0011054	OSMR;ITSN1;CDH22;APP;MAP3K5;FOXF2;INA;GATM;KIF5C;GRIN2A;OLFML2A;MARK3;PROX1;PTRF;SSTR1;JUN;RYR2;PMP22;UNC13B;CYP1B1;PABPC4;CACNB2;CACNB3;ALCAM;ARG2;RGS2;PKP4;FGF9;MMP16;CARD10;FOXC1;USP25;PHLDB1;SNAP25;PRSS12;DUSP4;CDH13;DUSP2;LRP8;DUSP6;CDH11;GRIK1;GRIK2;CXCL12;CDKN2C;FNDC3A;SLC33A1;ASCL1;RELN;SMARCA2;ADORA2B;LRBA;ST8SIA3;ABCA1;MEIS1;SLCO2A1;PEG10;ATF3;ADRA1D;ATP7B;E2F6;CLSTN1;PAX6;PCDH1;SLC1A3;…
RNF2	18974828 (mouse)	341/1298	3.0228e-14	RORA;CDH22;LPHN3;APP;FOXF2;INA;PROX1;PTRF;SSTR1;JUN;RYR2;MAPK9;CYP1B1;CACNB2;CACNB4;RCC1;ARG2;GAS1;GAS6;RGS6;FGF9;ASAH1;SH3PXD2A;LYN;ARHGEF17;MMP16;RFTN1;VCAN;FOXC1;PHLDB1;SORBS1;PRSS12;NTNG1;DUSP4;DUSP2;PRSS23;CDH11;GRIK1;LMO2;CXCL12;TGFB1;TGFB2;CDKN2C;TUBG2;COCH;ASCL1;RELN;SMARCA2;ST8SIA1;ABCA3;MEIS1;ADRA2A;AUTS2;ADRA2C;NR4A2;EFS;ICMT;ADRA1D;CLSTN1;PAX6;HR;GABBR2;SLC1A2;PCDH1;CASP7;SLC43A1;SSBP…
RXRA	GM12878	124/358	0.00651541	RPL18;HMGN2;STOML1;GFER;H1FX;VPS33A;HTRA2;VPS13D;POLG;SKP2;PIM1;EXD3;TOX4;NME1;MTF2;FCHSD2;TRAPPC3;SH3GL1;ALDOA;RAD23A;CCDC94;STK17A;SCRIB;DRAP1;GORASP2;STX16;TCTN3;DDX1;ATR;C10ORF76;SRSF7;NOLC1;CHAF1A;CLCN7;SLC9A1;ATAD2B;SLC20A1;COPS5;PTEN;ACTR3;LNPEP;CLDND1;ATP6V0D1;ATF7IP;RBBP5;ADNP;RAD52;CIAO1;RPL41;BNIP1;RRM1;GADD45B;ZER1;APC2;ZNF271;CREM;KIAA0196;PML;POLR2A;MDC1;BCL2;HIST1H2BD;STAT1;STAT3;C…
SETDB1	19884255 (mouse)	647/2020	3.51627e-68	SYNCRIP;APP;ACAA2;MCRS1;UGCG;VPS41;GEM;SCYL3;MARK2;SCN1B;NFKBIA;PFN1;SPOP;ESRRA;PAIP1;GAS8;UBE2L3;GART;BCKDK;NUAK1;EZH1;BRD8;ANP32B;ANP32E;LRRC23;PTOV1;MEGF9;NNAT;MTMR2;PKD2;DHX15;SNAP23;TRIM28;CSNK2B;TRIM24;LRRC47;DUSP1;GAMT;MTSS1;GNA15;ATOX1;PRKCSH;RGL2;FNTB;EIF4EBP2;ATG5;CSTF2T;SMARCA5;DCUN1D4;COBL;IFITM1;IFITM2;GLUD1;ST8SIA1;BMPR2;ATF2;FBXW2;RNF167;FBXO42;FBXO46;MYO1E;ATF5;ATF4;CDKN1A;DYRK1A;…
SETDB1	U2OS	660/2000	2.38811e-07	OXA1L;CDIPT;BTD;WTAP;MAP3K7;RPLP0;OGT;VPS45;SCYL3;ASCC3;HIGD2A;HSD17B12;VPS72;SPOP;ATR;PRPSAP2;RGS2;RGS5;PARP4;PARP2;HTATIP2;EZH1;USP15;USP14;BRD8;ATF7IP;MRPL3;MTERF;AIFM1;GBAP1;SLC3A2;DGUOK;BRWD1;EIF4A2;THOC2;ABHD3;POT1;FAN1;CCT6B;MTMR9;ARMCX5;AIMP2;TRIM24;LRP6;RNF19B;DUSP6;SNRPD1;TGFB2;ATG5;SLC33A1;NRD1;CSTF2T;TACC2;RNF130;TIMELESS;UBFD1;EDF1;NFE2L1;ELAC2;UBE2V2;RABGGTA;EPM2AIP1;NR2C1;ATXN7L3B;…
SETDB1	19884257 (mouse)	604/2353	2.83912e-33	OXA1L;MEF2A;SCN3B;LPHN2;MAP3K4;RPLP0;MAP3K8;FOXF2;LPHN1;NFKBIA;CACNB3;PFN1;PFN2;SPOP;ZC3H14;USF2;GFAP;AUH;CCDC28A;USP14;USP13;ATF7IP;SLC3A2;ADNP;ARHGEF11;NNAT;ABHD2;MTMR2;CCT6B;FEN1;BRD3;TRIM24;DUSP1;ENAH;GNA11;SNRPD2;FNTA;ATG5;CDKN2C;TIA1;LRRC59;API5;BCL10;SLC33A1;ENC1;RNASEH2A;BICD1;RNF130;SMARCA2;IFITM3;ATF1;EPM2AIP1;PTK2;FBXO46;TRAF3IP2;ATF4;HDAC2;FAAH;ADRA1D;LRRC8B;PAX6;PINK1;SDC3;ACADS;TBCB…
SMAD1	18555785 (mouse)	184/610	2.01129e-05	DLC1;TUBB2A;ASCC1;SYNCRIP;XRCC1;KIFC3;HIST1H2BK;INA;YARS;KIF5B;ROCK2;LIFR;MAPK9;NFKBIA;RCC1;PVRL2;TCF3;CDC42EP3;SPP1;ATP11B;FNBP1;HPCA;BACH1;SLC20A1;AP3S1;ANP32A;ARHGEF2;ARHGEF18;ADNP;MRPL9;KLHDC3;MYCN;RPL41;DOK4;EIF4A2;EIF4A1;RUVBL2;GNAS;PML;ACSL1;DGKE;PKD2;TRIP12;TRIM28;PPP1R11;ELAVL4;PLSCR1;CSNK1E;SSR2;SLC2A3;SLC2A1;TWF2;NUDT4;ENC1;EEF2;DDIT4;STMN1;EP400;COBL;IFITM1;IFITM2;GLUD1;CSAD;TAF5;ADAM…
SMAD2	18955504 (human)	702/1936	6.53021e-96	MEF2A;AMOTL2;APP;MAP3K4;MAP3K8;OGT;RAB27B;ACAA2;IKBKAP;SCYL3;MARK3;OSTF1;NFKBIA;RCC1;PFN1;KBTBD2;GAS6;PKP2;RGS3;PARP4;PARP1;AIFM1;ARHGEF18;PIK3C2B;SLC3A2;IL6R;ARHGEF10;EIF4A2;USP20;FOXC1;ABHD2;AZIN1;ZNF365;SNAP23;BRD2;TRIM26;LRP1;DUSP6;MPZL1;ENAH;GNA15;GNA11;TGFB2;FNTB;NUDCD3;NET1;BCL10;SLC33A1;BAIAP2;ENC1;CSTF2T;BICD1;ARRB2;NFE2L1;GLUD2;BMPR2;PTK2;ARHGDIB;TRAF3IP2;MYO10;CDKN1A;ATF3;DYRK1A;CLSTN1…
SMAD3	21741376 (human)	391/1460	6.19909e-20	SGMS1;MAP3K7;CDH22;BTBD3;MAP3K8;PDHA1;ACAA2;LIFR;GLUL;TMEM135;RYR3;SIPA1L1;ZNF516;RALGPS1;BCL2L1;FH;VDAC2;GAS7;C1ORF61;LZTS1;SLC20A1;SLC20A2;NUAK1;ZNF148;ANP32A;FGF1;SH3PXD2A;ELMO1;ARHGEF11;CLIC4;DOK5;FOXC1;ARL4D;USP24;PARVA;FMOD;MEGF9;NNAT;CCT6B;PAPSS1;ETFB;MANBA;DUSP5;CSNK1E;FAM155B;AMOT;LRP8;CP;CNDP2;IL17RA;PACSIN2;FBXO21;PMS1;NBAS;ENC1;TACC1;BICD1;IGBP1;LRBA;ST8SIA1;MEIS1;MANEA;ADRA2C;PHACTR2…
SMAD3	18955504 (human)	702/1936	6.53021e-96	MEF2A;AMOTL2;APP;MAP3K4;MAP3K8;OGT;RAB27B;ACAA2;IKBKAP;SCYL3;MARK3;OSTF1;NFKBIA;RCC1;PFN1;KBTBD2;GAS6;PKP2;RGS3;PARP4;PARP1;AIFM1;ARHGEF18;PIK3C2B;SLC3A2;IL6R;ARHGEF10;EIF4A2;USP20;FOXC1;ABHD2;AZIN1;ZNF365;SNAP23;BRD2;TRIM26;LRP1;DUSP6;MPZL1;ENAH;GNA15;GNA11;TGFB2;FNTB;NUDCD3;NET1;BCL10;SLC33A1;BAIAP2;ENC1;CSTF2T;BICD1;ARRB2;NFE2L1;GLUD2;BMPR2;PTK2;ARHGDIB;TRAF3IP2;MYO10;CDKN1A;ATF3;DYRK1A;CLSTN1…
SMAD4	21741376 (human)	741/2738	5.62124e-54	VPS53;MAP3K7;LPHN3;MAP3K8;BTBD3;PDHA1;PTBP2;ACAA2;GATM;PCBD1;LRRC1;MARK3;MARK2;SIPA1L1;CYP1B1;RALGPS1;NFKBIA;VPS72;ZC3H13;ESRRG;GAS7;RGS2;RGS3;PKP4;RGS6;PARP1;CDC42BPB;NUAK1;AIFM1;SLC3A2;SLC3A1;ARHGEF11;ELMO1;BRWD1;FOXC1;USP24;PARVA;THOC1;FMOD;MEGF9;CSF1;NNAT;ERI3;MTMR2;SORBS3;CCT6B;PAPSS2;LRRC48;MANBA;DUSP5;DUSP4;CSNK1E;FAM155B;AMOT;DUSP6;NCBP2;TGFB3;PACSIN2;FBXO21;ENC1;BICD1;RNF130;NFE2L2;DCUN1…
SMAD4	19686287 (human)	187/405	3.66846e-24	LTBP2;PPP2R5A;MAP3K7;TAF5L;HIST1H2BK;CLK2;LSM5;SMOX;PLS3;PTPRK;CYP2E1;PTPRU;SPAG9;TGIF1;MAPK8;IL1R1;ALCAM;PVRL2;PABPC3;CDC42EP3;ZC3H13;KCNK1;VDAC2;CDC42BPA;MAP7;RTN4;TAF1A;ZNF148;CDC6;TTC37;TP53;TTF1;ARHGEF10;MTMR11;HIST2H2BE;ARL4A;FHL2;ABHD2;GNG12;PCSK5;ETFA;RASA2;HIST1H2BD;DPM1;MMS19;ENAH;TSPAN4;SNRPD3;EIF5;MDFIC;ENC1;HNRNPA2B1;HNRNPR;NFE2L1;LITAF;BBS9;TUBB;DDX42;FURIN;CDKN1A;SLC7A1;DNAJB2;ZNF4…
SMARCA4	20176728 (mouse)	426/1118	4.38613e-57	LDHA;ASCC1;MAP3K8;ILK;STAG1;PIK3CB;PDPN;LRRC1;LIG4;MARK2;NPC2;SIPA1L1;SLC29A2;SPOP;UBE2L6;COL16A1;VDAC3;ATM;LASP1;RGS3;SMURF2;SMURF1;CDC42BPB;BACH1;ELF1;BNIP3;MGRN1;SLC22A5;ANP32B;ARHGEF18;CLIC1;CLIC4;ARL4C;RABGAP1;ABHD2;SF3B1;SORBS3;PRSS12;BRD2;MID1;DUSP2;DUSP1;PRSS23;RALY;GNA11;FDFT1;FBXO28;BCL10;RNASEH2A;HIF1A;ARRB2;SMARCA5;PRCP;VAMP3;VAMP2;NFE2L2;LITAF;MEIS1;ARPC2;DNAJA1;FBXO46;TEAD1;EFS;P2RX…
STAT1	20625510 (human)	191/656	8.83011e-07	CDIPT;OSMR;PGD;MAP3K7;BTBD2;MAP2K5;YARS;CGRRF1;PCBD1;PTBP1;LIFR;RXRG;CCDC130;NPC2;RPS16;GRB14;ERBB3;RCC1;KBTBD2;ATN1;CDC42EP3;NUDC;FH;MAP2K3;KIAA1279;LASP1;PPRC1;SLC20A2;NUBP1;SYNJ2;USP13;CDC7;ANP32B;ACO1;CACNG3;PJA2;RUVBL2;ARL4D;PHLDB1;NACA;NNAT;ZNF35;ABI1;GIN1;SNAP23;PCSK5;SSRP1;UPF2;BRD2;PPP1R10;MANBA;CAPN1;DUSP5;TFRC;SYF2;DPYD;BTRC;IFT122;SLC2A5;DAP;SPTLC1;RBL2;PKIG;HNRNPR;SGSM2;KDM2A;PAFAH2;…
STAT1	GM12878	743/2000	2.94704e-16	BTD;SYNCRIP;B2M;MAP3K7;DHX38;RPLP0;BTBD3;OGT;IKBKAP;LRRC6;MARK3;PPP1CA;HSD17B10;RALGPS1;RCC1;VPS72;ATN1;NTHL1;SPOP;ATR;UBE2L3;POP4;BCKDK;AP2S1;UBE2G2;LRRC14;IL1RAP;SLC22A4;ZC3H7B;ARHGEF18;SLC3A2;MRPL9;CCT6A;LRRC23;EIF4A2;USP20;THOC5;TRIM14;ABHD3;ERI3;FAN1;CCT6B;PKD2;DHX15;USP34;LRRC40;BRD3;ATRN;TRIM24;TRIM21;SF3A3;DUSP3;GNA15;ATOX1;PRKCSH;ZNF304;NUDCD3;EIF4EBP2;FBXO21;RNF130;EP300;TIMELESS;TELO2;…
STAT1	HELAS3	410/1155	1.80159e-07	CDIPT;OSMR;MED21;B2M;APP;ISG15;DHX38;MAK16;MAP3K8;RAB27A;VWA5A;OLFML2A;SCYL3;RAD1;SSTR1;JUN;HIGD2A;HSD17B10;CYP1B1;CACNB1;RER1;ARF6;ARIH1;LPCAT1;AHNAK2;ZC3H14;ASXL1;UBE2L6;GAS1;ARF3;RGS4;RGS5;LDLR;LNPEP;MAP1LC3B;ARHGEF18;ANP32E;WAS;TAF11;EIF4A3;TAF12;SERPINB6;SERPINB1;EEF1D;DEGS1;CSF1;PAAF1;PPP3CB;DHX15;PAPSS2;MTMR4;USP32;AIMP1;TRIM21;MEF2D;PLSCR1;PTP4A2;LRP8;IDE;TXLNA;C2CD2L;SND1;TIA1;DNAJC2;CIB…
STAT1	K562	19/33	0.00709383	MRPL40;NAMPT;ZC3HAV1;CSF1;HIRA;PML;STOML1;NAPA;LGALS3BP;BST2;UBE2L6;STAT1;TRIM21;STAT2;IRF9;PLSCR1;IFI27;IRF1;IRF2
STAT4	19710469 (mouse)	475/1939	2.3775e-21	MEF2C;AIF1;B2M;MAP3K5;MAP3K8;RAB27A;ISG20L2;THY1;JUN;ACAA1;ARIH1;ARIH2;ATN1;ATP11B;UBE2L3;RGS3;POP4;ATF7IP;MMP14;ELMO1;USP25;SKIV2L;UGDH;TRIM16;SSRP1;BRD2;AXL;TRIM27;TRIM21;SF3A3;SDHB;PLSCR1;NRAS;GSK3A;LRP8;PRPF4B;TGFB1;CDKN2D;RNASEH2A;HIF1A;EDF1;NFE2L1;IFITM3;ST8SIA1;SDF2;FIBP;ATF6;ATF3;E2F3;SDC4;WARS;AHNAK;UBB;WASL;ADARB1;CEBPD;IL6ST;STAT5B;CD53;HS2ST1;CD47;BYSL;NEK7;TPST1;TPST2;VRK1;VRK3;IDH1;…
STAT6	20620947 (human)	157/508	0.000273823	FHIT;RORA;FLI1;RAB27B;STAG2;C16ORF62;ZHX2;MYH9;PPP1CA;ST18;KLF12;LEPROTL1;COPB1;IL1RAP;SLC3A2;TLE4;IL6R;NCK2;CHSY1;CREM;HK1;SORBS3;MYOM2;NUP210;TBC1D4;PPP3CC;RASA2;MPHOSPH9;CDH13;DUSP2;GNA15;GNPDA1;PDE3B;NRCAM;CDKN2C;PDE4B;HADH;INSR;PTPRN2;ACTN1;ARID1A;TNFAIP3;RAB7A;ME2;MAPKAPK3;HNRNPF;JUND;AUTS2;EPAS1;FURIN;MPRIP;HDAC4;MYO10;HIVEP2;MAD1L1;DENND5A;CDC14A;GLB1;CDC42;SPINT2;LRRFIP1;SSBP2;ARID5A;LPI…
SUZ12	18555785 (mouse)	270/1058	7.50854e-07	CDH22;FOXF2;GATM;GRIN2A;PROX1;MARK1;PTRF;RYR2;PMP22;SCN1B;CACNB2;CACNB4;ARG2;PPP2R2B;GAS1;RGS2;RGS6;GHR;LYN;CARD10;ARL4C;PARVA;CSF1;PPP3CC;NTNG1;DUSP4;CDH13;GRIK1;CXCL12;RGL1;TGFB2;COCH;ASCL1;RELN;PEG10;ADRA2A;ADRA2C;GABRD;NR4A2;NR4A3;ATF3;CLDN5;HR;GABBR2;MBP;SLC1A2;PRMT8;SSBP2;PCDH8;PCDH7;DHRS3;CRLF1;HRH1;COL9A3;NFATC1;MAF;ADARB1;FRZB;ID4;EDN3;PRR16;HMGN3;GPR126;NELL1;NELL2;EDIL3;PRKG2;ATP2B3;CD…
SUZ12	18974828 (mouse)	518/1930	1.32144e-30	OSMR;RORA;B2M;LPHN3;MAP3K5;APP;FOXF2;MAP3K8;RAB27B;GATM;GEM;THY1;PTRF;JUN;CYP1B1;CACNB2;CACNB3;CACNB4;ESRRG;GAS1;UBE2L3;GAS6;RGS2;RGS6;SLC22A4;MMP16;RFTN1;FOXC1;USP25;PARVA;MEGF9;CSF1;DUSP4;DUSP2;LRP8;GRIK1;GRIK2;RGL1;TGFB1;TGFB2;CDKN2C;COCH;ASCL1;NFE2L3;SMARCA2;ADORA2B;ST8SIA3;ADRA2A;AUTS2;ADRA2C;ATF3;FAAH;ST8SIA5;ADRA1D;ATP7B;CLSTN1;PAX6;GABBR2;SLC7A11;SDC1;NRGN;CCK;COBLL1;ADARB1;CEBPD;SAMD14;F…
SUZ12	18692474 (mouse)	499/1909	2.94252e-27	MEF2C;OSMR;RORA;LPHN3;MAP3K5;APP;FOXF2;GATM;GEM;PTRF;JUN;CYP1B1;CACNB2;CACNB3;CACNB4;GAS6;RGS6;RGS7;CACNG3;MMP16;RFTN1;FOXC1;PARVA;CSF1;NNAT;ABHD3;MID2;DUSP2;DUSP8;MTSS1;GRIK1;GRIK2;RGL1;TGFB1;TGFB2;CDKN2C;COCH;TACC1;RNF130;ASCL1;NFE2L3;SMARCA2;ADORA2B;LRBA;ST8SIA1;ST8SIA3;ADRA2A;ADRA2C;GRIN1;ATF3;ST8SIA5;ADRA1D;ATP7B;PAX6;GABBR2;PRMT8;MAPRE2;CCK;HS3ST1;COBLL1;CNNM2;ADARB1;SAMD14;FRZB;EDN3;PRR16;…
SUZ12	20075857 (mouse)	1172/4356	7.20656e-98	LPHN3;LRRC1;UGCG;GEM;DOC2A;SCN1B;CACNB2;CACNB3;CACNB4;ESRRA;PAIP1;ESRRG;TRAFD1;POP5;GFAP;NUAK1;IL1RAP;GHR;ARHGEF17;CACNG3;PARVA;MEGF9;ABHD3;AMPH;IGF1;MANBA;MDFIC;CDKN2C;COCH;PTPRN2;ARHGDIG;PRUNE2;ADRA2A;ADRA2C;FBXO46;FIBP;CDKN1A;ATF3;FAAH;ST8SIA5;SCN8A;ADRA1D;ATP7B;E2F6;CLSTN1;PAX6;SDC3;PRMT8;IMPDH1;SSBP2;STXBP1;SDC1;MAPRE2;DCLK1;COBLL1;ADARB1;FRZB;EDN3;GPR126;GPR125;NELL1;STAT5B;NELL2;NT5C2;DCTN…
TBP	HELAS3	783/2000	8.65066e-22	VPS53;RCE1;RPLP0;MAP3K8;BTBD3;MCRS1;VPS41;MARK3;AQR;PTRF;HSD17B10;CYP1B1;GSTCD;NFKBIA;ATN1;SPOP;TAOK2;JTB;UBE2L3;PRPSAP2;POP4;PARP2;POP7;AP2S1;AUH;EVI5;ANP32A;USP15;CCDC28A;BRD8;MTERF;ZC3H7B;ARHGEF18;ANP32E;DGUOK;KLHDC3;BRWD1;THOC5;THOC2;THOC1;ABHD3;ABHD2;SF3B3;SF3B1;SORBS1;DHX15;USP33;TRIM21;SF3A3;MID2;SDHA;ATRX;SDHB;SDHD;SECISBP2L;ATOX1;TGFB2;CDKN2C;FBXO28;FBXO21;API5;BAIAP2;ZNF3;EP300;ATP9B;ED…
TBP	K562	693/2000	1.85198e-10	VPS53;GFER;RCE1;MAP3K7;RPLP0;BTBD2;MCRS1;VPS41;MARK3;BRAP;HSD17B10;ATN1;JTB;NXF1;RGS5;BCKDK;CCDC28A;MTERF;ARHGEF18;MRPL9;CCT6A;RNF170;ABHD2;NECAB3;SF3B3;SF3B1;SORBS1;BRD3;AIMP2;IGF1;DUSP5;SDHB;SECISBP2L;TXNL4A;NCBP2;MPZL1;ATOX1;SNRPD3;SNRPD2;TGFB1;TGFB2;RNF141;FNTA;LRRC59;NET1;BAIAP2;RNF130;TELO2;IFITM1;GLUD2;BMPR2;LRBA;MANEA;TFDP1;ICMT;ATF6;NRF1;HDAC1;GRINA;CLSTN3;CAD;PTMA;UQCRQ;TMF1;CAT;IMPDH1;…
TBP	GM12878	736/2000	2.277e-15	VPS53;GFER;RCE1;RPLP0;IKBKAP;PCBD1;SCN2A;VPS41;MARK3;MARK2;ADSL;HSD17B10;DUSP11;ASL;RCC1;JRK;NTHL1;NXF1;RGS2;POP4;PARP1;HTATIP2;IL1RAP;CCDC28A;ANP32B;ZC3H7B;DGUOK;CCT6A;KLHDC3;EIF4A2;EIF4A1;THOC2;ABHD2;SF3B1;DHCR7;ARMCX2;LRRC40;TRIM21;ATRX;SDHA;DUSP1;SDHD;PRPF4B;ATOX1;PRKCSH;TGFB1;BAIAP2;ZNF3;HIF1A;EP300;EDF1;UBE2V2;RABGGTB;ATF1;RABGGTA;ATF2;ATXN7L3B;MANEA;TFDP1;ICMT;ATF6;NMT1;CDKN1A;LAMP2;GRINA;…
TBP	H1	119/326	0.00195964	GPR126;VAPA;INTS7;IBTK;OPA1;KIF5A;GEM;RPS19;NME1;MRE11A;PABPC4;GSTCD;CACNB4;MN1;GGH;DENND1B;KCNJ6;POP4;SLC20A1;GLRA3;ARL2BP;SYNJ2;USP10;EXOSC9;TTC37;SNAPC3;CIAO1;TRAP1;CLIC4;ZNF136;FUT9;ATG12;SCML2;TRIM14;TRIM13;SLC19A2;ZNF174;FAN1;AGK;RASA1;MLLT3;PDS5A;MAT2A;CS;ATP1A2;STAT2;AP2A2;C21ORF2;ZNF821;CAPZA1;EIF5B;MRPS31;CALB2;PRKAR2B;RNF141;UNC5B;PRKACB;RPN2;SCAMP5;TWF2;FECH;DFFB;RBL1;MFGE8;STK4;HNRNP…
TBP	HEPG2	718/2000	3.37288e-13	VPS53;RCE1;AMOTL2;B2M;DHX38;RPLP0;IKBKAP;MCRS1;PTBP1;VPS41;MARK3;BRAP;PTRF;HSD17B10;JRK;NXF1;ATM;EI24;POP4;TRAFD1;PARP1;POP7;TSG101;UBE2G1;LRRC14;ANP32A;CCDC28A;USP14;ANP32B;ZC3H7B;CCT6A;KLHDC3;ABHD3;CCT6B;BRD3;TRIM21;DUSP5;SDHA;USP46;SECISBP2L;DPYD;MTSS1;PRKCSH;RGL1;FBXO28;FBXO21;COCH;BAIAP2;NRD1;RNASEH2A;RNF130;HIF1A;TELO2;EDF1;NEU1;NFE2L2;SMARCA1;ELAC2;NR2C1;SDF2;FIBP;MYO1E;ATP7A;ATF6;HDAC1;ZN…
TCF12	GM12878	211/621	0.00110936	MEF2A;PPP2R5B;H1FX;ITSN2;MED21;CIAPIN1;PHTF2;ZNF107;MTERFD2;GNG5;TNIK;C16ORF62;EXD2;GEM;TMEM134;RPS16;NME1;RAD23B;CCDC94;NFKBIA;RCC1;VPS72;JRK;RAC1;ZNF124;ATR;RPS6;SRSF2;NOLC1;UBA2;POP4;PARP4;UBE2G2;CRCP;MAP1LC3B;ZNF148;USP15;ANP32B;ARHGEF18;GNAL;BRWD1;BNIP1;ZNF136;ZNF271;RPL35;ZNF174;FAN1;RPL30;RPL31;PPP3CB;ACSL3;MARS;ETFA;RPL28;SF3A3;TFRC;TXNL4A;NCBP2;TSPAN4;RPS6KB2;TBP;TGFB1;IDH3G;SLC2A5;DDX23…
TCF12	A549	217/553	8.57346e-07	XRCC5;TTI1;DBF4B;BTD;INTS1;CTNNB1;ACBD3;DHX34;FAU;OGT;OPA1;SKP2;EXD3;TOX4;NME1;HIGD2A;GSTCD;VPS72;JRK;ARIH2;ZNF225;SPATS2;CDC123;CCDC86;RPS6;NOLC1;SEPHS2;SPAG16;CDC6;ZNF282;MRPL9;CIAO1;GNAL;TAF12;BNIP2;ZBTB6;ZNF271;ZNF174;NAGPA;MARS;ETFA;ETF1;SF3A3;SFPQ;OGG1;UNC50;NDUFAB1;RPS6KB2;SRP19;IDH3G;CSNK2A1;PDE4A;DNAJC9;SMARCD1;ELOVL6;API5;SNRPA1;DFFA;EDF1;ARFGAP2;BBS4;ARFGAP3;PAFAH2;UBE2V2;DDX46;NIPBL;R…
TCF3	18347094 (mouse)	698/2221	3.94279e-72	MEF2C;SCN3A;SYNCRIP;AMOTL2;DHX38;MAP3K8;OGT;LPHN1;SCN2B;JUN;SIPA1L1;OSTF1;SCN1A;NFKBIA;SPP1;DHX9;GAS1;GAS6;POP5;PARP1;NUAK1;EZH1;YBX1;MGRN1;ANP32A;PIK3C2A;SLC3A2;ADNP;ELMO1;BRWD1;EIF4A2;THOC1;MEGF9;ABHD2;TRIM16;SF3B1;SORBS1;PKD2;TRIM28;IGF1;MID1;SDHA;MEF2D;DUSP4;PLSCR1;SDHB;LRP1;DUSP1;CSNK1E;DUSP6;MTSS1;ENAH;MDFIC;BAIAP2;PKIA;RNF139;NFE2L2;SMARCA2;IFITM1;IFITM2;IFITM3;ST8SIA1;UBE2V2;ADRA2A;TFDP1;…
TCF3	GM12878	227/713	0.00894414	MEF2A;PPP2R5B;PPP2R5A;PGD;GFER;CITED2;ACBD3;RPLP0;ZNF107;BCL2L13;SPAG8;SPAG7;ASCC3;TRAPPC8;GNAI2;RAD23A;BCL2L2;MTIF2;VPS72;JRK;ESRRA;DLAT;VDAC3;ZNF212;PPRC1;RWDD3;POP4;TRAFD1;RERE;LEPROTL1;FGF9;KHNYN;LSM14A;ZNF148;USP15;SERTAD2;ARHGEF18;MRPL9;ERLIN1;TAF10;BRWD1;TAF12;GNB2;GNB1;SQLE;USP24;ZSCAN12;ZNF271;SF3B2;FAN1;EZR;RPL31;CAPN5;TRIM28;RPL28;SF3A3;SDHC;SECISBP2L;RPS6KB2;TGFB1;DNAJC8;LRRC59;IMP4;H…
TCF3	18692474 (mouse)	409/1351	7.11801e-32	LDHB;SYNCRIP;REST;ITSN1;AMOTL2;CUL2;PATZ1;OGT;PTBP2;INA;MCRS1;PDPN;OLFML2A;AQR;SH3GL2;SCN1A;OSTF1;NFKBIA;SLC29A1;ARIH2;ATN1;SPP1;LAPTM4B;ASXL1;LASP1;PARP1;BACH1;EZH1;ANP32A;HYAL2;ARHGEF18;TP53;SLC3A2;ADNP;MYCN;ELMO1;LRPAP1;SS18;EIF4A2;MGEA5;THOC1;MEGF9;TRIM26;CDH13;DUSP1;DUSP6;MTSS1;LMO3;DBF4;CSNK2A1;RALB;EED;PRCC;SMARCA2;COBL;IFITM1;IFITM2;GLUD1;PEG10;MANEA;TFDP1;FSCN1;NRF1;DNAJB6;E2F1;MAD1L1;CD…
TCF3	18467660 (mouse)	488/1388	2.00466e-56	MEF2A;GFER;RCE1;ITSN2;AMOTL2;MAP3K5;FOXF2;BTBD3;YEATS2;PTBP2;OGT;CUL1;INA;PDPN;PTBP1;CRTAP;MARK1;MAPK6;MAPK9;MAPK8;PPP2R5E;AHCTF1;CACNB2;SCRIB;ARIH2;RAC3;SPATS2;TMEM123;EPM2A;ASXL1;GAS1;ARF1;PKP4;POP5;CDC42BPB;HTATIP2;NUAK1;FGF9;LRRC14;LNPEP;USP10;BRD4;USP15;USP13;MRPL9;RNF170;MYCN;LRPAP1;BRWD1;BNIP2;FOXC1;USP25;ARL4A;PHLDB1;MEGF9;CSF1;MTMR3;PPP3CB;PKD2;PPP3CC;PKD1;PRSS12;BRD1;UPF1;LRRC41;TRIM28;…
TCF4	18268006 (human)	153/470	1.49648e-05	LTBP1;LPHN2;CUL3;INTS7;DDAH1;ROCK2;PROX1;JUN;ERBB4;KCNJ3;ACP1;CDC42EP3;GPD2;ESRRG;COL16A1;KIF3C;PKP4;MAP2;MAP4;TGFBR3;RERE;PMVK;HYAL2;PIK3C2B;IL6R;MYCN;NCK2;MAST2;SRGAP3;DGKD;ACSL3;DNM3;RPS6KA3;SYF2;LRP8;OGG1;SSR2;CMTM6;MPZL1;ENAH;CTDSPL;LMO4;FAM49A;RALB;NMNAT2;ARID1A;IRS1;SCCPDH;VSNL1;TRAF5;EPAS1;MYO1B;HDAC4;SMARCC1;RPL37A;MERTK;FOSL2;CDC14A;CLSTN1;PIP5K1A;ACOT7;RNF103;LRRFIP1;LBR;CNTN6;PKN2;DHR…
TCF7L2	MCF7	695/2000	1.14933e-10	CDIPT;SYNCRIP;AMOTL2;MAP3K7;MAP3K5;OGT;BSG;VPS45;SCYL3;PTRF;ACAA1;CYP1B1;HSD17B12;KBTBD2;GGH;NXF1;ATR;PKP2;RGS5;MGRN1;USP15;BRD8;ANP32B;AIFM1;GBAP1;ARHGEF12;USP20;MEGF9;ABHD2;FAN1;SORBS1;DHX15;ARMCX5;LRRC40;LRRC41;TRIM24;ATRX;LRP1;GSK3A;GSK3B;LRP6;RNF19B;NCBP2;ATOX1;SNRPD2;PACSIN2;PKIA;IL11RA;NEU1;NFE2L2;SMARCA4;COBL;BMPR2;ATF1;ATF2;ATXN7L3B;MYO1B;MPRIP;NMT1;MYO10;LAMP2;HDAC2;SMARCC1;UQCRQ;PRMT1;…
TCF7L2	PANC1	796/2000	9.44714e-24	OXA1L;ASCC1;SYNCRIP;RCE1;RPLP0;TBPL1;LRRC6;MCRS1;VPS45;BRAP;AQR;HSD17B10;ASL;VPS72;JRK;ATN1;ZC3H13;UBE2L6;PRPSAP1;ATM;GART;EI24;POP5;PARP1;POP7;LRRC14;MRPL3;MTERF;AIFM1;SLC3A2;MRPL9;DGUOK;EIF4A3;BRWD1;EIF4A2;EIF4A1;USP25;THOC2;PARVA;THOC1;SCML2;TRIM14;AZIN1;ABHD2;ZNF365;POT1;PAPSS2;AIMP2;ATRN;SF3A3;ATRX;SDHC;SDHD;SSNA1;NCBP2;MPZL1;ATOX1;PRKCSH;TGFB2;FNTB;ATG5;FBXO28;LRRC59;FBXO21;API5;PKIG;TMEM12…
TCF7L2	HCT116	780/2000	2.39072e-21	BTD;OSMR;RCE1;MAP3K7;DHX38;RPLP0;OGT;RAB27B;IKBKAP;BSG;UGCG;SCYL3;GEM;BRAP;ADSL;HIGD2A;ACAA1;HSD17B12;VPS72;JRK;NTHL1;SPOP;PARP1;IL1RAP;USP10;SLC22A5;AIFM1;SLC3A2;MRPL9;DGUOK;CCT6A;IL6R;BRWD1;USP20;THOC1;TRIM14;ABHD2;POT1;FAN1;MTMR9;SNAP25;USP32;LRRC40;BRD3;AIMP2;SF3A1;TRIM21;SF3A3;ATRX;DUSP4;CSNK1E;SECISBP2L;NCBP1;PRKCSH;LRRC59;API5;COCH;NRD1;IL11RA;ATP9B;UBFD1;RNF139;NEU1;DCUN1D4;SMARCA4;BMPR2;…
TCF7L2	HEK293	725/2000	5.05013e-14	CDIPT;SYNCRIP;WTAP;AMOTL2;MAP3K7;LPHN2;MAP3K5;FOXF1;OGT;TBPL1;LRRC1;MARK1;DCAF8;JUN;CYP1B1;HSD17B12;KBTBD2;GGH;NXF1;ATR;GAS1;PKP2;RGS5;PARP1;MGRN1;ANP32A;ARHGEF12;BRWD1;THOC2;AZIN1;ABHD2;SORBS1;DHX15;USP34;ARMCX5;LRRC40;LRRC41;DUSP5;DUSP4;DUSP3;LRP1;CSNK1E;LRP6;AMOT;RNF19B;DUSP6;SNRPD3;SNRPD2;NUDCD3;RNF141;PACSIN2;CDKN2C;BCL10;ENC1;PKIA;RNF139;NFE2L2;SMARCA2;SMARCA4;BMPR2;ATF1;ATF2;ATXN7L3B;AUTS2…
TCF7L2	HELAS3	75/173	0.000353623	NCBP1;STIL;ZNF451;AMOTL2;MIOS;WDR76;OPA3;EMG1;DPAGT1;BCL2L13;MTF2;TIAL1;MFAP1;RNF24;ZNF589;ARL6IP1;ARFGAP2;BLM;PANX1;HAX1;ANAPC13;PFKFB2;COPS7A;LRIG2;PSMB7;LHX2;CLASP1;RAB8A;NR4A2;PPID;SMARCC1;GTF2F2;GPATCH2;GOSR2;CSTF1;TMOD1;SRSF1;FOSL2;PDIA4;PIP5K1A;PMVK;ZKSCAN5;RRP1B;PCBP1;SHC1;KDM5C;ATP5J;CCDC88A;NOS1AP;AIFM1;TP53;CCND1;TBCD;NUP98;USP9X;TIMM10;ABHD2;CALCOCO1;PAAF1;PBLD;KIAA0020;TFAM;CEP57;PRP…
TP53	20018659 (mouse)	305/1123	3.19704e-12	SCN3B;GFER;RORA;CDH22;FOXF2;YEATS2;INA;GRIN2A;PROX1;SSTR1;MAPK8;RAD23B;CYP1B1;CACNB3;ALCAM;ESRRA;LAPTM4A;EI24;LASP1;RGS6;FGF9;CLIC1;FOXC1;SORBS1;PPP3CB;DHX15;BRD2;NTNG1;AXL;DUSP4;DUSP2;PTP4A1;DPYD;CDH11;GNA15;LMO2;RGL1;TGFB2;CDKN2C;DNAJC9;EED;SLC33A1;ENC1;ASCL1;RELN;VAMP2;SMARCA2;MAPKAPK3;MEIS1;ADRA2A;NR4A2;TRAF3IP2;CDKN1A;ATF3;GRINA;FBXO34;ADRA1D;DNAJB5;PAX6;CAD;SDC4;PTMA;WARS;PRMT1;PCDH1;MAN2B1…
TP53	18474530 (human)	280/827	4.56105e-24	RORA;FOXF1;SCN2A;LIFR;VPS41;ASCC3;RYR3;MAPK9;ZNF516;ALCAM;RGS6;LZTS1;NUAK1;UBE2G2;ST6GALNAC5;QKI;FGF2;USP15;MTERF;PRSS12;AXL;MANBA;CDH13;PHF14;HNRNPUL1;PTP4A1;CDH18;CDH11;SRP14;GRIK2;API5;ENC1;BICD1;SMARCA1;COBL;ME3;ADORA2B;AUTS2;TEAD1;BPGM;LAMP1;CDKN1A;DNAJB2;HDAC9;ADRA1D;MAD1L1;CDC14A;SDC4;KIF2A;PCDH7;DHRS7;DHRS3;DDB2;SNX19;FRYL;TMED5;COBLL1;ID2;BAX;FRY;CALR;EPHB2;KIAA0247;KLF5;RYBP;FDXR;EPHA3;…
TRIM28	19339689 (mouse)	1116/3072	4.14354e-169	MEF2A;GFER;RCE1;WTAP;MAP3K5;APP;MAP3K4;TBPL1;BSG;PTBP1;SCYL3;BRAP;JUN;HIGD2A;OSTF1;CYP1B1;CACNB2;GSTCD;RCC1;PFN1;ARIH1;PFN2;ARIH2;DHX9;GARS;GGH;NXF1;GAS1;UBE2L3;GAS6;PKP2;LASP1;PKP4;RGS7;PARP1;CDC42BPB;BCKDK;TSG101;UBE2G1;UBE2G2;AUH;IL1RAP;USP13;ATF7IP;MRPL3;ANP32B;SLC3A2;MRPL9;ARHGEF12;MMP14;RNF170;EIF4A2;EIF4A1;THOC5;MEGF9;CSF1;SKIV2L;NNAT;TRIM13;AZIN1;MTMR2;MTMR3;SORBS1;PKD1;MTMR9;SNAP23;PAPSS…
USF2	K562	778/2000	4.68265e-21	WTAP;MAK16;DHX34;OGT;PTBP1;VPS41;ORAI2;NTHL1;SPOP;ATM;GART;PRPSAP2;RGS5;HTATIP2;YBX1;SLC22A4;CCDC28A;USP14;ATF7IP;GBAP1;ARHGEF10;KLHDC3;EIF4A2;EIF4A1;USP20;MEGF9;POT1;SF3B1;DHCR7;FEN1;USP32;AIMP2;LRRC48;LRRC47;NRAS;SDHB;DUSP1;SDHC;RNF19B;PRKCSH;RGL1;RGL2;TGFB2;NUDCD3;FNTA;ATG5;SLC33A1;FMR1;NRD1;TMEM126B;BICD1;HIF1A;TIMELESS;UBFD1;TELO2;RNF139;NEU1;UBE2V2;ATF1;EPM2AIP1;ATP7A;HDAC5;LAMP1;ATF4;HDAC2…
USF2	HELAS3	723/2000	8.73915e-14	VPS53;SART3;AMOTL2;DHX38;RPLP0;RAB27B;ACAA2;MCRS1;VPS45;VPS41;AQR;ACAA1;DUSP11;ASL;RCC1;ARIH2;NTHL1;SPOP;DHX9;JTB;ATR;PRPSAP1;ATM;USF2;PRPSAP2;RGS5;POP7;LRRC14;CCDC28A;MRPL3;AIFM1;SLC3A2;DGUOK;KLHDC3;EIF4A3;ABHD2;ERI3;SF3B1;CCT6B;SORBS1;DHX15;FEN1;AIMP2;LRRC48;MANBA;SF3A3;SDHB;PLSCR1;DUSP2;SECISBP2L;SSNA1;PRPF4B;SNRPD1;SNRPD2;PRKCSH;RGL1;TGFB2;NUDCD3;FBXO28;API5;CSTF2T;ZNF3;IL11RA;NEU1;IFITM3;EPM…
USF2	GM12878	740/2000	7.12731e-16	MEF2A;VPS53;RCE1;RPLP0;PTBP2;PDHA1;LRRC1;VPS41;GEM;ASCC3;ZNF384;HSD17B10;GSTCD;NTHL1;ZC3H15;NXF1;USF2;ATM;RGS2;RGS5;POP5;POP7;BCKDK;EZH1;UBE2G2;USP11;ANP32B;SLC3A2;DGUOK;EIF4A3;THOC5;THOC1;AZIN1;ABHD2;SF3B2;CCT6B;ARMCX2;AIMP2;ATRN;LRRC48;TRIM23;MANBA;SF3A3;DUSP4;SDHD;NCBP1;ATOX1;PRKCSH;TGFB2;ZNF304;NUDCD3;ATG5;ENC1;NRD1;TMEM126B;EP300;SMARCA5;NEU1;ELAC2;UBE2V2;ATF1;NR2C1;MANEA;ARHGDIA;ARHGDIB;CRE…
USF2	H1	706/2000	7.64655e-12	MEF2A;SYNCRIP;AMOTL2;MAK16;RPLP0;IKBKAP;VPS41;AQR;DCAF8;JUN;HIGD2A;ORAI2;GSTCD;JRK;NTHL1;ZC3H14;NXF1;USF2;PRPSAP2;EI24;POP7;EZH1;UBE2G2;IL1RAP;USP15;EIF4A3;BRWD1;THOC1;APC2;SF3B1;CCT6B;ARMCX2;ARMCX5;LRRC40;LRRC48;TRIM24;SF3A3;NRAS;DUSP2;SECISBP2L;SSNA1;SNRPD1;PRKCSH;RGL1;RGL2;RNF141;ATG5;CDKN2D;LRRC59;API5;ENC1;TMEM126B;SMARCA5;RNF139;NEU1;UBE2V2;ATF1;EPM2AIP1;NR2C1;ATF2;ADRA2A;ARHGDIA;FIBP;ATP7B…
USF2	HEPG2	733/2000	5.37598e-15	MAK16;DHX38;RPLP0;MCRS1;LRRC1;VPS41;GEM;BRAP;ORAI2;ATN1;NTHL1;GGH;JTB;ATM;USF2;PRPSAP2;EI24;RGS2;RGS5;RGS7;PARP3;USP11;ANP32E;SLC3A2;CCT6A;KLHDC3;EIF4A3;USP20;THOC1;MEGF9;POT1;SF3B1;PAPSS1;USP32;LRRC40;AIMP2;LRRC48;MANBA;SDHB;NRAS;SDHC;SECISBP2L;SSNA1;NCBP2;PRPF4B;SNRPD1;RGL1;NUDCD3;ATG5;FBXO28;API5;FMR1;ENC1;NRD1;TMEM126B;TIMELESS;NEU1;NFE2L2;ELAC2;UBE2V2;ATF1;NR2C1;RABGGTA;ZNF330;EPM2AIP1;ARHGD…
YY1	A549	245/661	5.30734e-06	FHIT;LSM7;MED21;SART1;ACBD3;BTBD2;LSM3;MTERFD2;LUC7L3;IBTK;OPA3;OPA1;EIF2S3;EXD3;TOX4;YIF1A;RAD1;TMEM135;RPS19;MAPK6;NME1;RPS15;UNC13B;GGCX;ACP2;VPS72;HADHA;HADHB;RPS29;ATN1;SEC23IP;NTHL1;NXF1;RPS6;UBA3;POP5;MAP1LC3B;ZNF148;USP15;BRD8;MTERF;EXOSC7;TTC37;GTF2H1;GNAL;USP24;EXOC7;FEM1B;SF3B3;NAGPA;RPL30;CCT6B;SUPT4H1;FEN1;ZNF264;SGTA;DOLK;SF3A3;SYF2;SSNA1;XPO1;MAU2;ATP6AP1;CNOT3;RPS6KB2;PRKCSH;RGL2;…
YY1	GM12892	166/464	0.000619764	RPL19;PGD;INTS3;CTNNB1;RPLP0;MTERFD2;MAP2K7;EXD3;EIF2S3;MAPK6;NHP2L1;ACP2;VPS72;SYPL1;ATN1;VEZF1;NTHL1;SEC23IP;TAOK2;PCNP;POP5;PPP2R3C;ZNF148;SRPR;DHTKD1;ZC3H7B;EXOSC7;TP53;NDUFA10;GNAL;RPL41;ZSCAN12;RPL35;NUFIP1;ZNF35;SF3B2;CCT6B;EZR;HSD17B4;SNAP25;RASA1;LRRC41;ZNF160;SF3A3;DOLK;C21ORF2;SSNA1;NCBP2;MAU2;ATP6AP1;CNOT1;CSNK2A1;IDH3G;SMARCD1;SPTLC1;TMEM126B;CSTF2T;HNRNPR;YTHDF3;CAMTA2;PAFAH2;SNRPB2…
YY1	21170310 (mouse)	166/464	1.08788e-09	RPL18;OXA1L;LPHN3;MAP3K5;PIK3C3;GNG4;LPHN1;TYRO3;CRTAC1;RXRB;PTBP1;DPAGT1;EXD2;SCYL3;TMEM134;RPS16;ATP5SL;ACP2;PDSS2;HEXIM1;SEC23IP;PRPSAP1;FNBP4;DAXX;P4HA2;HSF1;MAP1LC3B;ATF7IP;ACO2;EXOSC2;BNIP1;RRM1;GRAMD1B;MEGF9;NACA;EXOC7;NAGPA;DGKG;SNAP25;USP33;LRRC41;PPP1R10;ELAVL1;PRKCSH;CDKN2D;RPN1;NUDT4;CSTF2T;PNPLA6;NFE2L1;CAMTA2;FBXO42;TAF5;NMT1;TSC1;DOHH;IER2;E2F3;SEC24A;HINT1;DEDD;PTMA;NDUFS7;VPS11;K…
YY1	H1	317/856	2.38393e-07	ITSN2;AMOTL2;MAP3K4;BTBD2;RPLP0;OGT;EXD3;EXD2;LIG4;TMEM134;TMEM135;AQR;HSD17B12;GSTCD;VPS72;ATN1;NOLC1;ARF1;PARP4;RERE;SPAG16;USP11;USP15;CCDC28A;TP53;NAALAD2;THOC1;ABI2;SF3B3;FAN1;PPP3CB;SF3A3;SSNA1;NDUFAB1;CSNK2A1;TIA1;FBXO21;TUBG2;TOPBP1;CCDC6;UBFD1;PRCC;EDF1;STMN1;DNAJA1;DNAJA3;AP2M1;FIBP;MPHOSPH10;BPGM;GLOD4;DNAJB9;HDAC1;RPL37A;KIF22;E2F3;E2F6;UQCRQ;TMF1;PRMT5;PSMC3IP;VPS11;PRPF3;PMM2;NEK11;…
YY1	NT2D1	802/2000	1.10521e-24	OXA1L;GFER;RCE1;WTAP;SART1;MAP3K4;MAK16;BTBD2;RPLP0;OGT;VPS41;MARK3;HSD17B10;ATN1;NTHL1;DHX9;TAOK2;JTB;NXF1;ATR;PRPSAP1;UBE2L3;GART;RGS5;POP5;AUH;USP11;USP10;USP15;BRD8;MRPL3;ANP32E;SLC3A2;EIF4A3;BRWD1;EIF4A1;USP25;THOC2;USP24;ERI3;SF3B3;SF3B2;SF3B1;CCT6B;SNAP25;USP32;LRRC41;LRRC47;SF3A1;SF3A3;ATRX;NRAS;CSNK1D;SDHC;SDHD;SECISBP2L;SSNA1;NCBP2;PRPF4B;PRKCSH;NUDCD3;FNTA;TIA1;FBXO21;TMEM126B;BICD1;AT…
YY1	GM12891	250/696	2.47983e-05	RPL14;CTNNB1;CUL3;MAP3K5;BTBD2;RPLP0;RPL11;LSM3;OGT;MTERFD2;MAP2K7;LUC7L3;H1F0;PTBP1;EIF2S3;EXD2;TMEM134;CCDC130;AQR;SPAG7;NME1;ZWINT;TRAPPC3;GNAI3;ZNF132;PABPC4;GSTCD;BCL2L2;MTIF2;ARFGEF1;VPS72;JRK;ATN1;CACYBP;RCHY1;NTHL1;CCDC86;VDAC3;EI24;ZNF212;RGS5;SLC20A1;WDR37;HSF1;MAP1LC3B;ZNF148;CCDC28A;EXOSC2;TP53;NDUFA10;CIAO1;TAF11;GNAL;EIF4A1;ZNF271;ZNF35;SF3B2;SOS1;SNAP25;TRIP11;LRRC41;ATRN;SF3A3;DPM…
YY1	HCT116	222/582	3.15309e-06	LSM7;VPS53;SGMS1;MED21;C14ORF2;CUL2;ACBD3;MAP3K4;RPLP0;BTBD2;STAG1;KRR1;EIF2S3;VPS41;LIG4;BCL2L13;AQR;MAPK6;MCTS1;ASL;VPS72;ALCAM;SEC23IP;NTHL1;TAOK2;MAP2K4;ATR;GAS8;ZNF212;ARF1;HEBP2;UBA3;SMURF2;RWDD3;CRCP;DYNLL1;HSF1;USP11;USP15;MTERF;EXOSC7;GNAL;CCND1;ZNF277;RUVBL2;TMCO1;TUFM;DGKD;PPP2CB;HSD17B4;SF3A3;TFRC;PRPF4B;ATP6AP1;IDE;CNOT3;RPS6KB1;PRKCSH;SRP19;CRADD;IDH3G;FNDC3A;KDM2A;UBFD1;RABGGTB;DDX…
YY1	HEPG2	177/448	6.21536e-06	RPL19;MASP2;PGD;LSM7;GFER;INTS1;RANGAP1;RCE1;SART1;BTBD2;MTERFD2;KRR1;EIF2S3;F7;ZWINT;PPP2R5E;TRAPPC3;ACP2;PDSS2;VPS72;ATN1;SEC23IP;ATR;FNBP1;ZNF212;SMURF2;LEPROTL1;FAM3A;ZNF148;ANP32A;USP15;EXOSC7;ARHGEF17;NDUFA10;RPL41;PFDN5;ZNF277;THOC5;ZER1;RPL35;NUFIP1;POT1;SF3B1;RPL28;SF3A3;SDHC;SYF2;BTRC;CNOT1;IDH3G;IFT122;DDX23;PUM1;HNRNPR;YTHDF3;ATP9B;PCMTD2;LLPH;CCDC9;ZNF587;TNFAIP1;CCBL1;UBE2V2;ECE2;OA…
YY1	GM12878	18/38	0.0337676	MRPS11;COX7B;RPS6KB2;B2M;CSNK2A1;METTL3;MAP1LC3B;CHD2;KDM5B;CCNA2;CARD8;NDUFA9;PTBP1;DPAGT1;EXD2;CSTF2T;STMN1;PPP2R3C
YY1	SKNSH	86/194	7.60343e-05	MRPL40;ATP6AP1;LSM7;SAE1;SGMS1;PRKCSH;SLC35A1;CNOT4;IDH3G;CSNK2A1;BTBD2;LSM3;MTERFD2;LUC7L3;NET1;KRR1;TWF1;PICK1;PTBP1;UBR4;PPP1CC;YIF1A;UBFD1;ATP9B;ZNF197;RPS15;GLG1;COX7B;PABPC4;LRIG2;PIN1;PSMB4;DDX46;DOCK1;TMED10;DNAJA3;AP2M1;MRPS27;CARD8;TRIP4;TSR2;FTO;MPHOSPH10;CDC23;GLOD4;NMT1;SMARCC2;RIT1;HNRNPH1;POP5;TCF12;UQCRC2;NARS;TIMM17A;RPS2;ACOX3;RABAC1;PAK2;MAP1LC3B;PRMT5;NECAP1;PSMD3;VPS11;SEC23A…
ZNF217	MCF7	603/2000	0.00215036	GFER;AMOTL2;VPS45;UGCG;EIF2AK2;HIGD2A;CYP1B1;GSTCD;VPS72;KBTBD2;ZC3H15;ATP11B;ATR;PKP2;PKP4;PARP4;POP4;PARP1;PARP2;ANP32A;SLC22A5;USP15;MRPL3;AIFM1;PIK3C2B;ANP32E;MRPL9;MMP16;BRWD1;USP25;SF3B4;POT1;PAPSS2;USP32;BRD3;AIMP1;NRAS;GSK3B;ATOX1;RGL1;TGFB2;FNTB;TIA1;TMEM126B;SMARCA5;NEU1;NFE2L2;ST8SIA1;LRBA;ATF1;ATF2;MPHOSPH10;ATF6;LAMP1;LAMP2;IMPA1;CLSTN1;PTMA;PRMT5;AHNAK;SSBP2;STXBP1;UBC;SNX13;UGP2;FR…

## Sheet: Jolma_Jaspar
Table S3b
TF binding site enrichment of 55 TFs of the consensus network with information in the Jaspar database and Jolma et al, 2013.
Adj_p-value refers to the enrichment test adopted by MEME suite.
TF	Database	adj_p-value
ARNTL	DBD	1.6e-20
CEBPB	DBD	1.6e-15
CEBPB	DBD	4.7e-15
CEBPB	full	7.9e-19
CEBPB	Jasp	3.8e-30
CREB1	Jasp	0.00076
CREB3	full	4.3e-47
CREB3	full2	1e-25
CREB3L2	DBD	3.3e-08
CREB3L2	DBD2	9e-08
E2F1	Jasp	1.5e-59
EGR3	DBD	5.1e-132
EGR3	DBD	1.9e-66
ESRRA	DBD	6.7e-05
ESRRA	Jasp	0.00019
ESRRA	DBD	3.3e-18
ESRRA	DBD2	0.00022
ESRRG	full2	0.00045
ESRRG	full3	7.4e-19
FOXJ2	DBD2	2e-61
FOXJ2	DBD	3.9e-47
FOXJ2	DBD3	1.7e-71
FOXO4	DBD	0.00052
FOXO4	DBD2	8.4e-55
HLF	Jasp	5.7e-25
HLF	full	7.2e-08
HLF	DBD	6e-05
HNF1A	full	1.5e-54
HNF1A	Jasp	5.7e-64
HSF2	DBD	3.5e-09
INSM1	Jasp	0.00012
IRF9	full	0.013
JUND	Jasp	3.4e-10
KLF12	DBD	1.8e-109
KLF5	Jasp	1.2e-283
LHX2	DBD2	1.5e-41
LHX2	DBD	1.8e-13
MAFG	full	1.3e-17
MAX	DBD2	0.00051
MAX	Jasp	0.003
MEF2C	Jasp	1.1e-103
MEF2D	DBD	1.2e-50
MEIS2	DBD2	1.7e-30
MEIS2	DBD2	0.00012
MEIS2	DBD	3.7e-11
MEIS2	DBD	7.8e-05
MYCN	Jasp	0.00014
NFAT5	DBD	0.00015
NFATC1	full	0.00095
NFE2L2	Jasp	7e-07
NR3C1	Jasp	8.5e-12
NR4A2	full3	1.6e-20
NR4A2	Jasp	1.8e-30
PBX1	Jasp	8.5e-08
PKNOX1	DBD	0.0023
POU2F1	DBD	4e-100
POU2F1	DBD2	3.8e-132
RARB	DBD	0.00028
RARB	DBD2	5e-06
RFX3	DBD	1.2e-06
RFX5	DBD	0.01
RFX5	DBD2	0.002
RORA	DBD2	2.4e-06
RXRA	DBD2	0.0083
RXRA	Jasp	1.3e-17
SMAD3	DBD	0.012
SNAI2	DBD	6.5e-22
SOX10	Jasp	1.3e-58
SOX5	Jasp	4.4e-40
SREBF1	DBD	0.0053
STAT1	Jasp	1.9e-05
STAT4	Jasp	2.7e-17
STAT6	Jasp	6.5e-33
TBP	Jasp	8.3e-57
TCF3	DBD	4.3e-07
TCF4	DBD	2.8e-06
TCF4	full	2.7e-12
TCF7L2	Jasp	1.9e-41
TEF	DBD	4.2e-08
TEF	FL	1.3e-22
TP53	DBD2	0.00072
TP53	Jasp	0.016
TP53	DBD	0.00056
USF2	Jasp	6.1e-05
YY1	Jasp	1e-17
YY1	full	1.3e-16
