# Supplementary material for: A Consensus Network of Gene Regulatory Factors in the Human Frontal Lobe
Source: Front Genet. 2016 Mar 8;7:31. doi: 10.3389/fgene.2016.00031 (PMC4782181; doi:10.3389/fgene.2016.00031)
Supplement: Supplementary file 5 [file Table5.XLSX]

## Sheet: Consensus
Table S5
Full GO enrichment for the Consensus network
ROOT	Name	GO category
biological_process	mRNA splicing, via spliceosome	GO:0000398
biological_process	neurotrophin TRK receptor signaling pathway	GO:0048011
biological_process	intracellular protein transport	GO:0006886
biological_process	virus-host interaction	GO:0019048
biological_process	nuclear-transcribed mRNA catabolic process, nonsense-mediated decay	GO:0000184
biological_process	axon guidance	GO:0007411
biological_process	DNA repair	GO:0006281
biological_process	protein transport	GO:0015031
biological_process	GTP catabolic process	GO:0006184
biological_process	SRP-dependent cotranslational protein targeting to membrane	GO:0006614
biological_process	Golgi organization	GO:0007030
biological_process	ubiquitin-dependent protein catabolic process	GO:0006511
biological_process	insulin receptor signaling pathway	GO:0008286
biological_process	protein K48-linked ubiquitination	GO:0070936
biological_process	protein polyubiquitination	GO:0000209
biological_process	ribonucleoprotein complex assembly	GO:0022618
biological_process	G2/M transition of mitotic cell cycle	GO:0000086
biological_process	protein ubiquitination	GO:0016567
biological_process	regulation of transcription, DNA-dependent	GO:0006355
biological_process	endosomal transport	GO:0016197
biological_process	protein N-linked glycosylation via asparagine	GO:0018279
biological_process	transcription elongation from RNA polymerase II promoter	GO:0006368
biological_process	translation	GO:0006412
biological_process	cytokinesis	GO:0000910
biological_process	translational elongation	GO:0006414
biological_process	mitochondrial electron transport, NADH to ubiquinone	GO:0006120
biological_process	transcription initiation from RNA polymerase II promoter	GO:0006367
biological_process	synaptic vesicle exocytosis	GO:0016079
biological_process	cell cycle arrest	GO:0007050
biological_process	mitosis	GO:0007067
biological_process	viral reproduction	GO:0016032
biological_process	chromatin remodeling	GO:0006338
biological_process	synaptic transmission	GO:0007268
biological_process	epidermal growth factor receptor signaling pathway	GO:0007173
biological_process	protein dephosphorylation	GO:0006470
biological_process	energy reserve metabolic process	GO:0006112
biological_process	ER to Golgi vesicle-mediated transport	GO:0006888
biological_process	respiratory electron transport chain	GO:0022904
biological_process	translational termination	GO:0006415
biological_process	regulation of mitochondrial membrane potential	GO:0051881
biological_process	regulation of Rac protein signal transduction	GO:0035020
biological_process	tricarboxylic acid cycle	GO:0006099
biological_process	mRNA metabolic process	GO:0016071
biological_process	proteasomal ubiquitin-dependent protein catabolic process	GO:0043161
biological_process	ephrin receptor signaling pathway	GO:0048013
biological_process	translational initiation	GO:0006413
biological_process	histone ubiquitination	GO:0016574
biological_process	protein deubiquitination	GO:0016579
biological_process	protein ubiquitination involved in ubiquitin-dependent protein catabolic process	GO:0042787
biological_process	Ras protein signal transduction	GO:0007265
biological_process	protein import into nucleus	GO:0006606
biological_process	organelle transport along microtubule	GO:0072384
biological_process	ATP catabolic process	GO:0006200
biological_process	vesicle coating	GO:0006901
biological_process	mitotic cell cycle	GO:0000278
biological_process	RNA splicing	GO:0008380
biological_process	negative regulation of neuron apoptotic process	GO:0043524
biological_process	androgen receptor signaling pathway	GO:0030521
biological_process	nucleocytoplasmic transport	GO:0006913
biological_process	chromatin modification	GO:0016568
biological_process	positive regulation of neuron projection development	GO:0010976
biological_process	rRNA processing	GO:0006364
biological_process	protein complex assembly	GO:0006461
biological_process	protein phosphorylation	GO:0006468
biological_process	exonucleolytic nuclear-transcribed mRNA catabolic process involved in deadenylation-dependent decay	GO:0043928
biological_process	histone deacetylation	GO:0016575
biological_process	small molecule metabolic process	GO:0044281
biological_process	synaptic vesicle endocytosis	GO:0048488
biological_process	negative regulation of ubiquitin-protein ligase activity involved in mitotic cell cycle	GO:0051436
biological_process	protein modification by small protein removal	GO:0070646
biological_process	base-excision repair	GO:0006284
biological_process	regulation of translation	GO:0006417
biological_process	myelination	GO:0042552
biological_process	nuclear-transcribed mRNA poly(A) tail shortening	GO:0000289
biological_process	brain development	GO:0007420
biological_process	positive regulation of proteasomal ubiquitin-dependent protein catabolic process	GO:0032436
biological_process	fibroblast growth factor receptor signaling pathway	GO:0008543
biological_process	phosphatidylinositol biosynthetic process	GO:0006661
biological_process	regulation of protein binding	GO:0043393
biological_process	organophosphate biosynthetic process	GO:0090407
biological_process	regulation of long-term neuronal synaptic plasticity	GO:0048169
biological_process	protein folding	GO:0006457
biological_process	cell redox homeostasis	GO:0045454
biological_process	regulation of dendrite morphogenesis	GO:0048814
biological_process	mRNA export from nucleus	GO:0006406
biological_process	mRNA polyadenylation	GO:0006378
biological_process	dendrite morphogenesis	GO:0048813
biological_process	DNA damage response, signal transduction by p53 class mediator resulting in cell cycle arrest	GO:0006977
biological_process	axon cargo transport	GO:0008088
biological_process	positive regulation of ubiquitin-protein ligase activity involved in mitotic cell cycle	GO:0051437
biological_process	cerebral cortex development	GO:0021987
biological_process	telomere maintenance via recombination	GO:0000722
biological_process	regulation of TOR signaling cascade	GO:0032006
biological_process	cellular protein complex assembly	GO:0043623
biological_process	regulation of protein export from nucleus	GO:0046825
biological_process	small GTPase mediated signal transduction	GO:0007264
biological_process	ER-associated protein catabolic process	GO:0030433
biological_process	mitochondrion organization	GO:0007005
biological_process	double-strand break repair	GO:0006302
biological_process	post-Golgi vesicle-mediated transport	GO:0006892
biological_process	transcription-coupled nucleotide-excision repair	GO:0006283
biological_process	termination of RNA polymerase II transcription	GO:0006369
biological_process	regulation of translational initiation	GO:0006446
biological_process	viral transcription	GO:0019083
biological_process	histone acetylation	GO:0016573
biological_process	vesicle organization	GO:0016050
biological_process	autophagic vacuole assembly	GO:0000045
biological_process	Fc-gamma receptor signaling pathway involved in phagocytosis	GO:0038096
biological_process	lysosome organization	GO:0007040
biological_process	histone lysine methylation	GO:0034968
biological_process	cyclic nucleotide catabolic process	GO:0009214
biological_process	negative regulation of neuron projection development	GO:0010977
biological_process	DNA strand elongation involved in DNA replication	GO:0006271
biological_process	mRNA transport	GO:0051028
biological_process	regulation of neuronal synaptic plasticity	GO:0048168
biological_process	positive regulation of autophagy	GO:0010508
biological_process	regulation of dendritic spine development	GO:0060998
biological_process	G1/S transition of mitotic cell cycle	GO:0000082
biological_process	negative regulation of axonogenesis	GO:0050771
biological_process	DNA duplex unwinding	GO:0032508
biological_process	regulation of vesicle-mediated transport	GO:0060627
biological_process	DNA replication	GO:0006260
biological_process	tRNA aminoacylation for protein translation	GO:0006418
biological_process	positive regulation of viral transcription	GO:0050434
biological_process	positive regulation of protein insertion into mitochondrial membrane involved in apoptotic signaling pathway	GO:1900740
biological_process	protein targeting	GO:0006605
biological_process	protein localization to nucleus	GO:0034504
biological_process	regulation of response to DNA damage stimulus	GO:2001020
biological_process	mRNA processing	GO:0006397
biological_process	positive regulation of mRNA processing	GO:0050685
biological_process	histone mRNA metabolic process	GO:0008334
biological_process	glutamate secretion	GO:0014047
biological_process	regulation of catalytic activity	GO:0050790
biological_process	actin filament bundle assembly	GO:0051017
biological_process	acyl-CoA biosynthetic process	GO:0071616
biological_process	lysosomal transport	GO:0007041
biological_process	apoptotic signaling pathway	GO:0097190
biological_process	dendritic spine morphogenesis	GO:0060997
biological_process	activation of MAPKK activity	GO:0000186
biological_process	anaphase-promoting complex-dependent proteasomal ubiquitin-dependent protein catabolic process	GO:0031145
biological_process	retrograde transport, endosome to Golgi	GO:0042147
biological_process	Fc-epsilon receptor signaling pathway	GO:0038095
biological_process	protein localization to organelle	GO:0033365
biological_process	nervous system development	GO:0007399
biological_process	regulation of transforming growth factor beta receptor signaling pathway	GO:0017015
biological_process	protein targeting to mitochondrion	GO:0006626
biological_process	Golgi to plasma membrane protein transport	GO:0043001
biological_process	vesicle targeting, to, from or within Golgi	GO:0048199
biological_process	telomere maintenance via semi-conservative replication	GO:0032201
biological_process	nucleotide-sugar metabolic process	GO:0009225
biological_process	cell death	GO:0008219
biological_process	adult walking behavior	GO:0007628
biological_process	transcription from RNA polymerase III promoter	GO:0006383
biological_process	mitotic nuclear envelope disassembly	GO:0007077
biological_process	regulation of excitatory postsynaptic membrane potential	GO:0060079
biological_process	antigen processing and presentation of exogenous peptide antigen via MHC class II	GO:0019886
biological_process	response to endoplasmic reticulum stress	GO:0034976
biological_process	regulation of membrane depolarization	GO:0003254
biological_process	protein monoubiquitination	GO:0006513
biological_process	DNA catabolic process	GO:0006308
biological_process	positive regulation of apoptotic process	GO:0043065
biological_process	regulation of Rho GTPase activity	GO:0032319
biological_process	protein stabilization	GO:0050821
biological_process	glutamate receptor signaling pathway	GO:0007215
biological_process	toll-like receptor 9 signaling pathway	GO:0034162
biological_process	protein homotetramerization	GO:0051289
biological_process	toll-like receptor 5 signaling pathway	GO:0034146
biological_process	intrinsic apoptotic signaling pathway	GO:0097193
biological_process	endoplasmic reticulum organization	GO:0007029
biological_process	toll-like receptor 10 signaling pathway	GO:0034166
biological_process	vesicle docking involved in exocytosis	GO:0006904
biological_process	regulation of actin cytoskeleton organization	GO:0032956
biological_process	axonogenesis	GO:0007409
biological_process	microtubule cytoskeleton organization	GO:0000226
biological_process	synapse organization	GO:0050808
biological_process	response to DNA damage stimulus	GO:0006974
biological_process	central nervous system projection neuron axonogenesis	GO:0021952
biological_process	positive regulation of protein phosphorylation	GO:0001934
biological_process	negative regulation of protein import into nucleus	GO:0042308
biological_process	inositol phosphate metabolic process	GO:0043647
biological_process	execution phase of apoptosis	GO:0097194
biological_process	intracellular lipid transport	GO:0032365
biological_process	purine ribonucleoside biosynthetic process	GO:0046129
biological_process	endosome organization	GO:0007032
biological_process	NADP metabolic process	GO:0006739
biological_process	mitochondrial genome maintenance	GO:0000002
biological_process	retrograde vesicle-mediated transport, Golgi to ER	GO:0006890
biological_process	Schwann cell development	GO:0014044
biological_process	neuron recognition	GO:0008038
biological_process	purine ribonucleotide catabolic process	GO:0009154
biological_process	positive regulation of DNA-dependent transcription, elongation	GO:0032786
biological_process	regulation of mRNA splicing, via spliceosome	GO:0048024
biological_process	negative regulation of cell cycle	GO:0045786
biological_process	tRNA processing	GO:0008033
biological_process	mRNA splice site selection	GO:0006376
biological_process	phospholipid dephosphorylation	GO:0046839
biological_process	peroxisome organization	GO:0007031
biological_process	intrinsic apoptotic signaling pathway in response to oxidative stress	GO:0008631
biological_process	establishment of organelle localization	GO:0051656
biological_process	transcription from RNA polymerase I promoter	GO:0006360
biological_process	vesicle-mediated transport	GO:0016192
biological_process	neural tube closure	GO:0001843
biological_process	lipopolysaccharide biosynthetic process	GO:0009103
biological_process	negative regulation of epidermal growth factor receptor signaling pathway	GO:0042059
biological_process	positive regulation of intrinsic apoptotic signaling pathway	GO:2001244
biological_process	regulation of microtubule polymerization	GO:0031113
biological_process	regulation of generation of precursor metabolites and energy	GO:0043467
biological_process	carboxylic acid metabolic process	GO:0019752
biological_process	regulation of cellular component biogenesis	GO:0044087
biological_process	negative regulation of protein complex assembly	GO:0031333
biological_process	regulation of protein ubiquitination	GO:0031396
biological_process	regulation of axonogenesis	GO:0050770
biological_process	negative regulation of microtubule polymerization or depolymerization	GO:0031111
biological_process	establishment of cell polarity	GO:0030010
biological_process	synaptic transmission, GABAergic	GO:0051932
biological_process	establishment of protein localization to organelle	GO:0072594
biological_process	nuclear envelope organization	GO:0006998
biological_process	autophagy	GO:0006914
biological_process	phosphorylation	GO:0016310
biological_process	negative regulation of axon extension	GO:0030517
biological_process	negative regulation of transcription from RNA polymerase II promoter	GO:0000122
biological_process	release of cytochrome c from mitochondria	GO:0001836
biological_process	vesicle localization	GO:0051648
biological_process	memory	GO:0007613
biological_process	toll-like receptor TLR1:TLR2 signaling pathway	GO:0038123
biological_process	toll-like receptor TLR6:TLR2 signaling pathway	GO:0038124
biological_process	chromatin assembly or disassembly	GO:0006333
biological_process	positive regulation of transcription, DNA-dependent	GO:0045893
biological_process	protein homooligomerization	GO:0051260
biological_process	maintenance of protein location in cell	GO:0032507
biological_process	regulation of gene expression, epigenetic	GO:0040029
biological_process	regulation of cellular macromolecule biosynthetic process	GO:2000112
biological_process	visual learning	GO:0008542
biological_process	DNA-dependent DNA replication	GO:0006261
biological_process	central nervous system development	GO:0007417
biological_process	nucleic acid phosphodiester bond hydrolysis	GO:0090305
biological_process	regulation of macroautophagy	GO:0016241
biological_process	in utero embryonic development	GO:0001701
biological_process	'de novo' posttranslational protein folding	GO:0051084
biological_process	anoikis	GO:0043276
biological_process	adherens junction organization	GO:0034332
biological_process	transferrin transport	GO:0033572
biological_process	sulfur compound biosynthetic process	GO:0044272
biological_process	gluconeogenesis	GO:0006094
biological_process	regulation of proteasomal protein catabolic process	GO:0061136
biological_process	regulation of cellular amino acid metabolic process	GO:0006521
biological_process	intracellular protein transmembrane import	GO:0044743
biological_process	protein heterooligomerization	GO:0051291
biological_process	negative regulation of transcription, DNA-dependent	GO:0045892
biological_process	mRNA 3'-end processing	GO:0031124
biological_process	histone modification	GO:0016570
biological_process	cytoplasmic transport	GO:0016482
biological_process	RNA export from nucleus	GO:0006405
biological_process	negative regulation of organelle organization	GO:0010639
biological_process	TRIF-dependent toll-like receptor signaling pathway	GO:0035666
biological_process	locomotory behavior	GO:0007626
biological_process	negative regulation of protein depolymerization	GO:1901880
biological_process	actin cytoskeleton organization	GO:0030036
biological_process	peptidyl-serine phosphorylation	GO:0018105
biological_process	establishment of protein localization to plasma membrane	GO:0090002
biological_process	dopamine receptor signaling pathway	GO:0007212
biological_process	regulation of cell morphogenesis	GO:0022604
biological_process	organelle fusion	GO:0048284
biological_process	synaptic transmission, glutamatergic	GO:0035249
biological_process	regulation of ion transmembrane transporter activity	GO:0032412
biological_process	negative regulation of mitotic cell cycle phase transition	GO:1901991
biological_process	protein localization to plasma membrane	GO:0072659
biological_process	negative regulation of nucleocytoplasmic transport	GO:0046823
biological_process	regulation of focal adhesion assembly	GO:0051893
biological_process	alternative mRNA splicing, via spliceosome	GO:0000380
biological_process	intracellular protein kinase cascade	GO:0007243
biological_process	nucleosome organization	GO:0034728
biological_process	neuron apoptotic process	GO:0051402
biological_process	negative regulation of cell growth	GO:0030308
biological_process	regulation of establishment of protein localization to plasma membrane	GO:0090003
biological_process	protein autophosphorylation	GO:0046777
biological_process	2'-deoxyribonucleotide metabolic process	GO:0009394
biological_process	regulation of stress-activated MAPK cascade	GO:0032872
biological_process	positive regulation of neurogenesis	GO:0050769
biological_process	toll-like receptor 3 signaling pathway	GO:0034138
biological_process	cellular response to glucagon stimulus	GO:0071377
biological_process	positive regulation of axonogenesis	GO:0050772
biological_process	organonitrogen compound biosynthetic process	GO:1901566
biological_process	regulation of receptor activity	GO:0010469
biological_process	membrane organization	GO:0061024
biological_process	negative regulation of gene expression, epigenetic	GO:0045814
biological_process	ribosome biogenesis	GO:0042254
biological_process	regulation of cell cycle	GO:0051726
biological_process	regulation of small GTPase mediated signal transduction	GO:0051056
biological_process	positive regulation of DNA repair	GO:0045739
biological_process	response to topologically incorrect protein	GO:0035966
biological_process	response to hypoxia	GO:0001666
biological_process	response to epidermal growth factor stimulus	GO:0070849
biological_process	erythrocyte differentiation	GO:0030218
biological_process	ATP hydrolysis coupled proton transport	GO:0015991
biological_process	positive regulation of small GTPase mediated signal transduction	GO:0051057
biological_process	regulation of protein catabolic process	GO:0042176
biological_process	intrinsic apoptotic signaling pathway by p53 class mediator	GO:0072332
biological_process	macromolecular complex disassembly	GO:0032984
biological_process	regulation of extent of cell growth	GO:0061387
biological_process	gene silencing by RNA	GO:0031047
biological_process	centrosome duplication	GO:0051298
biological_process	intrinsic apoptotic signaling pathway in response to DNA damage	GO:0008630
biological_process	negative regulation of translation	GO:0017148
biological_process	neuron maturation	GO:0042551
biological_process	positive regulation of neuron apoptotic process	GO:0043525
biological_process	neuron projection development	GO:0031175
biological_process	regulation of protein stability	GO:0031647
biological_process	pyrimidine nucleotide metabolic process	GO:0006220
biological_process	negative regulation of actin filament polymerization	GO:0030837
biological_process	cell part morphogenesis	GO:0032990
biological_process	nuclear import	GO:0051170
biological_process	regulation of cell cycle process	GO:0010564
biological_process	protein K11-linked ubiquitination	GO:0070979
biological_process	C-terminal protein amino acid modification	GO:0018410
biological_process	neuron projection morphogenesis	GO:0048812
biological_process	negative regulation of nucleobase-containing compound metabolic process	GO:0045934
biological_process	mitochondrial membrane organization	GO:0007006
biological_process	response to amino acid stimulus	GO:0043200
biological_process	RNA localization	GO:0006403
biological_process	cellular lipid metabolic process	GO:0044255
biological_process	actin cytoskeleton reorganization	GO:0031532
biological_process	synapse assembly	GO:0007416
biological_process	negative regulation of autophagy	GO:0010507
biological_process	response to UV	GO:0009411
biological_process	regulation of catabolic process	GO:0009894
biological_process	DNA damage checkpoint	GO:0000077
biological_process	RNA transport	GO:0050658
biological_process	protein localization to endoplasmic reticulum	GO:0070972
biological_process	negative regulation of protein ubiquitination	GO:0031397
biological_process	regulation of DNA-dependent transcription in response to stress	GO:0043620
biological_process	positive regulation of cytoskeleton organization	GO:0051495
biological_process	regulation of sodium ion transmembrane transporter activity	GO:2000649
biological_process	multi-organism transport	GO:0044766
biological_process	regulation of glucose transport	GO:0010827
biological_process	7-methylguanosine mRNA capping	GO:0006370
biological_process	N-terminal protein amino acid modification	GO:0031365
biological_process	regulation of nucleocytoplasmic transport	GO:0046822
biological_process	glycoprotein biosynthetic process	GO:0009101
biological_process	dendrite development	GO:0016358
biological_process	peptidyl-threonine phosphorylation	GO:0018107
biological_process	microtubule organizing center organization	GO:0031023
biological_process	regulation of dephosphorylation	GO:0035303
biological_process	maintenance of protein localization in organelle	GO:0072595
biological_process	viral entry into host cell	GO:0046718
biological_process	cellular response to oxidative stress	GO:0034599
biological_process	cilium assembly	GO:0042384
biological_process	toll-like receptor 2 signaling pathway	GO:0034134
biological_process	positive regulation of protein modification process	GO:0031401
biological_process	cellular component disassembly	GO:0022411
biological_process	regulation of mitochondrial membrane permeability	GO:0046902
biological_process	regulation of filopodium assembly	GO:0051489
biological_process	protein localization	GO:0008104
biological_process	activation of signaling protein activity involved in unfolded protein response	GO:0006987
biological_process	JNK cascade	GO:0007254
biological_process	negative regulation of protein serine/threonine kinase activity	GO:0071901
biological_process	regulation of Rho protein signal transduction	GO:0035023
biological_process	positive regulation of Ras GTPase activity	GO:0032320
biological_process	glycolysis	GO:0006096
biological_process	antigen processing and presentation of peptide antigen via MHC class I	GO:0002474
biological_process	peptidyl-lysine modification	GO:0018205
biological_process	ncRNA processing	GO:0034470
biological_process	glycosphingolipid metabolic process	GO:0006687
biological_process	positive regulation of release of cytochrome c from mitochondria	GO:0090200
biological_process	positive regulation of cellular protein metabolic process	GO:0032270
biological_process	positive regulation of hydrolase activity	GO:0051345
biological_process	peptide biosynthetic process	GO:0043043
biological_process	histone H4 acetylation	GO:0043967
biological_process	cerebellar Purkinje cell layer development	GO:0021680
biological_process	fear response	GO:0042596
biological_process	long-chain fatty-acyl-CoA metabolic process	GO:0035336
biological_process	peptidyl-lysine acetylation	GO:0018394
biological_process	microtubule-based transport	GO:0010970
biological_process	nucleobase metabolic process	GO:0009112
biological_process	muscle cell differentiation	GO:0042692
biological_process	actin filament polymerization	GO:0030041
biological_process	peptidyl-lysine methylation	GO:0018022
biological_process	neural tube formation	GO:0001841
biological_process	regulation of mitotic cell cycle	GO:0007346
biological_process	regulation of alternative mRNA splicing, via spliceosome	GO:0000381
biological_process	protein autoubiquitination	GO:0051865
biological_process	macromolecular complex subunit organization	GO:0043933
biological_process	positive regulation of peptidase activity	GO:0010952
biological_process	regulation of protein oligomerization	GO:0032459
biological_process	negative regulation of intrinsic apoptotic signaling pathway	GO:2001243
biological_process	early endosome to late endosome transport	GO:0045022
biological_process	regulation of protein complex assembly	GO:0043254
biological_process	cell division	GO:0051301
biological_process	positive regulation of Wnt receptor signaling pathway	GO:0030177
biological_process	regulation of mRNA stability	GO:0043488
biological_process	negative regulation of Wnt receptor signaling pathway	GO:0030178
biological_process	protein tetramerization	GO:0051262
biological_process	neurotransmitter secretion	GO:0007269
biological_process	telencephalon cell migration	GO:0022029
biological_process	regulation of canonical Wnt receptor signaling pathway	GO:0060828
biological_process	cell junction assembly	GO:0034329
biological_process	transforming growth factor beta receptor signaling pathway	GO:0007179
biological_process	receptor clustering	GO:0043113
biological_process	organelle localization	GO:0051640
biological_process	negative regulation of MAPK cascade	GO:0043409
biological_process	organelle organization	GO:0006996
biological_process	cell projection assembly	GO:0030031
biological_process	negative regulation of protein kinase activity	GO:0006469
biological_process	cellular macromolecule localization	GO:0070727
biological_process	porphyrin-containing compound biosynthetic process	GO:0006779
biological_process	learning	GO:0007612
biological_process	cholesterol biosynthetic process	GO:0006695
biological_process	spindle assembly	GO:0051225
biological_process	monosaccharide biosynthetic process	GO:0046364
biological_process	negative regulation of binding	GO:0051100
biological_process	regulation of transcription from RNA polymerase II promoter in response to stress	GO:0043618
biological_process	insulin secretion	GO:0030073
biological_process	DNA recombination	GO:0006310
biological_process	positive regulation of cell projection organization	GO:0031346
biological_process	positive regulation of histone modification	GO:0031058
biological_process	chondroitin sulfate metabolic process	GO:0030204
biological_process	regulation of microtubule cytoskeleton organization	GO:0070507
biological_process	purine ribonucleoside monophosphate biosynthetic process	GO:0009168
biological_process	regulation of glucose metabolic process	GO:0010906
cellular_component	nucleus	GO:0005634
cellular_component	nucleoplasm	GO:0005654
cellular_component	nucleolus	GO:0005730
cellular_component	cytosol	GO:0005829
cellular_component	centrosome	GO:0005813
cellular_component	mitochondrion	GO:0005739
cellular_component	perinuclear region of cytoplasm	GO:0048471
cellular_component	dendrite	GO:0030425
cellular_component	Golgi membrane	GO:0000139
cellular_component	growth cone	GO:0030426
cellular_component	protein complex	GO:0043234
cellular_component	nuclear speck	GO:0016607
cellular_component	SWI/SNF superfamily-type complex	GO:0070603
cellular_component	catalytic step 2 spliceosome	GO:0071013
cellular_component	Golgi apparatus	GO:0005794
cellular_component	ribonucleoprotein complex	GO:0030529
cellular_component	lysosomal membrane	GO:0005765
cellular_component	mitochondrial respiratory chain complex I	GO:0005747
cellular_component	axon	GO:0030424
cellular_component	cytoplasm	GO:0005737
cellular_component	microtubule	GO:0005874
cellular_component	cell junction	GO:0030054
cellular_component	nuclear matrix	GO:0016363
cellular_component	mitochondrial inner membrane	GO:0005743
cellular_component	mitochondrial matrix	GO:0005759
cellular_component	microtubule organizing center	GO:0005815
cellular_component	postsynaptic density	GO:0014069
cellular_component	PML body	GO:0016605
cellular_component	histone deacetylase complex	GO:0000118
cellular_component	cytoplasmic membrane-bounded vesicle	GO:0016023
cellular_component	spindle	GO:0005819
cellular_component	neuronal cell body	GO:0043025
cellular_component	nuclear pore	GO:0005643
cellular_component	nuclear membrane	GO:0031965
cellular_component	PcG protein complex	GO:0031519
cellular_component	synapse	GO:0045202
cellular_component	postsynaptic membrane	GO:0045211
cellular_component	synaptic vesicle membrane	GO:0030672
cellular_component	trans-Golgi network	GO:0005802
cellular_component	DNA-directed RNA polymerase II, holoenzyme	GO:0016591
cellular_component	peroxisomal membrane	GO:0005778
cellular_component	histone methyltransferase complex	GO:0035097
cellular_component	cytoplasmic vesicle	GO:0031410
cellular_component	endoplasmic reticulum membrane	GO:0005789
cellular_component	lamellipodium	GO:0030027
cellular_component	mitochondrial outer membrane	GO:0005741
cellular_component	membrane part	GO:0044425
cellular_component	ruffle	GO:0001726
cellular_component	nuclear body	GO:0016604
cellular_component	endoplasmic reticulum-Golgi intermediate compartment	GO:0005793
cellular_component	cytoplasmic stress granule	GO:0010494
cellular_component	Cul4-RING ubiquitin ligase complex	GO:0080008
cellular_component	midbody	GO:0030496
cellular_component	mediator complex	GO:0016592
cellular_component	protein serine/threonine phosphatase complex	GO:0008287
cellular_component	ubiquitin ligase complex	GO:0000151
cellular_component	small nuclear ribonucleoprotein complex	GO:0030532
cellular_component	coated pit	GO:0005905
cellular_component	vesicle coat	GO:0030120
cellular_component	spliceosomal complex	GO:0005681
cellular_component	neuron part	GO:0097458
cellular_component	histone acetyltransferase complex	GO:0000123
cellular_component	mitochondrial nucleoid	GO:0042645
cellular_component	dendritic spine	GO:0043197
cellular_component	main axon	GO:0044304
cellular_component	transcriptional repressor complex	GO:0017053
cellular_component	SNARE complex	GO:0031201
cellular_component	endoplasmic reticulum	GO:0005783
cellular_component	nuclear chromatin	GO:0000790
cellular_component	mitochondrial ribosome	GO:0005761
cellular_component	cytosolic part	GO:0044445
cellular_component	presynaptic membrane	GO:0042734
cellular_component	nuclear periphery	GO:0034399
cellular_component	cytosolic large ribosomal subunit	GO:0022625
cellular_component	replication fork	GO:0005657
cellular_component	MLL1 complex	GO:0071339
cellular_component	neuron projection	GO:0043005
cellular_component	ribosome	GO:0005840
cellular_component	nuclear envelope	GO:0005635
cellular_component	neuron projection membrane	GO:0032589
cellular_component	melanosome	GO:0042470
cellular_component	cis-Golgi network	GO:0005801
cellular_component	autophagic vacuole	GO:0005776
cellular_component	microtubule associated complex	GO:0005875
cellular_component	kinetochore	GO:0000776
cellular_component	proteasome accessory complex	GO:0022624
cellular_component	endosome membrane	GO:0010008
cellular_component	late endosome	GO:0005770
cellular_component	membrane	GO:0016020
cellular_component	cleavage furrow	GO:0032154
cellular_component	mitochondrial intermembrane space	GO:0005758
cellular_component	endomembrane system	GO:0012505
cellular_component	integral to organelle membrane	GO:0031301
cellular_component	cytoskeleton	GO:0005856
cellular_component	exon-exon junction complex	GO:0035145
cellular_component	alpha-amino-3-hydroxy-5-methyl-4-isoxazolepropionic acid selective glutamate receptor complex	GO:0032281
cellular_component	nuclear inner membrane	GO:0005637
cellular_component	microtubule organizing center part	GO:0044450
cellular_component	chromosome	GO:0005694
cellular_component	dendritic shaft	GO:0043198
cellular_component	nuclear heterochromatin	GO:0005720
cellular_component	Golgi-associated vesicle membrane	GO:0030660
cellular_component	early endosome	GO:0005769
cellular_component	sex chromosome	GO:0000803
cellular_component	spindle pole	GO:0000922
cellular_component	synaptic vesicle	GO:0008021
cellular_component	Cul3-RING ubiquitin ligase complex	GO:0031463
cellular_component	SAGA-type complex	GO:0070461
cellular_component	sarcoplasmic reticulum	GO:0016529
cellular_component	proteasome complex	GO:0000502
cellular_component	Cajal body	GO:0015030
cellular_component	organelle subcompartment	GO:0031984
cellular_component	cullin-RING ubiquitin ligase complex	GO:0031461
cellular_component	cytoplasmic vesicle membrane	GO:0030659
cellular_component	cell leading edge	GO:0031252
cellular_component	Golgi stack	GO:0005795
cellular_component	filopodium	GO:0030175
cellular_component	heterochromatin	GO:0000792
cellular_component	focal adhesion	GO:0005925
cellular_component	late endosome membrane	GO:0031902
cellular_component	cytoplasmic microtubule	GO:0005881
cellular_component	transcription factor TFIID complex	GO:0005669
cellular_component	cell cortex	GO:0005938
cellular_component	spindle microtubule	GO:0005876
cellular_component	inclusion body	GO:0016234
cellular_component	extracellular region part	GO:0044421
cellular_component	mitochondrial respiratory chain	GO:0005746
cellular_component	nucleolar part	GO:0044452
cellular_component	clathrin adaptor complex	GO:0030131
cellular_component	proton-transporting two-sector ATPase complex	GO:0016469
cellular_component	neuromuscular junction	GO:0031594
cellular_component	neuron projection terminus	GO:0044306
cellular_component	actin filament	GO:0005884
cellular_component	U12-type spliceosomal complex	GO:0005689
cellular_component	myelin sheath	GO:0043209
cellular_component	chromosome, telomeric region	GO:0000781
cellular_component	large ribosomal subunit	GO:0015934
cellular_component	small ribosomal subunit	GO:0015935
cellular_component	mitochondrial membrane	GO:0031966
cellular_component	protein phosphatase type 2A complex	GO:0000159
cellular_component	actomyosin	GO:0042641
cellular_component	T-tubule	GO:0030315
cellular_component	signalosome	GO:0008180
cellular_component	cell body	GO:0044297
cellular_component	recycling endosome membrane	GO:0055038
cellular_component	cytoplasmic mRNA processing body	GO:0000932
cellular_component	membrane raft	GO:0045121
cellular_component	vacuolar membrane	GO:0005774
cellular_component	lipid particle	GO:0005811
cellular_component	extrinsic to internal side of plasma membrane	GO:0031234
cellular_component	cytosolic small ribosomal subunit	GO:0022627
cellular_component	chromosome, centromeric region	GO:0000775
cellular_component	intrinsic to endoplasmic reticulum membrane	GO:0031227
cellular_component	trans-Golgi network transport vesicle	GO:0030140
cellular_component	microtubule basal body	GO:0005932
cellular_component	proton-transporting ATP synthase complex	GO:0045259
cellular_component	Golgi cisterna membrane	GO:0032580
molecular_function	DNA binding	GO:0003677
molecular_function	RNA binding	GO:0003723
molecular_function	ATP binding	GO:0005524
molecular_function	metal ion binding	GO:0046872
molecular_function	ubiquitin-protein ligase activity	GO:0004842
molecular_function	protein C-terminus binding	GO:0008022
molecular_function	protein tyrosine kinase activity	GO:0004713
molecular_function	protein binding	GO:0005515
molecular_function	GTPase activity	GO:0003924
molecular_function	ubiquitin protein ligase binding	GO:0031625
molecular_function	protein kinase binding	GO:0019901
molecular_function	transcription coactivator activity	GO:0003713
molecular_function	GTP binding	GO:0005525
molecular_function	structural constituent of ribosome	GO:0003735
molecular_function	zinc ion binding	GO:0008270
molecular_function	protein domain specific binding	GO:0019904
molecular_function	nucleotide binding	GO:0000166
molecular_function	receptor signaling protein serine/threonine kinase activity	GO:0004702
molecular_function	protein N-terminus binding	GO:0047485
molecular_function	protein transporter activity	GO:0008565
molecular_function	protein serine/threonine kinase activity	GO:0004674
molecular_function	chromatin binding	GO:0003682
molecular_function	NADH dehydrogenase (ubiquinone) activity	GO:0008137
molecular_function	unfolded protein binding	GO:0051082
molecular_function	identical protein binding	GO:0042802
molecular_function	magnesium ion binding	GO:0000287
molecular_function	protein complex binding	GO:0032403
molecular_function	protein serine/threonine phosphatase activity	GO:0004722
molecular_function	microtubule binding	GO:0008017
molecular_function	small GTPase regulator activity	GO:0005083
molecular_function	kinase activity	GO:0016301
molecular_function	NAD binding	GO:0051287
molecular_function	ligand-dependent nuclear receptor transcription coactivator activity	GO:0030374
molecular_function	Ras GTPase binding	GO:0017016
molecular_function	thyroid hormone receptor binding	GO:0046966
molecular_function	ion channel binding	GO:0044325
molecular_function	four-way junction helicase activity	GO:0009378
molecular_function	heat shock protein binding	GO:0031072
molecular_function	ligand-dependent nuclear receptor binding	GO:0016922
molecular_function	damaged DNA binding	GO:0003684
molecular_function	phosphotransferase activity, alcohol group as acceptor	GO:0016773
molecular_function	clathrin binding	GO:0030276
molecular_function	ribosome binding	GO:0043022
molecular_function	GTPase activator activity	GO:0005096
molecular_function	mRNA binding	GO:0003729
molecular_function	RNA polymerase II transcription cofactor activity	GO:0001104
molecular_function	translation elongation factor activity	GO:0003746
molecular_function	G-protein beta/gamma-subunit complex binding	GO:0031683
molecular_function	oxidoreductase activity	GO:0016491
molecular_function	electron carrier activity	GO:0009055
molecular_function	methylated histone residue binding	GO:0035064
molecular_function	syntaxin binding	GO:0019905
molecular_function	translation initiation factor activity	GO:0003743
molecular_function	single-stranded RNA binding	GO:0003727
molecular_function	histone deacetylase activity	GO:0004407
molecular_function	signal sequence binding	GO:0005048
molecular_function	SH3 domain binding	GO:0017124
molecular_function	protein kinase regulator activity	GO:0019887
molecular_function	Ran GTPase binding	GO:0008536
molecular_function	manganese ion binding	GO:0030145
molecular_function	ribonucleoprotein complex binding	GO:0043021
molecular_function	DNA-directed DNA polymerase activity	GO:0003887
molecular_function	histone binding	GO:0042393
molecular_function	ubiquitin-specific protease activity	GO:0004843
molecular_function	beta-catenin binding	GO:0008013
molecular_function	aminoacyl-tRNA ligase activity	GO:0004812
molecular_function	Ras guanyl-nucleotide exchange factor activity	GO:0005088
molecular_function	androgen receptor binding	GO:0050681
molecular_function	mitogen-activated protein kinase kinase kinase binding	GO:0031435
molecular_function	transcription corepressor activity	GO:0003714
molecular_function	ATPase activity, coupled to transmembrane movement of ions, rotational mechanism	GO:0044769
molecular_function	ATPase activity	GO:0016887
molecular_function	phosphatidylinositol phosphate binding	GO:1901981
molecular_function	protein complex scaffold	GO:0032947
molecular_function	histone acetyltransferase activity	GO:0004402
molecular_function	PDZ domain binding	GO:0030165
molecular_function	protein phosphatase type 2A regulator activity	GO:0008601
molecular_function	isomerase activity	GO:0016853
molecular_function	polyubiquitin binding	GO:0031593
molecular_function	ephrin receptor binding	GO:0046875
molecular_function	cytoskeletal protein binding	GO:0008092
molecular_function	4 iron, 4 sulfur cluster binding	GO:0051539
molecular_function	beta-tubulin binding	GO:0048487
molecular_function	protein homodimerization activity	GO:0042803
molecular_function	ubiquitin thiolesterase activity	GO:0004221
molecular_function	phosphatidylinositol phosphate phosphatase activity	GO:0052866
molecular_function	p53 binding	GO:0002039
molecular_function	ATP-dependent RNA helicase activity	GO:0004004
molecular_function	ADP binding	GO:0043531
molecular_function	3'-5'-exoribonuclease activity	GO:0000175
molecular_function	calmodulin binding	GO:0005516
molecular_function	actin binding	GO:0003779
molecular_function	histone deacetylase binding	GO:0042826
molecular_function	protein phosphatase binding	GO:0019903
molecular_function	ubiquitin binding	GO:0043130
molecular_function	phosphatase binding	GO:0019902
molecular_function	cAMP binding	GO:0030552
molecular_function	nucleobase-containing compound kinase activity	GO:0019205
molecular_function	phosphotransferase activity, phosphate group as acceptor	GO:0016776
molecular_function	cyclin-dependent protein serine/threonine kinase activity	GO:0004693
molecular_function	Rho guanyl-nucleotide exchange factor activity	GO:0005089
molecular_function	phosphatidylinositol binding	GO:0035091
molecular_function	peptidase activator activity	GO:0016504
molecular_function	calcium-dependent protein binding	GO:0048306
molecular_function	kinesin binding	GO:0019894
molecular_function	SMAD binding	GO:0046332
molecular_function	tubulin binding	GO:0015631
molecular_function	transferase activity	GO:0016740
molecular_function	cation-transporting ATPase activity	GO:0019829
molecular_function	NF-kappaB binding	GO:0051059
molecular_function	ATP-dependent helicase activity	GO:0008026
molecular_function	ATP-dependent DNA helicase activity	GO:0004003
molecular_function	Rac GTPase binding	GO:0048365
molecular_function	exonuclease activity	GO:0004527
molecular_function	nucleotidyltransferase activity	GO:0016779
molecular_function	disulfide oxidoreductase activity	GO:0015036
molecular_function	DNA-directed RNA polymerase activity	GO:0003899
molecular_function	mRNA 3'-UTR binding	GO:0003730
molecular_function	RNA helicase activity	GO:0003724
molecular_function	oxidoreductase activity, acting on the CH-CH group of donors, NAD or NADP as acceptor	GO:0016628
molecular_function	GDP binding	GO:0019003
molecular_function	hydrogen ion transmembrane transporter activity	GO:0015078
molecular_function	ligase activity	GO:0016874
molecular_function	lyase activity	GO:0016829
molecular_function	histone-lysine N-methyltransferase activity	GO:0018024
molecular_function	GTPase binding	GO:0051020
molecular_function	protein serine/threonine/tyrosine kinase activity	GO:0004712
molecular_function	receptor signaling protein activity	GO:0005057
molecular_function	chaperone binding	GO:0051087
molecular_function	small conjugating protein binding	GO:0032182
molecular_function	flavin adenine dinucleotide binding	GO:0050660
molecular_function	glutamate receptor binding	GO:0035254
molecular_function	repressing transcription factor binding	GO:0070491
molecular_function	calmodulin-dependent protein kinase activity	GO:0004683
molecular_function	double-stranded RNA binding	GO:0003725
molecular_function	phosphatase regulator activity	GO:0019208
molecular_function	transcription cofactor activity	GO:0003712
molecular_function	hydrolase activity, acting on acid anhydrides, in phosphorus-containing anhydrides	GO:0016818
molecular_function	single-stranded DNA binding	GO:0003697
molecular_function	binding, bridging	GO:0060090
molecular_function	kinase binding	GO:0019900
molecular_function	beta-amyloid binding	GO:0001540

## Sheet: Hub ZNF711
Table S5
Full GO enrichment for the ZNF711
ROOT	Name	GO category
biological_process	2'-deoxyribonucleotide metabolic process	GO:0009394
biological_process	7-methylguanosine mRNA capping	GO:0006370
biological_process	7-methylguanosine RNA capping	GO:0009452
biological_process	actin cytoskeleton organization	GO:0030036
biological_process	actin cytoskeleton reorganization	GO:0031532
biological_process	actin filament bundle assembly	GO:0051017
biological_process	actin filament polymerization	GO:0030041
biological_process	actin filament-based movement	GO:0030048
biological_process	actin polymerization or depolymerization	GO:0008154
biological_process	activation of cysteine-type endopeptidase activity involved in apoptotic process	GO:0006919
biological_process	activation of MAPK activity	GO:0000187
biological_process	activation of MAPKK activity	GO:0000186
biological_process	activation of protein kinase activity	GO:0032147
biological_process	activation of signaling protein activity involved in unfolded protein response	GO:0006987
biological_process	acute inflammatory response	GO:0002526
biological_process	acyl-CoA biosynthetic process	GO:0071616
biological_process	adherens junction organization	GO:0034332
biological_process	adrenal gland development	GO:0030325
biological_process	adult behavior	GO:0030534
biological_process	adult locomotory behavior	GO:0008344
biological_process	aging	GO:0007568
biological_process	alcohol metabolic process	GO:0006066
biological_process	alpha-amino acid metabolic process	GO:1901605
biological_process	amide transport	GO:0042886
biological_process	amine transport	GO:0015837
biological_process	aminoglycan catabolic process	GO:0006026
biological_process	anaphase-promoting complex-dependent proteasomal ubiquitin-dependent protein catabolic process	GO:0031145
biological_process	anatomical structure formation involved in morphogenesis	GO:0048646
biological_process	anatomical structure maturation	GO:0071695
biological_process	androgen receptor signaling pathway	GO:0030521
biological_process	angiogenesis	GO:0001525
biological_process	antigen processing and presentation of exogenous peptide antigen via MHC class I, TAP-dependent	GO:0002479
biological_process	antigen processing and presentation of exogenous peptide antigen via MHC class II	GO:0019886
biological_process	antigen processing and presentation of peptide antigen via MHC class I	GO:0002474
biological_process	apoptotic process	GO:0006915
biological_process	apoptotic signaling pathway	GO:0097190
biological_process	arachidonic acid metabolic process	GO:0019369
biological_process	astrocyte differentiation	GO:0048708
biological_process	ATP catabolic process	GO:0006200
biological_process	ATP hydrolysis coupled proton transport	GO:0015991
biological_process	axon cargo transport	GO:0008088
biological_process	axon ensheathment	GO:0008366
biological_process	axon extension	GO:0048675
biological_process	axon guidance	GO:0007411
biological_process	axon regeneration	GO:0031103
biological_process	axonogenesis	GO:0007409
biological_process	B cell differentiation	GO:0030183
biological_process	B cell receptor signaling pathway	GO:0050853
biological_process	base-excision repair	GO:0006284
biological_process	behavioral fear response	GO:0001662
biological_process	bile acid biosynthetic process	GO:0006699
biological_process	blood coagulation	GO:0007596
biological_process	blood vessel development	GO:0001568
biological_process	body fluid secretion	GO:0007589
biological_process	brain development	GO:0007420
biological_process	branched-chain amino acid metabolic process	GO:0009081
biological_process	branching involved in mammary gland duct morphogenesis	GO:0060444
biological_process	calcium-dependent cell-cell adhesion	GO:0016339
biological_process	camera-type eye morphogenesis	GO:0048593
biological_process	canonical Wnt receptor signaling pathway	GO:0060070
biological_process	carbohydrate biosynthetic process	GO:0016051
biological_process	carbohydrate derivative metabolic process	GO:1901135
biological_process	carboxylic acid biosynthetic process	GO:0046394
biological_process	carboxylic acid transport	GO:0046942
biological_process	cardiac conduction	GO:0061337
biological_process	cardiac muscle cell proliferation	GO:0060038
biological_process	cartilage development	GO:0051216
biological_process	cartilage development involved in endochondral bone morphogenesis	GO:0060351
biological_process	catenin import into nucleus	GO:0035411
biological_process	cation homeostasis	GO:0055080
biological_process	CD4-positive, alpha-beta T cell differentiation	GO:0043367
biological_process	cell adhesion	GO:0007155
biological_process	cell aging	GO:0007569
biological_process	cell cycle	GO:0007049
biological_process	cell cycle arrest	GO:0007050
biological_process	cell cycle phase	GO:0022403
biological_process	cell cycle phase transition	GO:0044770
biological_process	cell death	GO:0008219
biological_process	cell development	GO:0048468
biological_process	cell division	GO:0051301
biological_process	cell fate commitment	GO:0045165
biological_process	cell junction assembly	GO:0034329
biological_process	cell migration	GO:0016477
biological_process	cell morphogenesis involved in neuron differentiation	GO:0048667
biological_process	cell proliferation	GO:0008283
biological_process	cell redox homeostasis	GO:0045454
biological_process	cell-cell junction assembly	GO:0007043
biological_process	cell-substrate adhesion	GO:0031589
biological_process	cellular amino acid metabolic process	GO:0006520
biological_process	cellular aromatic compound metabolic process	GO:0006725
biological_process	cellular biosynthetic process	GO:0044249
biological_process	cellular carbohydrate metabolic process	GO:0044262
biological_process	cellular component assembly	GO:0022607
biological_process	cellular component disassembly	GO:0022411
biological_process	cellular component disassembly involved in execution phase of apoptosis	GO:0006921
biological_process	cellular component movement	GO:0006928
biological_process	cellular extravasation	GO:0045123
biological_process	cellular homeostasis	GO:0019725
biological_process	cellular iron ion homeostasis	GO:0006879
biological_process	cellular ketone metabolic process	GO:0042180
biological_process	cellular lipid metabolic process	GO:0044255
biological_process	cellular macromolecule catabolic process	GO:0044265
biological_process	cellular membrane organization	GO:0016044
biological_process	cellular nitrogen compound metabolic process	GO:0034641
biological_process	cellular process involved in reproduction in multicellular organism	GO:0022412
biological_process	cellular protein complex assembly	GO:0043623
biological_process	cellular protein localization	GO:0034613
biological_process	cellular protein metabolic process	GO:0044267
biological_process	cellular protein modification process	GO:0006464
biological_process	cellular respiration	GO:0045333
biological_process	cellular response to alcohol	GO:0097306
biological_process	cellular response to endogenous stimulus	GO:0071495
biological_process	cellular response to fatty acid	GO:0071398
biological_process	cellular response to glucose stimulus	GO:0071333
biological_process	cellular response to hormone stimulus	GO:0032870
biological_process	cellular response to interferon-gamma	GO:0071346
biological_process	cellular response to lipid	GO:0071396
biological_process	cellular response to mechanical stimulus	GO:0071260
biological_process	cellular response to metal ion	GO:0071248
biological_process	cellular response to nitrogen compound	GO:1901699
biological_process	cellular response to organic cyclic compound	GO:0071407
biological_process	cellular response to organic nitrogen	GO:0071417
biological_process	cellular response to oxidative stress	GO:0034599
biological_process	cellular response to oxygen levels	GO:0071453
biological_process	cellular response to oxygen-containing compound	GO:1901701
biological_process	cellular response to peptide hormone stimulus	GO:0071375
biological_process	cellular response to reactive oxygen species	GO:0034614
biological_process	cellular response to starvation	GO:0009267
biological_process	cellular response to stress	GO:0033554
biological_process	cellular response to topologically incorrect protein	GO:0035967
biological_process	cellular response to transforming growth factor beta stimulus	GO:0071560
biological_process	central nervous system development	GO:0007417
biological_process	central nervous system projection neuron axonogenesis	GO:0021952
biological_process	centrosome cycle	GO:0007098
biological_process	centrosome organization	GO:0051297
biological_process	ceramide biosynthetic process	GO:0046513
biological_process	cerebral cortex cell migration	GO:0021795
biological_process	cerebral cortex development	GO:0021987
biological_process	cGMP biosynthetic process	GO:0006182
biological_process	chaperone-mediated protein folding	GO:0061077
biological_process	chemical homeostasis	GO:0048878
biological_process	cholesterol biosynthetic process	GO:0006695
biological_process	chromatin modification	GO:0016568
biological_process	chromatin organization	GO:0006325
biological_process	chromosome segregation	GO:0007059
biological_process	cilium assembly	GO:0042384
biological_process	cilium organization	GO:0044782
biological_process	circadian behavior	GO:0048512
biological_process	circadian rhythm	GO:0007623
biological_process	coenzyme biosynthetic process	GO:0009108
biological_process	coenzyme metabolic process	GO:0006732
biological_process	cofactor metabolic process	GO:0051186
biological_process	columnar/cuboidal epithelial cell differentiation	GO:0002065
biological_process	copulation	GO:0007620
biological_process	cortical cytoskeleton organization	GO:0030865
biological_process	cytokine metabolic process	GO:0042107
biological_process	cytokine-mediated signaling pathway	GO:0019221
biological_process	cytokinesis	GO:0000910
biological_process	cytoplasmic transport	GO:0016482
biological_process	cytoskeleton organization	GO:0007010
biological_process	cytoskeleton-dependent intracellular transport	GO:0030705
biological_process	death	GO:0016265
biological_process	defense response to virus	GO:0051607
biological_process	dendrite development	GO:0016358
biological_process	dendrite morphogenesis	GO:0048813
biological_process	dendritic spine morphogenesis	GO:0060997
biological_process	dephosphorylation	GO:0016311
biological_process	developmental growth	GO:0048589
biological_process	developmental process involved in reproduction	GO:0003006
biological_process	dicarboxylic acid metabolic process	GO:0043648
biological_process	digestive tract morphogenesis	GO:0048546
biological_process	divalent inorganic cation homeostasis	GO:0072507
biological_process	DNA catabolic process	GO:0006308
biological_process	DNA damage response, signal transduction by p53 class mediator	GO:0030330
biological_process	DNA damage response, signal transduction by p53 class mediator resulting in cell cycle arrest	GO:0006977
biological_process	DNA duplex unwinding	GO:0032508
biological_process	DNA repair	GO:0006281
biological_process	DNA replication	GO:0006260
biological_process	DNA strand elongation involved in DNA replication	GO:0006271
biological_process	DNA-dependent DNA replication	GO:0006261
biological_process	DNA-dependent transcription, termination	GO:0006353
biological_process	dopamine receptor signaling pathway	GO:0007212
biological_process	double-strand break repair via homologous recombination	GO:0000724
biological_process	elevation of cytosolic calcium ion concentration	GO:0007204
biological_process	embryonic digit morphogenesis	GO:0042733
biological_process	embryonic morphogenesis	GO:0048598
biological_process	embryonic organ development	GO:0048568
biological_process	embryonic placenta development	GO:0001892
biological_process	embryonic skeletal system development	GO:0048706
biological_process	endochondral ossification	GO:0001958
biological_process	endocrine system development	GO:0035270
biological_process	endocytosis	GO:0006897
biological_process	endosomal transport	GO:0016197
biological_process	endosome organization	GO:0007032
biological_process	endothelial cell development	GO:0001885
biological_process	endothelial cell migration	GO:0043542
biological_process	endothelium development	GO:0003158
biological_process	energy reserve metabolic process	GO:0006112
biological_process	enzyme linked receptor protein signaling pathway	GO:0007167
biological_process	ephrin receptor signaling pathway	GO:0048013
biological_process	epidermal growth factor receptor signaling pathway	GO:0007173
biological_process	epithelial cell development	GO:0002064
biological_process	epithelial to mesenchymal transition	GO:0001837
biological_process	epithelium development	GO:0060429
biological_process	ER to Golgi vesicle-mediated transport	GO:0006888
biological_process	ER-associated protein catabolic process	GO:0030433
biological_process	ER-nucleus signaling pathway	GO:0006984
biological_process	erythrocyte differentiation	GO:0030218
biological_process	establishment of cell polarity	GO:0030010
biological_process	establishment of organelle localization	GO:0051656
biological_process	establishment of protein localization to mitochondrion	GO:0072655
biological_process	establishment or maintenance of apical/basal cell polarity	GO:0035088
biological_process	establishment or maintenance of cell polarity	GO:0007163
biological_process	exonucleolytic nuclear-transcribed mRNA catabolic process involved in deadenylation-dependent decay	GO:0043928
biological_process	extracellular matrix organization	GO:0030198
biological_process	extrinsic apoptotic signaling pathway via death domain receptors	GO:0008625
biological_process	fat-soluble vitamin metabolic process	GO:0006775
biological_process	fatty acid beta-oxidation	GO:0006635
biological_process	fatty acid biosynthetic process	GO:0006633
biological_process	Fc-epsilon receptor signaling pathway	GO:0038095
biological_process	Fc-gamma receptor signaling pathway involved in phagocytosis	GO:0038096
biological_process	fear response	GO:0042596
biological_process	female gonad development	GO:0008585
biological_process	fibroblast growth factor receptor signaling pathway	GO:0008543
biological_process	focal adhesion assembly	GO:0048041
biological_process	forebrain development	GO:0030900
biological_process	G1/S transition of mitotic cell cycle	GO:0000082
biological_process	G2/M transition of mitotic cell cycle	GO:0000086
biological_process	generation of precursor metabolites and energy	GO:0006091
biological_process	gland development	GO:0048732
biological_process	glial cell differentiation	GO:0010001
biological_process	glial cell proliferation	GO:0014009
biological_process	gluconeogenesis	GO:0006094
biological_process	glucose catabolic process	GO:0006007
biological_process	glucose import	GO:0046323
biological_process	glucose metabolic process	GO:0006006
biological_process	glutamate metabolic process	GO:0006536
biological_process	glutamate receptor signaling pathway	GO:0007215
biological_process	glutamate secretion	GO:0014047
biological_process	glutamine family amino acid catabolic process	GO:0009065
biological_process	glutathione metabolic process	GO:0006749
biological_process	glycerophospholipid biosynthetic process	GO:0046474
biological_process	glycogen catabolic process	GO:0005980
biological_process	glycolipid metabolic process	GO:0006664
biological_process	glycosaminoglycan biosynthetic process	GO:0006024
biological_process	glycosaminoglycan metabolic process	GO:0030203
biological_process	Golgi organization	GO:0007030
biological_process	Golgi vesicle transport	GO:0048193
biological_process	G-protein coupled receptor signaling pathway, coupled to cyclic nucleotide second messenger	GO:0007187
biological_process	GTP catabolic process	GO:0006184
biological_process	heart contraction	GO:0060047
biological_process	heart development	GO:0007507
biological_process	hexose biosynthetic process	GO:0019319
biological_process	histone deacetylation	GO:0016575
biological_process	histone H3-K4 methylation	GO:0051568
biological_process	histone lysine methylation	GO:0034968
biological_process	histone modification	GO:0016570
biological_process	histone mRNA metabolic process	GO:0008334
biological_process	histone phosphorylation	GO:0016572
biological_process	histone ubiquitination	GO:0016574
biological_process	homophilic cell adhesion	GO:0007156
biological_process	hormone metabolic process	GO:0042445
biological_process	hormone secretion	GO:0046879
biological_process	I-kappaB kinase/NF-kappaB cascade	GO:0007249
biological_process	in utero embryonic development	GO:0001701
biological_process	inflammatory response	GO:0006954
biological_process	innate immune response	GO:0045087
biological_process	inorganic anion transport	GO:0015698
biological_process	inositol phosphate metabolic process	GO:0043647
biological_process	insulin receptor signaling pathway	GO:0008286
biological_process	integrin-mediated signaling pathway	GO:0007229
biological_process	interaction with host	GO:0051701
biological_process	interferon-gamma-mediated signaling pathway	GO:0060333
biological_process	intermediate filament-based process	GO:0045103
biological_process	interphase of mitotic cell cycle	GO:0051329
biological_process	intestinal absorption	GO:0050892
biological_process	intracellular lipid transport	GO:0032365
biological_process	intracellular protein transmembrane transport	GO:0065002
biological_process	intracellular protein transport	GO:0006886
biological_process	intracellular receptor signaling pathway	GO:0030522
biological_process	intracellular signal transduction	GO:0035556
biological_process	intracellular steroid hormone receptor signaling pathway	GO:0030518
biological_process	intracellular transport	GO:0046907
biological_process	intrinsic apoptotic signaling pathway	GO:0097193
biological_process	intrinsic apoptotic signaling pathway in response to oxidative stress	GO:0008631
biological_process	ion transmembrane transport	GO:0034220
biological_process	JAK-STAT cascade involved in growth hormone signaling pathway	GO:0060397
biological_process	JNK cascade	GO:0007254
biological_process	lamellipodium assembly	GO:0030032
biological_process	learning	GO:0007612
biological_process	learning or memory	GO:0007611
biological_process	lens development in camera-type eye	GO:0002088
biological_process	leukocyte cell-cell adhesion	GO:0007159
biological_process	leukocyte migration	GO:0050900
biological_process	limbic system development	GO:0021761
biological_process	lipid biosynthetic process	GO:0008610
biological_process	lipid localization	GO:0010876
biological_process	lipopolysaccharide biosynthetic process	GO:0009103
biological_process	locomotory behavior	GO:0007626
biological_process	long-term memory	GO:0007616
biological_process	lung development	GO:0030324
biological_process	lymphocyte activation involved in immune response	GO:0002285
biological_process	lysosome organization	GO:0007040
biological_process	macroautophagy	GO:0016236
biological_process	macromolecular complex assembly	GO:0065003
biological_process	macromolecular complex disassembly	GO:0032984
biological_process	maintenance of protein localization in organelle	GO:0072595
biological_process	maintenance of protein location in cell	GO:0032507
biological_process	MAPK cascade	GO:0000165
biological_process	mast cell activation	GO:0045576
biological_process	membrane fusion	GO:0061025
biological_process	membrane lipid biosynthetic process	GO:0046467
biological_process	membrane organization	GO:0061024
biological_process	metal ion homeostasis	GO:0055065
biological_process	microtubule anchoring	GO:0034453
biological_process	microtubule polymerization	GO:0046785
biological_process	microtubule-based movement	GO:0007018
biological_process	mitochondrial electron transport, NADH to ubiquinone	GO:0006120
biological_process	mitochondrial genome maintenance	GO:0000002
biological_process	mitochondrial membrane organization	GO:0007006
biological_process	mitochondrial transport	GO:0006839
biological_process	mitochondrion localization	GO:0051646
biological_process	mitochondrion organization	GO:0007005
biological_process	mitosis	GO:0007067
biological_process	mitotic cell cycle	GO:0000278
biological_process	mitotic cell cycle phase transition	GO:0044772
biological_process	mitotic nuclear envelope disassembly	GO:0007077
biological_process	mitotic recombination	GO:0006312
biological_process	mitotic spindle assembly checkpoint	GO:0007094
biological_process	mitotic spindle organization	GO:0007052
biological_process	modification-dependent macromolecule catabolic process	GO:0043632
biological_process	monoamine transport	GO:0015844
biological_process	monosaccharide biosynthetic process	GO:0046364
biological_process	morphogenesis of a branching structure	GO:0001763
biological_process	morphogenesis of an epithelium	GO:0002009
biological_process	mRNA 3'-end processing	GO:0031124
biological_process	mRNA export from nucleus	GO:0006406
biological_process	mRNA metabolic process	GO:0016071
biological_process	mRNA polyadenylation	GO:0006378
biological_process	mRNA processing	GO:0006397
biological_process	mRNA splice site selection	GO:0006376
biological_process	mRNA splicing, via spliceosome	GO:0000398
biological_process	mRNA stabilization	GO:0048255
biological_process	mRNA transport	GO:0051028
biological_process	multicellular organismal response to stress	GO:0033555
biological_process	multi-multicellular organism process	GO:0044706
biological_process	multi-organism transport	GO:0044766
biological_process	muscle cell development	GO:0055001
biological_process	muscle organ development	GO:0007517
biological_process	muscle system process	GO:0003012
biological_process	MyD88-dependent toll-like receptor signaling pathway	GO:0002755
biological_process	myelination	GO:0042552
biological_process	myeloid cell activation involved in immune response	GO:0002275
biological_process	myeloid cell apoptotic process	GO:0033028
biological_process	ncRNA processing	GO:0034470
biological_process	negative regulation of actin filament polymerization	GO:0030837
biological_process	negative regulation of angiogenesis	GO:0016525
biological_process	negative regulation of apoptotic process	GO:0043066
biological_process	negative regulation of axonogenesis	GO:0050771
biological_process	negative regulation of canonical Wnt receptor signaling pathway	GO:0090090
biological_process	negative regulation of cell activation	GO:0050866
biological_process	negative regulation of cell growth	GO:0030308
biological_process	negative regulation of cell migration	GO:0030336
biological_process	negative regulation of cell projection organization	GO:0031345
biological_process	negative regulation of cell proliferation	GO:0008285
biological_process	negative regulation of cell-substrate adhesion	GO:0010812
biological_process	negative regulation of cellular catabolic process	GO:0031330
biological_process	negative regulation of cellular process	GO:0048523
biological_process	negative regulation of cellular protein metabolic process	GO:0032269
biological_process	negative regulation of cysteine-type endopeptidase activity involved in apoptotic process	GO:0043154
biological_process	negative regulation of cytokine biosynthetic process	GO:0042036
biological_process	negative regulation of developmental growth	GO:0048640
biological_process	negative regulation of endothelial cell proliferation	GO:0001937
biological_process	negative regulation of epidermal growth factor receptor signaling pathway	GO:0042059
biological_process	negative regulation of epithelial cell proliferation	GO:0050680
biological_process	negative regulation of ERBB signaling pathway	GO:1901185
biological_process	negative regulation of extrinsic apoptotic signaling pathway	GO:2001237
biological_process	negative regulation of G-protein coupled receptor protein signaling pathway	GO:0045744
biological_process	negative regulation of histone modification	GO:0031057
biological_process	negative regulation of intracellular protein kinase cascade	GO:0010741
biological_process	negative regulation of intrinsic apoptotic signaling pathway	GO:2001243
biological_process	negative regulation of ion transmembrane transporter activity	GO:0032413
biological_process	negative regulation of ion transport	GO:0043271
biological_process	negative regulation of kinase activity	GO:0033673
biological_process	negative regulation of MAP kinase activity	GO:0043407
biological_process	negative regulation of MAPK cascade	GO:0043409
biological_process	negative regulation of microtubule depolymerization	GO:0007026
biological_process	negative regulation of microtubule polymerization or depolymerization	GO:0031111
biological_process	negative regulation of mitochondrion organization	GO:0010823
biological_process	negative regulation of molecular function	GO:0044092
biological_process	negative regulation of multicellular organismal process	GO:0051241
biological_process	negative regulation of muscle cell apoptotic process	GO:0010656
biological_process	negative regulation of neurogenesis	GO:0050768
biological_process	negative regulation of neuron apoptotic process	GO:0043524
biological_process	negative regulation of neuron projection development	GO:0010977
biological_process	negative regulation of nucleocytoplasmic transport	GO:0046823
biological_process	negative regulation of nucleotide metabolic process	GO:0045980
biological_process	negative regulation of organelle organization	GO:0010639
biological_process	negative regulation of peptidase activity	GO:0010466
biological_process	negative regulation of phosphatase activity	GO:0010923
biological_process	negative regulation of protein catabolic process	GO:0042177
biological_process	negative regulation of protein depolymerization	GO:1901880
biological_process	negative regulation of protein kinase activity	GO:0006469
biological_process	negative regulation of protein modification process	GO:0031400
biological_process	negative regulation of protein polymerization	GO:0032272
biological_process	negative regulation of protein serine/threonine kinase activity	GO:0071901
biological_process	negative regulation of response to DNA damage stimulus	GO:2001021
biological_process	negative regulation of transcription factor import into nucleus	GO:0042992
biological_process	negative regulation of transcription from RNA polymerase II promoter	GO:0000122
biological_process	negative regulation of transcription, DNA-dependent	GO:0045892
biological_process	negative regulation of translation	GO:0017148
biological_process	negative regulation of transport	GO:0051051
biological_process	negative regulation of type I interferon production	GO:0032480
biological_process	negative regulation of ubiquitin-protein ligase activity involved in mitotic cell cycle	GO:0051436
biological_process	neural retina development	GO:0003407
biological_process	neural tube formation	GO:0001841
biological_process	neuroepithelial cell differentiation	GO:0060563
biological_process	neuron apoptotic process	GO:0051402
biological_process	neuron death	GO:0070997
biological_process	neuron migration	GO:0001764
biological_process	neuron projection development	GO:0031175
biological_process	neuron projection morphogenesis	GO:0048812
biological_process	neuron recognition	GO:0008038
biological_process	neuron-neuron synaptic transmission	GO:0007270
biological_process	neurotransmitter transport	GO:0006836
biological_process	neurotransmitter uptake	GO:0001504
biological_process	neurotrophin TRK receptor signaling pathway	GO:0048011
biological_process	nicotinamide nucleotide metabolic process	GO:0046496
biological_process	nitric oxide metabolic process	GO:0046209
biological_process	nuclear envelope organization	GO:0006998
biological_process	nuclear export	GO:0051168
biological_process	nuclear import	GO:0051170
biological_process	nuclear-transcribed mRNA catabolic process, nonsense-mediated decay	GO:0000184
biological_process	nuclear-transcribed mRNA poly(A) tail shortening	GO:0000289
biological_process	nucleic acid metabolic process	GO:0090304
biological_process	nucleobase-containing compound catabolic process	GO:0034655
biological_process	nucleobase-containing compound metabolic process	GO:0006139
biological_process	nucleocytoplasmic transport	GO:0006913
biological_process	nucleoside triphosphate metabolic process	GO:0009141
biological_process	nucleotide catabolic process	GO:0009166
biological_process	nucleotide-binding domain, leucine rich repeat containing receptor signaling pathway	GO:0035872
biological_process	nucleotide-excision repair	GO:0006289
biological_process	nucleotide-excision repair, DNA damage removal	GO:0000718
biological_process	nucleotide-sugar metabolic process	GO:0009225
biological_process	nucleus organization	GO:0006997
biological_process	olfactory bulb development	GO:0021772
biological_process	oligodendrocyte development	GO:0014003
biological_process	organ morphogenesis	GO:0009887
biological_process	organelle fusion	GO:0048284
biological_process	organelle localization	GO:0051640
biological_process	organelle organization	GO:0006996
biological_process	organelle transport along microtubule	GO:0072384
biological_process	organic hydroxy compound metabolic process	GO:1901615
biological_process	organic hydroxy compound transport	GO:0015850
biological_process	organic substance biosynthetic process	GO:1901576
biological_process	organonitrogen compound biosynthetic process	GO:1901566
biological_process	organonitrogen compound catabolic process	GO:1901565
biological_process	ovulation cycle	GO:0042698
biological_process	oxidation-reduction process	GO:0055114
biological_process	oxidoreduction coenzyme metabolic process	GO:0006733
biological_process	peptidyl-amino acid modification	GO:0018193
biological_process	peptidyl-lysine methylation	GO:0018022
biological_process	peptidyl-lysine modification	GO:0018205
biological_process	peptidyl-serine phosphorylation	GO:0018105
biological_process	peptidyl-threonine phosphorylation	GO:0018107
biological_process	peptidyl-tyrosine phosphorylation	GO:0018108
biological_process	phosphate-containing compound metabolic process	GO:0006796
biological_process	phosphatidylinositol 3-kinase cascade	GO:0014065
biological_process	phosphatidylinositol biosynthetic process	GO:0006661
biological_process	phosphatidylinositol-mediated signaling	GO:0048015
biological_process	phospholipase C-activating G-protein coupled receptor signaling pathway	GO:0007200
biological_process	plasma membrane organization	GO:0007009
biological_process	platelet activation	GO:0030168
biological_process	platelet degranulation	GO:0002576
biological_process	platelet-derived growth factor receptor signaling pathway	GO:0048008
biological_process	polyol metabolic process	GO:0019751
biological_process	porphyrin-containing compound biosynthetic process	GO:0006779
biological_process	positive regulation of alpha-beta T cell differentiation	GO:0046638
biological_process	positive regulation of angiogenesis	GO:0045766
biological_process	positive regulation of apoptotic process	GO:0043065
biological_process	positive regulation of apoptotic signaling pathway	GO:2001235
biological_process	positive regulation of autophagy	GO:0010508
biological_process	positive regulation of blood pressure	GO:0045777
biological_process	positive regulation of blood vessel endothelial cell migration	GO:0043536
biological_process	positive regulation of bone mineralization	GO:0030501
biological_process	positive regulation of calcium ion transport	GO:0051928
biological_process	positive regulation of catalytic activity	GO:0043085
biological_process	positive regulation of cation channel activity	GO:2001259
biological_process	positive regulation of cell adhesion	GO:0045785
biological_process	positive regulation of cell cycle	GO:0045787
biological_process	positive regulation of cell cycle process	GO:0090068
biological_process	positive regulation of cell growth	GO:0030307
biological_process	positive regulation of cell migration	GO:0030335
biological_process	positive regulation of cell morphogenesis involved in differentiation	GO:0010770
biological_process	positive regulation of cell projection organization	GO:0031346
biological_process	positive regulation of cell proliferation	GO:0008284
biological_process	positive regulation of cell-substrate adhesion	GO:0010811
biological_process	positive regulation of cellular biosynthetic process	GO:0031328
biological_process	positive regulation of cellular catabolic process	GO:0031331
biological_process	positive regulation of cellular component organization	GO:0051130
biological_process	positive regulation of cellular metabolic process	GO:0031325
biological_process	positive regulation of cellular protein metabolic process	GO:0032270
biological_process	positive regulation of chemotaxis	GO:0050921
biological_process	positive regulation of chromosome organization	GO:2001252
biological_process	positive regulation of cyclic nucleotide biosynthetic process	GO:0030804
biological_process	positive regulation of cytokine biosynthetic process	GO:0042108
biological_process	positive regulation of cytokine production	GO:0001819
biological_process	positive regulation of DNA repair	GO:0045739
biological_process	positive regulation of DNA-dependent transcription, elongation	GO:0032786
biological_process	positive regulation of endothelial cell proliferation	GO:0001938
biological_process	positive regulation of epithelial cell migration	GO:0010634
biological_process	positive regulation of epithelial to mesenchymal transition	GO:0010718
biological_process	positive regulation of extrinsic apoptotic signaling pathway	GO:2001238
biological_process	positive regulation of G1/S transition of mitotic cell cycle	GO:1900087
biological_process	positive regulation of GTPase activity	GO:0043547
biological_process	positive regulation of hydrolase activity	GO:0051345
biological_process	positive regulation of I-kappaB kinase/NF-kappaB cascade	GO:0043123
biological_process	positive regulation of immune effector process	GO:0002699
biological_process	positive regulation of inflammatory response	GO:0050729
biological_process	positive regulation of insulin secretion	GO:0032024
biological_process	positive regulation of intracellular transport	GO:0032388
biological_process	positive regulation of intrinsic apoptotic signaling pathway	GO:2001244
biological_process	positive regulation of ion transport	GO:0043270
biological_process	positive regulation of kinase activity	GO:0033674
biological_process	positive regulation of lipid metabolic process	GO:0045834
biological_process	positive regulation of macromolecule biosynthetic process	GO:0010557
biological_process	positive regulation of mRNA processing	GO:0050685
biological_process	positive regulation of multicellular organismal process	GO:0051240
biological_process	positive regulation of muscle cell differentiation	GO:0051149
biological_process	positive regulation of neurogenesis	GO:0050769
biological_process	positive regulation of neuron apoptotic process	GO:0043525
biological_process	positive regulation of neuron projection development	GO:0010976
biological_process	positive regulation of NF-kappaB transcription factor activity	GO:0051092
biological_process	positive regulation of nucleobase-containing compound metabolic process	GO:0045935
biological_process	positive regulation of organelle organization	GO:0010638
biological_process	positive regulation of osteoblast differentiation	GO:0045669
biological_process	positive regulation of oxidoreductase activity	GO:0051353
biological_process	positive regulation of peptidyl-tyrosine phosphorylation	GO:0050731
biological_process	positive regulation of phosphatidylinositol 3-kinase cascade	GO:0014068
biological_process	positive regulation of phospholipase C activity	GO:0010863
biological_process	positive regulation of proteasomal ubiquitin-dependent protein catabolic process	GO:0032436
biological_process	positive regulation of protein catabolic process	GO:0045732
biological_process	positive regulation of protein insertion into mitochondrial membrane involved in apoptotic signaling pathway	GO:1900740
biological_process	positive regulation of protein metabolic process	GO:0051247
biological_process	positive regulation of protein modification process	GO:0031401
biological_process	positive regulation of protein phosphorylation	GO:0001934
biological_process	positive regulation of protein secretion	GO:0050714
biological_process	positive regulation of protein serine/threonine kinase activity	GO:0071902
biological_process	positive regulation of protein ubiquitination	GO:0031398
biological_process	positive regulation of proteolysis	GO:0045862
biological_process	positive regulation of purine nucleotide biosynthetic process	GO:1900373
biological_process	positive regulation of Ras GTPase activity	GO:0032320
biological_process	positive regulation of reactive oxygen species metabolic process	GO:2000379
biological_process	positive regulation of reproductive process	GO:2000243
biological_process	positive regulation of response to external stimulus	GO:0032103
biological_process	positive regulation of secretion	GO:0051047
biological_process	positive regulation of signal transduction	GO:0009967
biological_process	positive regulation of small GTPase mediated signal transduction	GO:0051057
biological_process	positive regulation of smooth muscle cell proliferation	GO:0048661
biological_process	positive regulation of stress fiber assembly	GO:0051496
biological_process	positive regulation of synapse assembly	GO:0051965
biological_process	positive regulation of synaptic transmission	GO:0050806
biological_process	positive regulation of T cell mediated cytotoxicity	GO:0001916
biological_process	positive regulation of T cell proliferation	GO:0042102
biological_process	positive regulation of transcription from RNA polymerase II promoter	GO:0045944
biological_process	positive regulation of transcription, DNA-dependent	GO:0045893
biological_process	positive regulation of transmembrane receptor protein serine/threonine kinase signaling pathway	GO:0090100
biological_process	positive regulation of ubiquitin-protein ligase activity	GO:0051443
biological_process	positive regulation of ubiquitin-protein ligase activity involved in mitotic cell cycle	GO:0051437
biological_process	positive regulation of vasodilation	GO:0045909
biological_process	positive regulation of viral reproduction	GO:0048524
biological_process	positive regulation of Wnt receptor signaling pathway	GO:0030177
biological_process	post-Golgi vesicle-mediated transport	GO:0006892
biological_process	posttranscriptional regulation of gene expression	GO:0010608
biological_process	potassium ion transport	GO:0006813
biological_process	production of molecular mediator involved in inflammatory response	GO:0002532
biological_process	prostaglandin biosynthetic process	GO:0001516
biological_process	prostate gland development	GO:0030850
biological_process	proteasomal protein catabolic process	GO:0010498
biological_process	proteasomal ubiquitin-dependent protein catabolic process	GO:0043161
biological_process	protein autophosphorylation	GO:0046777
biological_process	protein complex localization	GO:0031503
biological_process	protein dephosphorylation	GO:0006470
biological_process	protein deubiquitination	GO:0016579
biological_process	protein export from nucleus	GO:0006611
biological_process	protein folding	GO:0006457
biological_process	protein heterooligomerization	GO:0051291
biological_process	protein homooligomerization	GO:0051260
biological_process	protein import into nucleus	GO:0006606
biological_process	protein K11-linked ubiquitination	GO:0070979
biological_process	protein K48-linked ubiquitination	GO:0070936
biological_process	protein K63-linked ubiquitination	GO:0070534
biological_process	protein kinase B signaling cascade	GO:0043491
biological_process	protein lipidation	GO:0006497
biological_process	protein localization	GO:0008104
biological_process	protein localization to cell surface	GO:0034394
biological_process	protein localization to Golgi apparatus	GO:0034067
biological_process	protein localization to membrane	GO:0072657
biological_process	protein localization to nucleus	GO:0034504
biological_process	protein localization to organelle	GO:0033365
biological_process	protein modification by small protein removal	GO:0070646
biological_process	protein monoubiquitination	GO:0006513
biological_process	protein N-linked glycosylation via asparagine	GO:0018279
biological_process	protein oligomerization	GO:0051259
biological_process	protein phosphorylation	GO:0006468
biological_process	protein polymerization	GO:0051258
biological_process	protein polyubiquitination	GO:0000209
biological_process	protein stabilization	GO:0050821
biological_process	protein sumoylation	GO:0016925
biological_process	protein targeting	GO:0006605
biological_process	protein tetramerization	GO:0051262
biological_process	protein transport	GO:0015031
biological_process	protein ubiquitination	GO:0016567
biological_process	protein ubiquitination involved in ubiquitin-dependent protein catabolic process	GO:0042787
biological_process	proteolysis	GO:0006508
biological_process	proton transport	GO:0015992
biological_process	purine ribonucleoside catabolic process	GO:0046130
biological_process	purine ribonucleoside triphosphate catabolic process	GO:0009207
biological_process	purine ribonucleotide catabolic process	GO:0009154
biological_process	pyrimidine nucleoside biosynthetic process	GO:0046134
biological_process	pyruvate metabolic process	GO:0006090
biological_process	Rac protein signal transduction	GO:0016601
biological_process	Ras protein signal transduction	GO:0007265
biological_process	reactive oxygen species metabolic process	GO:0072593
biological_process	receptor metabolic process	GO:0043112
biological_process	regeneration	GO:0031099
biological_process	regionalization	GO:0003002
biological_process	regulation of actin cytoskeleton organization	GO:0032956
biological_process	regulation of actin filament-based process	GO:0032970
biological_process	regulation of action potential	GO:0001508
biological_process	regulation of alternative mRNA splicing, via spliceosome	GO:0000381
biological_process	regulation of apoptotic signaling pathway	GO:2001233
biological_process	regulation of axon extension	GO:0030516
biological_process	regulation of axonogenesis	GO:0050770
biological_process	regulation of binding	GO:0051098
biological_process	regulation of blood pressure	GO:0008217
biological_process	regulation of blood vessel size	GO:0050880
biological_process	regulation of BMP signaling pathway	GO:0030510
biological_process	regulation of calcium ion transport	GO:0051924
biological_process	regulation of calcium ion transport into cytosol	GO:0010522
biological_process	regulation of cAMP biosynthetic process	GO:0030817
biological_process	regulation of cardiac muscle cell action potential	GO:0086001
biological_process	regulation of cardiac muscle cell proliferation	GO:0060043
biological_process	regulation of cardiac muscle contraction	GO:0055117
biological_process	regulation of cell communication	GO:0010646
biological_process	regulation of cell cycle	GO:0051726
biological_process	regulation of cell cycle process	GO:0010564
biological_process	regulation of cell junction assembly	GO:1901888
biological_process	regulation of cell proliferation	GO:0042127
biological_process	regulation of cell shape	GO:0008360
biological_process	regulation of cellular amino acid metabolic process	GO:0006521
biological_process	regulation of cellular carbohydrate metabolic process	GO:0010675
biological_process	regulation of cellular catabolic process	GO:0031329
biological_process	regulation of cellular component biogenesis	GO:0044087
biological_process	regulation of cellular component movement	GO:0051270
biological_process	regulation of cellular component organization	GO:0051128
biological_process	regulation of cellular component size	GO:0032535
biological_process	regulation of cellular localization	GO:0060341
biological_process	regulation of cellular macromolecule biosynthetic process	GO:2000112
biological_process	regulation of cellular metabolic process	GO:0031323
biological_process	regulation of chemotaxis	GO:0050920
biological_process	regulation of chromosome organization	GO:0033044
biological_process	regulation of circadian rhythm	GO:0042752
biological_process	regulation of cyclase activity	GO:0031279
biological_process	regulation of cyclin-dependent protein serine/threonine kinase activity	GO:0000079
biological_process	regulation of cysteine-type endopeptidase activity involved in apoptotic process	GO:0043281
biological_process	regulation of cytoskeleton organization	GO:0051493
biological_process	regulation of dendrite development	GO:0050773
biological_process	regulation of dendrite morphogenesis	GO:0048814
biological_process	regulation of dendritic spine development	GO:0060998
biological_process	regulation of developmental growth	GO:0048638
biological_process	regulation of developmental process	GO:0050793
biological_process	regulation of digestive system process	GO:0044058
biological_process	regulation of DNA binding	GO:0051101
biological_process	regulation of DNA repair	GO:0006282
biological_process	regulation of DNA-dependent transcription in response to stress	GO:0043620
biological_process	regulation of DNA-dependent transcription, elongation	GO:0032784
biological_process	regulation of endocytosis	GO:0030100
biological_process	regulation of epithelial cell migration	GO:0010632
biological_process	regulation of establishment of protein localization to plasma membrane	GO:0090003
biological_process	regulation of excitatory postsynaptic membrane potential	GO:0060079
biological_process	regulation of excretion	GO:0044062
biological_process	regulation of exocytosis	GO:0017157
biological_process	regulation of extent of cell growth	GO:0061387
biological_process	regulation of extrinsic apoptotic signaling pathway in absence of ligand	GO:2001239
biological_process	regulation of fibroblast proliferation	GO:0048145
biological_process	regulation of filopodium assembly	GO:0051489
biological_process	regulation of focal adhesion assembly	GO:0051893
biological_process	regulation of gene expression	GO:0010468
biological_process	regulation of gene expression, epigenetic	GO:0040029
biological_process	regulation of gliogenesis	GO:0014013
biological_process	regulation of growth	GO:0040008
biological_process	regulation of heart rate	GO:0002027
biological_process	regulation of histone modification	GO:0031056
biological_process	regulation of homeostatic process	GO:0032844
biological_process	regulation of insulin secretion	GO:0050796
biological_process	regulation of intrinsic apoptotic signaling pathway	GO:2001242
biological_process	regulation of ion transmembrane transport	GO:0034765
biological_process	regulation of ion transmembrane transporter activity	GO:0032412
biological_process	regulation of JNK cascade	GO:0046328
biological_process	regulation of kinase activity	GO:0043549
biological_process	regulation of leukocyte mediated immunity	GO:0002703
biological_process	regulation of lipase activity	GO:0060191
biological_process	regulation of lipid kinase activity	GO:0043550
biological_process	regulation of lipid metabolic process	GO:0019216
biological_process	regulation of long-term neuronal synaptic plasticity	GO:0048169
biological_process	regulation of lyase activity	GO:0051339
biological_process	regulation of membrane depolarization	GO:0003254
biological_process	regulation of metabolic process	GO:0019222
biological_process	regulation of metal ion transport	GO:0010959
biological_process	regulation of microtubule cytoskeleton organization	GO:0070507
biological_process	regulation of microtubule polymerization	GO:0031113
biological_process	regulation of microtubule-based process	GO:0032886
biological_process	regulation of mitochondrial membrane permeability involved in apoptotic process	GO:1902108
biological_process	regulation of mitochondrial membrane potential	GO:0051881
biological_process	regulation of mRNA splicing, via spliceosome	GO:0048024
biological_process	regulation of myeloid cell differentiation	GO:0045637
biological_process	regulation of neuron apoptotic process	GO:0043523
biological_process	regulation of neuron projection development	GO:0010975
biological_process	regulation of neuronal synaptic plasticity	GO:0048168
biological_process	regulation of neurotransmitter levels	GO:0001505
biological_process	regulation of NF-kappaB import into nucleus	GO:0042345
biological_process	regulation of nitric oxide biosynthetic process	GO:0045428
biological_process	regulation of nitric-oxide synthase activity	GO:0050999
biological_process	regulation of nucleobase-containing compound metabolic process	GO:0019219
biological_process	regulation of organ morphogenesis	GO:2000027
biological_process	regulation of organelle organization	GO:0033043
biological_process	regulation of phosphatidylinositol 3-kinase cascade	GO:0014066
biological_process	regulation of phosphoprotein phosphatase activity	GO:0043666
biological_process	regulation of postsynaptic membrane potential	GO:0060078
biological_process	regulation of potassium ion transport	GO:0043266
biological_process	regulation of proteasomal protein catabolic process	GO:0061136
biological_process	regulation of proteasomal ubiquitin-dependent protein catabolic process	GO:0032434
biological_process	regulation of protein binding	GO:0043393
biological_process	regulation of protein complex assembly	GO:0043254
biological_process	regulation of protein deacetylation	GO:0090311
biological_process	regulation of protein export from nucleus	GO:0046825
biological_process	regulation of protein import into nucleus	GO:0042306
biological_process	regulation of protein localization	GO:0032880
biological_process	regulation of protein polymerization	GO:0032271
biological_process	regulation of protein serine/threonine kinase activity	GO:0071900
biological_process	regulation of protein tyrosine kinase activity	GO:0061097
biological_process	regulation of Rac protein signal transduction	GO:0035020
biological_process	regulation of Ras GTPase activity	GO:0032318
biological_process	regulation of receptor activity	GO:0010469
biological_process	regulation of release of cytochrome c from mitochondria	GO:0090199
biological_process	regulation of response to external stimulus	GO:0032101
biological_process	regulation of Rho GTPase activity	GO:0032319
biological_process	regulation of RNA splicing	GO:0043484
biological_process	regulation of RNA stability	GO:0043487
biological_process	regulation of ryanodine-sensitive calcium-release channel activity	GO:0060314
biological_process	regulation of secretion	GO:0051046
biological_process	regulation of signaling	GO:0023051
biological_process	regulation of small GTPase mediated signal transduction	GO:0051056
biological_process	regulation of smooth muscle cell migration	GO:0014910
biological_process	regulation of smooth muscle cell proliferation	GO:0048660
biological_process	regulation of striated muscle tissue development	GO:0016202
biological_process	regulation of synaptic plasticity	GO:0048167
biological_process	regulation of synaptic transmission, GABAergic	GO:0032228
biological_process	regulation of systemic arterial blood pressure by renin-angiotensin	GO:0003081
biological_process	regulation of transcription from RNA polymerase II promoter in response to stress	GO:0043618
biological_process	regulation of transcription, DNA-dependent	GO:0006355
biological_process	regulation of translation	GO:0006417
biological_process	regulation of translational initiation	GO:0006446
biological_process	regulation of transmembrane transporter activity	GO:0022898
biological_process	regulation of transport	GO:0051049
biological_process	regulation of vasoconstriction	GO:0019229
biological_process	regulation of viral genome replication	GO:0045069
biological_process	regulation of wound healing	GO:0061041
biological_process	relaxation of muscle	GO:0090075
biological_process	release of sequestered calcium ion into cytosol	GO:0051209
biological_process	renal system development	GO:0072001
biological_process	renal system process	GO:0003014
biological_process	reproductive behavior	GO:0019098
biological_process	respiratory electron transport chain	GO:0022904
biological_process	response to alkaloid	GO:0043279
biological_process	response to amine stimulus	GO:0014075
biological_process	response to amino acid stimulus	GO:0043200
biological_process	response to ammonium ion	GO:0060359
biological_process	response to amphetamine	GO:0001975
biological_process	response to antibiotic	GO:0046677
biological_process	response to arsenic-containing substance	GO:0046685
biological_process	response to ATP	GO:0033198
biological_process	response to axon injury	GO:0048678
biological_process	response to cadmium ion	GO:0046686
biological_process	response to calcium ion	GO:0051592
biological_process	response to cAMP	GO:0051591
biological_process	response to carbohydrate stimulus	GO:0009743
biological_process	response to copper ion	GO:0046688
biological_process	response to corticosterone stimulus	GO:0051412
biological_process	response to DNA damage stimulus	GO:0006974
biological_process	response to drug	GO:0042493
biological_process	response to dsRNA	GO:0043331
biological_process	response to endoplasmic reticulum stress	GO:0034976
biological_process	response to epidermal growth factor stimulus	GO:0070849
biological_process	response to estradiol stimulus	GO:0032355
biological_process	response to ethanol	GO:0045471
biological_process	response to fluid shear stress	GO:0034405
biological_process	response to glucagon stimulus	GO:0033762
biological_process	response to glucocorticoid stimulus	GO:0051384
biological_process	response to heat	GO:0009408
biological_process	response to hydrogen peroxide	GO:0042542
biological_process	response to hypoxia	GO:0001666
biological_process	response to inorganic substance	GO:0010035
biological_process	response to insulin stimulus	GO:0032868
biological_process	response to interleukin-1	GO:0070555
biological_process	response to light stimulus	GO:0009416
biological_process	response to lipopolysaccharide	GO:0032496
biological_process	response to mechanical stimulus	GO:0009612
biological_process	response to metal ion	GO:0010038
biological_process	response to nutrient	GO:0007584
biological_process	response to organic cyclic compound	GO:0014070
biological_process	response to organic nitrogen	GO:0010243
biological_process	response to organophosphorus	GO:0046683
biological_process	response to osmotic stress	GO:0006970
biological_process	response to oxidative stress	GO:0006979
biological_process	response to oxygen levels	GO:0070482
biological_process	response to oxygen-containing compound	GO:1901700
biological_process	response to peptide hormone stimulus	GO:0043434
biological_process	response to prostaglandin stimulus	GO:0034694
biological_process	response to purine-containing compound	GO:0014074
biological_process	response to steroid hormone stimulus	GO:0048545
biological_process	response to stimulus	GO:0050896
biological_process	response to superoxide	GO:0000303
biological_process	response to topologically incorrect protein	GO:0035966
biological_process	response to toxic substance	GO:0009636
biological_process	response to unfolded protein	GO:0006986
biological_process	response to virus	GO:0009615
biological_process	response to vitamin	GO:0033273
biological_process	retrograde transport, endosome to Golgi	GO:0042147
biological_process	Rho protein signal transduction	GO:0007266
biological_process	rhodopsin mediated signaling pathway	GO:0016056
biological_process	ribonucleoprotein complex assembly	GO:0022618
biological_process	ribosome biogenesis	GO:0042254
biological_process	RNA export from nucleus	GO:0006405
biological_process	RNA localization	GO:0006403
biological_process	RNA methylation	GO:0001510
biological_process	RNA modification	GO:0009451
biological_process	RNA splicing	GO:0008380
biological_process	RNA splicing, via transesterification reactions	GO:0000375
biological_process	rRNA processing	GO:0006364
biological_process	sarcoplasmic reticulum calcium ion transport	GO:0070296
biological_process	Schwann cell development	GO:0014044
biological_process	second-messenger-mediated signaling	GO:0019932
biological_process	secretion by cell	GO:0032940
biological_process	secretion by tissue	GO:0032941
biological_process	sensory perception of pain	GO:0019233
biological_process	serine family amino acid metabolic process	GO:0009069
biological_process	signal transduction	GO:0007165
biological_process	single-organism behavior	GO:0044708
biological_process	single-organism reproductive behavior	GO:0044704
biological_process	sister chromatid cohesion	GO:0007062
biological_process	skeletal muscle contraction	GO:0003009
biological_process	skeletal muscle fiber development	GO:0048741
biological_process	skeletal muscle tissue development	GO:0007519
biological_process	skeletal system morphogenesis	GO:0048705
biological_process	sleep	GO:0030431
biological_process	small GTPase mediated signal transduction	GO:0007264
biological_process	small molecule biosynthetic process	GO:0044283
biological_process	small molecule metabolic process	GO:0044281
biological_process	smooth muscle cell proliferation	GO:0048659
biological_process	sphingolipid metabolic process	GO:0006665
biological_process	spindle assembly	GO:0051225
biological_process	spindle organization	GO:0007051
biological_process	SRP-dependent cotranslational protein targeting to membrane	GO:0006614
biological_process	startle response	GO:0001964
biological_process	steroid catabolic process	GO:0006706
biological_process	steroid hormone mediated signaling pathway	GO:0043401
biological_process	steroid metabolic process	GO:0008202
biological_process	sterol biosynthetic process	GO:0016126
biological_process	stress-activated MAPK cascade	GO:0051403
biological_process	striated muscle cell differentiation	GO:0051146
biological_process	substrate adhesion-dependent cell spreading	GO:0034446
biological_process	sulfur compound biosynthetic process	GO:0044272
biological_process	sulfur compound metabolic process	GO:0006790
biological_process	superoxide metabolic process	GO:0006801
biological_process	synapse assembly	GO:0007416
biological_process	synapse organization	GO:0050808
biological_process	synaptic transmission	GO:0007268
biological_process	synaptic vesicle exocytosis	GO:0016079
biological_process	synaptic vesicle transport	GO:0048489
biological_process	T cell homeostasis	GO:0043029
biological_process	telencephalon development	GO:0021537
biological_process	telomere maintenance via recombination	GO:0000722
biological_process	telomere maintenance via semi-conservative replication	GO:0032201
biological_process	telomere maintenance via telomere lengthening	GO:0010833
biological_process	temperature homeostasis	GO:0001659
biological_process	termination of RNA polymerase II transcription	GO:0006369
biological_process	tissue development	GO:0009888
biological_process	tissue remodeling	GO:0048771
biological_process	toll-like receptor 10 signaling pathway	GO:0034166
biological_process	toll-like receptor 2 signaling pathway	GO:0034134
biological_process	toll-like receptor 3 signaling pathway	GO:0034138
biological_process	toll-like receptor 4 signaling pathway	GO:0034142
biological_process	toll-like receptor 5 signaling pathway	GO:0034146
biological_process	toll-like receptor 9 signaling pathway	GO:0034162
biological_process	toll-like receptor TLR1:TLR2 signaling pathway	GO:0038123
biological_process	toll-like receptor TLR6:TLR2 signaling pathway	GO:0038124
biological_process	trabecula morphogenesis	GO:0061383
biological_process	transcription elongation from RNA polymerase II promoter	GO:0006368
biological_process	transcription from RNA polymerase II promoter	GO:0006366
biological_process	transcription initiation from RNA polymerase I promoter	GO:0006361
biological_process	transcription initiation from RNA polymerase II promoter	GO:0006367
biological_process	transcription, DNA-dependent	GO:0006351
biological_process	transcription-coupled nucleotide-excision repair	GO:0006283
biological_process	transferrin transport	GO:0033572
biological_process	transforming growth factor beta receptor signaling pathway	GO:0007179
biological_process	translation	GO:0006412
biological_process	translational elongation	GO:0006414
biological_process	translational initiation	GO:0006413
biological_process	translational termination	GO:0006415
biological_process	transmembrane receptor protein tyrosine kinase signaling pathway	GO:0007169
biological_process	tricarboxylic acid cycle	GO:0006099
biological_process	TRIF-dependent toll-like receptor signaling pathway	GO:0035666
biological_process	tRNA aminoacylation for protein translation	GO:0006418
biological_process	tRNA modification	GO:0006400
biological_process	ubiquitin-dependent protein catabolic process	GO:0006511
biological_process	ureteric bud development	GO:0001657
biological_process	urogenital system development	GO:0001655
biological_process	vasculogenesis	GO:0001570
biological_process	ventricular cardiac muscle tissue morphogenesis	GO:0055010
biological_process	vesicle coating	GO:0006901
biological_process	vesicle docking	GO:0048278
biological_process	vesicle localization	GO:0051648
biological_process	vesicle targeting	GO:0006903
biological_process	viral entry into host cell	GO:0046718
biological_process	viral reproduction	GO:0016032
biological_process	viral transcription	GO:0019083
biological_process	virus-host interaction	GO:0019048
biological_process	visual learning	GO:0008542
biological_process	visual perception	GO:0007601
biological_process	vitamin metabolic process	GO:0006766
biological_process	water-soluble vitamin metabolic process	GO:0006767
biological_process	xenobiotic metabolic process	GO:0006805
cellular_component	actin cytoskeleton	GO:0015629
cellular_component	actin filament	GO:0005884
cellular_component	actomyosin	GO:0042641
cellular_component	adherens junction	GO:0005912
cellular_component	anchored to membrane	GO:0031225
cellular_component	apical part of cell	GO:0045177
cellular_component	apical plasma membrane	GO:0016324
cellular_component	axon	GO:0030424
cellular_component	axon terminus	GO:0043679
cellular_component	basolateral plasma membrane	GO:0016323
cellular_component	brush border membrane	GO:0031526
cellular_component	Cajal body	GO:0015030
cellular_component	catalytic step 2 spliceosome	GO:0071013
cellular_component	caveola	GO:0005901
cellular_component	cell body	GO:0044297
cellular_component	cell cortex	GO:0005938
cellular_component	cell cortex part	GO:0044448
cellular_component	cell junction	GO:0030054
cellular_component	cell leading edge	GO:0031252
cellular_component	cell projection	GO:0042995
cellular_component	cell surface	GO:0009986
cellular_component	cell-cell adherens junction	GO:0005913
cellular_component	cell-cell junction	GO:0005911
cellular_component	cell-substrate junction	GO:0030055
cellular_component	centrosome	GO:0005813
cellular_component	chloride channel complex	GO:0034707
cellular_component	chromatin	GO:0000785
cellular_component	chromosomal part	GO:0044427
cellular_component	chromosome, centromeric region	GO:0000775
cellular_component	cis-Golgi network	GO:0005801
cellular_component	clathrin-coated vesicle	GO:0030136
cellular_component	clathrin-coated vesicle membrane	GO:0030665
cellular_component	cleavage furrow	GO:0032154
cellular_component	coated pit	GO:0005905
cellular_component	condensed chromosome	GO:0000793
cellular_component	condensed chromosome kinetochore	GO:0000777
cellular_component	Cul4-RING ubiquitin ligase complex	GO:0080008
cellular_component	cytoplasm	GO:0005737
cellular_component	cytoplasmic membrane-bounded vesicle	GO:0016023
cellular_component	cytoplasmic mRNA processing body	GO:0000932
cellular_component	cytoplasmic stress granule	GO:0010494
cellular_component	cytoplasmic vesicle	GO:0031410
cellular_component	cytoplasmic vesicle membrane	GO:0030659
cellular_component	cytoskeletal part	GO:0044430
cellular_component	cytoskeleton	GO:0005856
cellular_component	cytosol	GO:0005829
cellular_component	cytosolic large ribosomal subunit	GO:0022625
cellular_component	cytosolic part	GO:0044445
cellular_component	cytosolic small ribosomal subunit	GO:0022627
cellular_component	dendrite	GO:0030425
cellular_component	dendritic shaft	GO:0043198
cellular_component	dendritic spine	GO:0043197
cellular_component	DNA-directed RNA polymerase II, holoenzyme	GO:0016591
cellular_component	dystrophin-associated glycoprotein complex	GO:0016010
cellular_component	early endosome	GO:0005769
cellular_component	endocytic vesicle	GO:0030139
cellular_component	endomembrane system	GO:0012505
cellular_component	endoplasmic reticulum	GO:0005783
cellular_component	endoplasmic reticulum membrane	GO:0005789
cellular_component	endoplasmic reticulum-Golgi intermediate compartment membrane	GO:0033116
cellular_component	endosome	GO:0005768
cellular_component	endosome membrane	GO:0010008
cellular_component	ER to Golgi transport vesicle membrane	GO:0012507
cellular_component	exon-exon junction complex	GO:0035145
cellular_component	exosome (RNase complex)	GO:0000178
cellular_component	external side of plasma membrane	GO:0009897
cellular_component	extracellular space	GO:0005615
cellular_component	extracellular vesicular exosome	GO:0070062
cellular_component	filopodium	GO:0030175
cellular_component	focal adhesion	GO:0005925
cellular_component	germ cell nucleus	GO:0043073
cellular_component	Golgi apparatus	GO:0005794
cellular_component	Golgi membrane	GO:0000139
cellular_component	Golgi stack	GO:0005795
cellular_component	Golgi-associated vesicle	GO:0005798
cellular_component	growth cone	GO:0030426
cellular_component	heterochromatin	GO:0000792
cellular_component	heterotrimeric G-protein complex	GO:0005834
cellular_component	histone acetyltransferase complex	GO:0000123
cellular_component	histone deacetylase complex	GO:0000118
cellular_component	histone methyltransferase complex	GO:0035097
cellular_component	inclusion body	GO:0016234
cellular_component	integral to lumenal side of endoplasmic reticulum membrane	GO:0071556
cellular_component	integral to mitochondrial membrane	GO:0032592
cellular_component	integral to plasma membrane	GO:0005887
cellular_component	intercalated disc	GO:0014704
cellular_component	intermediate filament	GO:0005882
cellular_component	internal side of plasma membrane	GO:0009898
cellular_component	kinetochore	GO:0000776
cellular_component	lamellipodium	GO:0030027
cellular_component	large ribosomal subunit	GO:0015934
cellular_component	late endosome membrane	GO:0031902
cellular_component	leading edge membrane	GO:0031256
cellular_component	lipid particle	GO:0005811
cellular_component	lysosomal lumen	GO:0043202
cellular_component	lysosomal membrane	GO:0005765
cellular_component	lysosome	GO:0005764
cellular_component	main axon	GO:0044304
cellular_component	mediator complex	GO:0016592
cellular_component	melanosome	GO:0042470
cellular_component	membrane part	GO:0044425
cellular_component	membrane raft	GO:0045121
cellular_component	membrane-bounded vesicle	GO:0031988
cellular_component	microtubule	GO:0005874
cellular_component	microtubule associated complex	GO:0005875
cellular_component	microtubule basal body	GO:0005932
cellular_component	microtubule cytoskeleton	GO:0015630
cellular_component	microtubule organizing center	GO:0005815
cellular_component	microtubule organizing center part	GO:0044450
cellular_component	midbody	GO:0030496
cellular_component	mitochondrial envelope	GO:0005740
cellular_component	mitochondrial inner membrane	GO:0005743
cellular_component	mitochondrial matrix	GO:0005759
cellular_component	mitochondrial membrane	GO:0031966
cellular_component	mitochondrial membrane part	GO:0044455
cellular_component	mitochondrial nucleoid	GO:0042645
cellular_component	mitochondrial outer membrane	GO:0005741
cellular_component	mitochondrial part	GO:0044429
cellular_component	mitochondrial respiratory chain	GO:0005746
cellular_component	mitochondrial respiratory chain complex I	GO:0005747
cellular_component	mitochondrial ribosome	GO:0005761
cellular_component	mitochondrion	GO:0005739
cellular_component	mitotic spindle	GO:0072686
cellular_component	myelin sheath	GO:0043209
cellular_component	myofibril	GO:0030016
cellular_component	neuromuscular junction	GO:0031594
cellular_component	neuron part	GO:0097458
cellular_component	neuron projection	GO:0043005
cellular_component	neuron projection membrane	GO:0032589
cellular_component	neuronal cell body	GO:0043025
cellular_component	nuclear body	GO:0016604
cellular_component	nuclear chromatin	GO:0000790
cellular_component	nuclear chromosome	GO:0000228
cellular_component	nuclear DNA-directed RNA polymerase complex	GO:0055029
cellular_component	nuclear envelope	GO:0005635
cellular_component	nuclear heterochromatin	GO:0005720
cellular_component	nuclear inner membrane	GO:0005637
cellular_component	nuclear matrix	GO:0016363
cellular_component	nuclear membrane	GO:0031965
cellular_component	nuclear periphery	GO:0034399
cellular_component	nuclear pore	GO:0005643
cellular_component	nuclear replication fork	GO:0043596
cellular_component	nuclear speck	GO:0016607
cellular_component	nucleolar part	GO:0044452
cellular_component	nucleolus	GO:0005730
cellular_component	nucleoplasm	GO:0005654
cellular_component	nucleoplasm part	GO:0044451
cellular_component	nucleus	GO:0005634
cellular_component	organelle envelope	GO:0031967
cellular_component	PcG protein complex	GO:0031519
cellular_component	perinuclear region of cytoplasm	GO:0048471
cellular_component	peroxisomal part	GO:0044439
cellular_component	peroxisome	GO:0005777
cellular_component	PML body	GO:0016605
cellular_component	postsynaptic density	GO:0014069
cellular_component	postsynaptic membrane	GO:0045211
cellular_component	preribosome	GO:0030684
cellular_component	proteasome accessory complex	GO:0022624
cellular_component	proteasome complex	GO:0000502
cellular_component	protein complex	GO:0043234
cellular_component	protein serine/threonine phosphatase complex	GO:0008287
cellular_component	proteinaceous extracellular matrix	GO:0005578
cellular_component	proton-transporting two-sector ATPase complex	GO:0016469
cellular_component	proton-transporting two-sector ATPase complex, proton-transporting domain	GO:0033177
cellular_component	proton-transporting V-type ATPase complex	GO:0033176
cellular_component	receptor complex	GO:0043235
cellular_component	replication fork	GO:0005657
cellular_component	respiratory chain	GO:0070469
cellular_component	ribonucleoprotein complex	GO:0030529
cellular_component	ribosome	GO:0005840
cellular_component	ruffle	GO:0001726
cellular_component	sarcolemma	GO:0042383
cellular_component	sarcomere	GO:0030017
cellular_component	sarcoplasmic reticulum	GO:0016529
cellular_component	secretory granule	GO:0030141
cellular_component	secretory granule membrane	GO:0030667
cellular_component	sex chromosome	GO:0000803
cellular_component	signalosome	GO:0008180
cellular_component	small nuclear ribonucleoprotein complex	GO:0030532
cellular_component	SNARE complex	GO:0031201
cellular_component	spindle	GO:0005819
cellular_component	spindle microtubule	GO:0005876
cellular_component	spindle pole	GO:0000922
cellular_component	spliceosomal complex	GO:0005681
cellular_component	SWI/SNF superfamily-type complex	GO:0070603
cellular_component	synapse	GO:0045202
cellular_component	synapse part	GO:0044456
cellular_component	synaptic membrane	GO:0097060
cellular_component	synaptic vesicle	GO:0008021
cellular_component	synaptic vesicle membrane	GO:0030672
cellular_component	terminal bouton	GO:0043195
cellular_component	transcription factor complex	GO:0005667
cellular_component	transcriptional repressor complex	GO:0017053
cellular_component	trans-Golgi network	GO:0005802
cellular_component	trans-Golgi network membrane	GO:0032588
cellular_component	transport vesicle	GO:0030133
cellular_component	transport vesicle membrane	GO:0030658
cellular_component	T-tubule	GO:0030315
cellular_component	U12-type spliceosomal complex	GO:0005689
cellular_component	ubiquitin ligase complex	GO:0000151
cellular_component	vacuolar part	GO:0044437
cellular_component	vesicle	GO:0031982
cellular_component	Z disc	GO:0030018
molecular_function	3'-5'-exoribonuclease activity	GO:0000175
molecular_function	4 iron, 4 sulfur cluster binding	GO:0051539
molecular_function	acetyltransferase activity	GO:0016407
molecular_function	actin binding	GO:0003779
molecular_function	actin filament binding	GO:0051015
molecular_function	activating transcription factor binding	GO:0033613
molecular_function	ADP binding	GO:0043531
molecular_function	amino acid binding	GO:0016597
molecular_function	aminoacyl-tRNA ligase activity	GO:0004812
molecular_function	aminopeptidase activity	GO:0004177
molecular_function	anion binding	GO:0043168
molecular_function	ATP binding	GO:0005524
molecular_function	ATPase activity, coupled	GO:0042623
molecular_function	ATPase activity, coupled to transmembrane movement of ions, phosphorylative mechanism	GO:0015662
molecular_function	ATPase activity, coupled to transmembrane movement of ions, rotational mechanism	GO:0044769
molecular_function	ATP-dependent DNA helicase activity	GO:0004003
molecular_function	ATP-dependent helicase activity	GO:0008026
molecular_function	beta-catenin binding	GO:0008013
molecular_function	beta-tubulin binding	GO:0048487
molecular_function	cadherin binding	GO:0045296
molecular_function	calcium channel activity	GO:0005262
molecular_function	calcium channel regulator activity	GO:0005246
molecular_function	calcium ion binding	GO:0005509
molecular_function	calcium-dependent protein binding	GO:0048306
molecular_function	calmodulin binding	GO:0005516
molecular_function	cAMP binding	GO:0030552
molecular_function	carboxylic acid binding	GO:0031406
molecular_function	catalytic activity	GO:0003824
molecular_function	cation-transporting ATPase activity	GO:0019829
molecular_function	cell adhesion molecule binding	GO:0050839
molecular_function	chaperone binding	GO:0051087
molecular_function	chloride transmembrane transporter activity	GO:0015108
molecular_function	chromatin binding	GO:0003682
molecular_function	clathrin binding	GO:0030276
molecular_function	coenzyme binding	GO:0050662
molecular_function	core promoter proximal region sequence-specific DNA binding	GO:0000987
molecular_function	core promoter sequence-specific DNA binding	GO:0001046
molecular_function	cyclin-dependent protein serine/threonine kinase regulator activity	GO:0016538
molecular_function	cysteine-type endopeptidase activity	GO:0004197
molecular_function	cytochrome-c oxidase activity	GO:0004129
molecular_function	cytoskeletal protein binding	GO:0008092
molecular_function	damaged DNA binding	GO:0003684
molecular_function	delayed rectifier potassium channel activity	GO:0005251
molecular_function	DNA binding	GO:0003677
molecular_function	DNA-dependent ATPase activity	GO:0008094
molecular_function	DNA-directed DNA polymerase activity	GO:0003887
molecular_function	DNA-directed RNA polymerase activity	GO:0003899
molecular_function	double-stranded DNA binding	GO:0003690
molecular_function	electron carrier activity	GO:0009055
molecular_function	enzyme binding	GO:0019899
molecular_function	enzyme regulator activity	GO:0030234
molecular_function	ephrin receptor binding	GO:0046875
molecular_function	estrogen receptor binding	GO:0030331
molecular_function	exonuclease activity	GO:0004527
molecular_function	exoribonuclease activity, producing 5'-phosphomonoesters	GO:0016896
molecular_function	extracellular ligand-gated ion channel activity	GO:0005230
molecular_function	extracellular matrix binding	GO:0050840
molecular_function	fibroblast growth factor binding	GO:0017134
molecular_function	four-way junction helicase activity	GO:0009378
molecular_function	GABA receptor activity	GO:0016917
molecular_function	GDP binding	GO:0019003
molecular_function	glycoprotein binding	GO:0001948
molecular_function	G-protein beta/gamma-subunit complex binding	GO:0031683
molecular_function	growth factor binding	GO:0019838
molecular_function	GTP binding	GO:0005525
molecular_function	GTPase activator activity	GO:0005096
molecular_function	GTPase activity	GO:0003924
molecular_function	GTPase regulator activity	GO:0030695
molecular_function	heat shock protein binding	GO:0031072
molecular_function	histone binding	GO:0042393
molecular_function	histone deacetylase activity	GO:0004407
molecular_function	histone deacetylase binding	GO:0042826
molecular_function	histone-lysine N-methyltransferase activity	GO:0018024
molecular_function	hormone binding	GO:0042562
molecular_function	hormone receptor binding	GO:0051427
molecular_function	hydrogen ion transmembrane transporter activity	GO:0015078
molecular_function	hydrolase activity, acting on carbon-nitrogen (but not peptide) bonds	GO:0016810
molecular_function	hydro-lyase activity	GO:0016836
molecular_function	identical protein binding	GO:0042802
molecular_function	insulin receptor binding	GO:0005158
molecular_function	integrin binding	GO:0005178
molecular_function	intramolecular transferase activity	GO:0016866
molecular_function	ion channel binding	GO:0044325
molecular_function	iron-sulfur cluster binding	GO:0051536
molecular_function	isomerase activity	GO:0016853
molecular_function	kinase activity	GO:0016301
molecular_function	kinase binding	GO:0019900
molecular_function	kinase regulator activity	GO:0019207
molecular_function	kinesin binding	GO:0019894
molecular_function	ligand-activated sequence-specific DNA binding RNA polymerase II transcription factor activity	GO:0004879
molecular_function	ligand-dependent nuclear receptor transcription coactivator activity	GO:0030374
molecular_function	lipid binding	GO:0008289
molecular_function	lyase activity	GO:0016829
molecular_function	magnesium ion binding	GO:0000287
molecular_function	metal ion binding	GO:0046872
molecular_function	metal ion transmembrane transporter activity	GO:0046873
molecular_function	metalloendopeptidase activity	GO:0004222
molecular_function	methylated histone residue binding	GO:0035064
molecular_function	microtubule binding	GO:0008017
molecular_function	mitogen-activated protein kinase kinase kinase binding	GO:0031435
molecular_function	modified amino acid binding	GO:0072341
molecular_function	monosaccharide binding	GO:0048029
molecular_function	mRNA binding	GO:0003729
molecular_function	myosin binding	GO:0017022
molecular_function	NAD binding	GO:0051287
molecular_function	NADH dehydrogenase (ubiquinone) activity	GO:0008137
molecular_function	NADP binding	GO:0050661
molecular_function	non-membrane spanning protein tyrosine kinase activity	GO:0004715
molecular_function	nucleic acid binding	GO:0003676
molecular_function	nucleoside-triphosphatase activity	GO:0017111
molecular_function	nucleotide binding	GO:0000166
molecular_function	nucleotide kinase activity	GO:0019201
molecular_function	nucleotidyltransferase activity	GO:0016779
molecular_function	oxidoreductase activity	GO:0016491
molecular_function	oxidoreductase activity, acting on a sulfur group of donors	GO:0016667
molecular_function	oxidoreductase activity, acting on the aldehyde or oxo group of donors, NAD or NADP as acceptor	GO:0016620
molecular_function	oxidoreductase activity, acting on the CH-CH group of donors	GO:0016627
molecular_function	oxidoreductase activity, acting on the CH-OH group of donors, NAD or NADP as acceptor	GO:0016616
molecular_function	PDZ domain binding	GO:0030165
molecular_function	peptidase activator activity involved in apoptotic process	GO:0016505
molecular_function	peptide antigen binding	GO:0042605
molecular_function	phosphatase regulator activity	GO:0019208
molecular_function	phosphatidylinositol phosphate phosphatase activity	GO:0052866
molecular_function	phospholipid binding	GO:0005543
molecular_function	phosphoprotein phosphatase activity	GO:0004721
molecular_function	phosphotransferase activity, alcohol group as acceptor	GO:0016773
molecular_function	polyubiquitin binding	GO:0031593
molecular_function	potassium channel regulator activity	GO:0015459
molecular_function	protease binding	GO:0002020
molecular_function	protein binding	GO:0005515
molecular_function	protein binding, bridging	GO:0030674
molecular_function	protein complex binding	GO:0032403
molecular_function	protein C-terminus binding	GO:0008022
molecular_function	protein domain specific binding	GO:0019904
molecular_function	protein homodimerization activity	GO:0042803
molecular_function	protein kinase A binding	GO:0051018
molecular_function	protein kinase binding	GO:0019901
molecular_function	protein kinase C binding	GO:0005080
molecular_function	protein kinase inhibitor activity	GO:0004860
molecular_function	protein N-terminus binding	GO:0047485
molecular_function	protein phosphatase binding	GO:0019903
molecular_function	protein phosphatase type 2A regulator activity	GO:0008601
molecular_function	protein phosphorylated amino acid binding	GO:0045309
molecular_function	protein self-association	GO:0043621
molecular_function	protein serine/threonine kinase activity	GO:0004674
molecular_function	protein serine/threonine kinase inhibitor activity	GO:0030291
molecular_function	protein serine/threonine phosphatase activity	GO:0004722
molecular_function	protein serine/threonine/tyrosine kinase activity	GO:0004712
molecular_function	protein transporter activity	GO:0008565
molecular_function	protein tyrosine kinase activity	GO:0004713
molecular_function	protein tyrosine phosphatase activity	GO:0004725
molecular_function	protein tyrosine/serine/threonine phosphatase activity	GO:0008138
molecular_function	protein-cysteine S-palmitoleyltransferase activity	GO:0019706
molecular_function	purine ribonucleoside binding	GO:0032550
molecular_function	purine ribonucleoside triphosphate binding	GO:0035639
molecular_function	purine ribonucleotide binding	GO:0032555
molecular_function	pyrophosphatase activity	GO:0016462
molecular_function	Rac GTPase binding	GO:0048365
molecular_function	Ras GTPase activator activity	GO:0005099
molecular_function	Ras GTPase binding	GO:0017016
molecular_function	Ras guanyl-nucleotide exchange factor activity	GO:0005088
molecular_function	receptor binding	GO:0005102
molecular_function	receptor signaling protein activity	GO:0005057
molecular_function	receptor signaling protein serine/threonine kinase activity	GO:0004702
molecular_function	receptor tyrosine kinase binding	GO:0030971
molecular_function	regulatory region DNA binding	GO:0000975
molecular_function	ribonucleotide binding	GO:0032553
molecular_function	ribosome binding	GO:0043022
molecular_function	RNA binding	GO:0003723
molecular_function	RNA methyltransferase activity	GO:0008173
molecular_function	RNA polymerase II activating transcription factor binding	GO:0001102
molecular_function	RNA polymerase II core promoter proximal region sequence-specific DNA binding transcription factor activity	GO:0000982
molecular_function	RNA polymerase II core promoter proximal region sequence-specific DNA binding transcription factor activity involved in positive regulation of transcription	GO:0001077
molecular_function	RNA polymerase II core promoter sequence-specific DNA binding	GO:0000979
molecular_function	RNA polymerase II regulatory region sequence-specific DNA binding	GO:0000977
molecular_function	RNA polymerase II transcription coactivator activity	GO:0001105
molecular_function	RNA polymerase II transcription cofactor activity	GO:0001104
molecular_function	RNA polymerase II transcription factor binding transcription factor activity involved in positive regulation of transcription	GO:0001190
molecular_function	sequence-specific DNA binding RNA polymerase II transcription factor activity	GO:0000981
molecular_function	serine-type endopeptidase activity	GO:0004252
molecular_function	SH3 domain binding	GO:0017124
molecular_function	SH3/SH2 adaptor activity	GO:0005070
molecular_function	signal sequence binding	GO:0005048
molecular_function	signal transducer activity	GO:0004871
molecular_function	single-stranded DNA binding	GO:0003697
molecular_function	single-stranded RNA binding	GO:0003727
molecular_function	SMAD binding	GO:0046332
molecular_function	small conjugating protein ligase activity	GO:0019787
molecular_function	small GTPase regulator activity	GO:0005083
molecular_function	SNAP receptor activity	GO:0005484
molecular_function	sodium channel regulator activity	GO:0017080
molecular_function	steroid binding	GO:0005496
molecular_function	steroid hormone receptor activity	GO:0003707
molecular_function	structural constituent of cytoskeleton	GO:0005200
molecular_function	structural constituent of ribosome	GO:0003735
molecular_function	sulfur compound binding	GO:1901681
molecular_function	thyroid hormone receptor binding	GO:0046966
molecular_function	transcription coactivator activity	GO:0003713
molecular_function	transcription cofactor activity	GO:0003712
molecular_function	transcription corepressor activity	GO:0003714
molecular_function	transcription factor binding	GO:0008134
molecular_function	transferase activity	GO:0016740
molecular_function	transferase activity, transferring glycosyl groups	GO:0016757
molecular_function	transition metal ion binding	GO:0046914
molecular_function	translation factor activity, nucleic acid binding	GO:0008135
molecular_function	translation initiation factor activity	GO:0003743
molecular_function	transmembrane receptor protein kinase activity	GO:0019199
molecular_function	transmembrane receptor protein tyrosine kinase activity	GO:0004714
molecular_function	tRNA binding	GO:0000049
molecular_function	tubulin binding	GO:0015631
molecular_function	ubiquitin binding	GO:0043130
molecular_function	ubiquitin protein ligase binding	GO:0031625
molecular_function	ubiquitin thiolesterase activity	GO:0004221
molecular_function	ubiquitin-protein ligase activity	GO:0004842
molecular_function	ubiquitin-specific protease activity	GO:0004843
molecular_function	UDP-galactosyltransferase activity	GO:0035250
molecular_function	unfolded protein binding	GO:0051082
molecular_function	voltage-gated anion channel activity	GO:0008308
molecular_function	voltage-gated cation channel activity	GO:0022843
molecular_function	zinc ion binding	GO:0008270

## Sheet: Hub_ADNP
Table S5
Full GO enrichment for the ADNP
ROOT	Name	GO category
biological_process	virus-host interaction	GO:0019048
biological_process	protein polyubiquitination	GO:0000209
biological_process	transcription initiation from RNA polymerase II promoter	GO:0006367
biological_process	proteasomal ubiquitin-dependent protein catabolic process	GO:0043161
biological_process	protein K48-linked ubiquitination	GO:0070936
biological_process	mRNA splicing, via spliceosome	GO:0000398
biological_process	ubiquitin-dependent protein catabolic process	GO:0006511
biological_process	organelle transport along microtubule	GO:0072384
biological_process	antigen processing and presentation of peptide antigen via MHC class I	GO:0002474
biological_process	protein transport	GO:0015031
biological_process	sulfur compound biosynthetic process	GO:0044272
biological_process	positive regulation of hydrolase activity	GO:0051345
biological_process	termination of RNA polymerase II transcription	GO:0006369
biological_process	mRNA 3'-end processing	GO:0031124
biological_process	cellular protein complex assembly	GO:0043623
biological_process	DNA damage response, signal transduction by p53 class mediator resulting in cell cycle arrest	GO:0006977
biological_process	positive regulation of histone modification	GO:0031058
biological_process	vesicle coating	GO:0006901
biological_process	cell cycle	GO:0007049
biological_process	regulation of cellular amino acid metabolic process	GO:0006521
biological_process	ER to Golgi vesicle-mediated transport	GO:0006888
biological_process	N-terminal protein amino acid modification	GO:0031365
biological_process	Golgi organization	GO:0007030
biological_process	regulation of synaptic transmission, GABAergic	GO:0032228
biological_process	intrinsic apoptotic signaling pathway	GO:0097193
biological_process	sulfur amino acid metabolic process	GO:0000096
biological_process	epidermal growth factor receptor signaling pathway	GO:0007173
biological_process	vesicle localization	GO:0051648
biological_process	nucleus organization	GO:0006997
biological_process	positive regulation of ubiquitin-protein ligase activity involved in mitotic cell cycle	GO:0051437
biological_process	negative regulation of transcription, DNA-dependent	GO:0045892
biological_process	negative regulation of DNA replication	GO:0008156
biological_process	androgen receptor signaling pathway	GO:0030521
biological_process	protein K11-linked ubiquitination	GO:0070979
biological_process	cytokinesis	GO:0000910
biological_process	protein folding	GO:0006457
biological_process	regulation of mRNA splicing, via spliceosome	GO:0048024
biological_process	negative regulation of epithelial cell proliferation	GO:0050680
biological_process	transforming growth factor beta receptor signaling pathway	GO:0007179
biological_process	cell junction assembly	GO:0034329
biological_process	phosphatidylinositol biosynthetic process	GO:0006661
biological_process	ATP catabolic process	GO:0006200
biological_process	endocytosis	GO:0006897
biological_process	positive regulation of transcription from RNA polymerase II promoter	GO:0045944
biological_process	regulation of cell growth	GO:0001558
biological_process	toll-like receptor TLR1:TLR2 signaling pathway	GO:0038123
biological_process	toll-like receptor TLR6:TLR2 signaling pathway	GO:0038124
biological_process	histone ubiquitination	GO:0016574
biological_process	negative regulation of transmembrane receptor protein serine/threonine kinase signaling pathway	GO:0090101
biological_process	early endosome to late endosome transport	GO:0045022
biological_process	mRNA splice site selection	GO:0006376
biological_process	cellular lipid metabolic process	GO:0044255
biological_process	antigen processing and presentation of exogenous peptide antigen	GO:0002478
biological_process	regulation of membrane potential	GO:0042391
biological_process	peptidyl-tyrosine dephosphorylation	GO:0035335
biological_process	anaphase-promoting complex-dependent proteasomal ubiquitin-dependent protein catabolic process	GO:0031145
biological_process	protein import into nucleus	GO:0006606
biological_process	apoptotic process	GO:0006915
biological_process	protein complex assembly	GO:0006461
biological_process	toll-like receptor 2 signaling pathway	GO:0034134
biological_process	microtubule anchoring	GO:0034453
biological_process	regulation of vesicle-mediated transport	GO:0060627
biological_process	dendrite morphogenesis	GO:0048813
biological_process	positive regulation of transcription, DNA-dependent	GO:0045893
biological_process	vesicle targeting, to, from or within Golgi	GO:0048199
biological_process	protein localization to organelle	GO:0033365
biological_process	regulation of translational initiation	GO:0006446
biological_process	regulation of nitric-oxide synthase activity	GO:0050999
biological_process	positive regulation of mRNA processing	GO:0050685
biological_process	regulation of apoptotic signaling pathway	GO:2001233
biological_process	stress-activated MAPK cascade	GO:0051403
biological_process	regulation of protein localization	GO:0032880
biological_process	Ras protein signal transduction	GO:0007265
biological_process	mRNA transport	GO:0051028
biological_process	acyl-CoA biosynthetic process	GO:0071616
biological_process	respiratory gaseous exchange	GO:0007585
biological_process	G2/M transition of mitotic cell cycle	GO:0000086
biological_process	post-Golgi vesicle-mediated transport	GO:0006892
biological_process	protein localization to nucleus	GO:0034504
biological_process	regulation of potassium ion transport	GO:0043266
biological_process	cell projection assembly	GO:0030031
biological_process	protein ubiquitination involved in ubiquitin-dependent protein catabolic process	GO:0042787
biological_process	negative regulation of ubiquitin-protein ligase activity involved in mitotic cell cycle	GO:0051436
biological_process	DNA duplex unwinding	GO:0032508
biological_process	toll-like receptor 4 signaling pathway	GO:0034142
biological_process	neurotrophin TRK receptor signaling pathway	GO:0048011
biological_process	cellular membrane organization	GO:0016044
biological_process	toll-like receptor 3 signaling pathway	GO:0034138
biological_process	protein targeting	GO:0006605
biological_process	aspartate family amino acid biosynthetic process	GO:0009067
biological_process	somatic recombination of immunoglobulin gene segments	GO:0016447
biological_process	mRNA export from nucleus	GO:0006406
biological_process	protein stabilization	GO:0050821
biological_process	negative regulation of protein kinase activity	GO:0006469
biological_process	TRIF-dependent toll-like receptor signaling pathway	GO:0035666
biological_process	peroxisome organization	GO:0007031
biological_process	regulation of nucleocytoplasmic transport	GO:0046822
biological_process	DNA damage checkpoint	GO:0000077
biological_process	regulation of proteasomal protein catabolic process	GO:0061136
biological_process	cytoskeleton organization	GO:0007010
biological_process	response to organic nitrogen	GO:0010243
biological_process	face morphogenesis	GO:0060325
biological_process	GTP catabolic process	GO:0006184
biological_process	Fc-gamma receptor signaling pathway involved in phagocytosis	GO:0038096
biological_process	neurotransmitter secretion	GO:0007269
biological_process	learning	GO:0007612
biological_process	Golgi to plasma membrane protein transport	GO:0043001
biological_process	mRNA stabilization	GO:0048255
biological_process	toll-like receptor 5 signaling pathway	GO:0034146
biological_process	MyD88-dependent toll-like receptor signaling pathway	GO:0002755
biological_process	regulation of microtubule cytoskeleton organization	GO:0070507
biological_process	glutamine metabolic process	GO:0006541
biological_process	endothelial cell proliferation	GO:0001935
biological_process	macroautophagy	GO:0016236
biological_process	mitosis	GO:0007067
biological_process	positive regulation of intracellular protein transport	GO:0090316
biological_process	regulation of protein complex assembly	GO:0043254
biological_process	nucleotide-excision repair, DNA damage removal	GO:0000718
biological_process	positive regulation of Wnt receptor signaling pathway	GO:0030177
biological_process	positive regulation of organelle organization	GO:0010638
biological_process	regulation of cellular response to stress	GO:0080135
biological_process	protein modification by small protein removal	GO:0070646
biological_process	regulation of signaling	GO:0023051
biological_process	heterophilic cell-cell adhesion	GO:0007157
biological_process	regulation of phosphatidylinositol 3-kinase activity	GO:0043551
biological_process	regulation of phosphoprotein phosphatase activity	GO:0043666
biological_process	peptide metabolic process	GO:0006518
biological_process	membrane budding	GO:0006900
biological_process	regulation of signal transduction	GO:0009966
biological_process	insulin receptor signaling pathway	GO:0008286
biological_process	negative regulation of DNA binding	GO:0043392
biological_process	regulation of cell morphogenesis involved in differentiation	GO:0010769
biological_process	regulation of transcription factor import into nucleus	GO:0042990
biological_process	fibroblast growth factor receptor signaling pathway	GO:0008543
biological_process	chromosome organization	GO:0051276
biological_process	purine ribonucleotide catabolic process	GO:0009154
biological_process	regulation of transcription from RNA polymerase II promoter in response to hypoxia	GO:0061418
biological_process	cell migration	GO:0016477
biological_process	pyrimidine nucleotide metabolic process	GO:0006220
biological_process	axon guidance	GO:0007411
biological_process	vesicle fusion	GO:0006906
biological_process	regulation of neuron projection development	GO:0010975
biological_process	regulation of translation	GO:0006417
biological_process	regulation of cellular component biogenesis	GO:0044087
biological_process	carbohydrate derivative biosynthetic process	GO:1901137
biological_process	response to DNA damage stimulus	GO:0006974
biological_process	regulation of cell cycle process	GO:0010564
biological_process	epithelial cell development	GO:0002064
biological_process	growth hormone receptor signaling pathway	GO:0060396
biological_process	protein monoubiquitination	GO:0006513
biological_process	intracellular signal transduction	GO:0035556
biological_process	positive regulation of protein kinase activity	GO:0045860
biological_process	neuroblast proliferation	GO:0007405
biological_process	response to fatty acid	GO:0070542
biological_process	activation of signaling protein activity involved in unfolded protein response	GO:0006987
biological_process	toll-like receptor 10 signaling pathway	GO:0034166
biological_process	lactation	GO:0007595
biological_process	positive regulation of neurogenesis	GO:0050769
biological_process	toll-like receptor 9 signaling pathway	GO:0034162
biological_process	gene expression	GO:0010467
biological_process	tricarboxylic acid cycle	GO:0006099
biological_process	cellular macromolecule biosynthetic process	GO:0034645
biological_process	histone acetylation	GO:0016573
biological_process	apoptotic mitochondrial changes	GO:0008637
biological_process	regulation of transforming growth factor beta receptor signaling pathway	GO:0017015
biological_process	vacuolar transport	GO:0007034
biological_process	anatomical structure formation involved in morphogenesis	GO:0048646
biological_process	receptor internalization	GO:0031623
biological_process	cellular polysaccharide metabolic process	GO:0044264
biological_process	regulation of cellular component organization	GO:0051128
biological_process	mRNA polyadenylation	GO:0006378
biological_process	endosome organization	GO:0007032
biological_process	regulation of nucleotide catabolic process	GO:0030811
biological_process	cellular component biogenesis	GO:0044085
biological_process	positive regulation of cellular catabolic process	GO:0031331
biological_process	regulation of cell communication	GO:0010646
biological_process	regulation of phospholipase activity	GO:0010517
biological_process	adherens junction organization	GO:0034332
biological_process	post-embryonic development	GO:0009791
biological_process	erythrocyte differentiation	GO:0030218
biological_process	positive regulation of protein catabolic process	GO:0045732
biological_process	regulation of neuron apoptotic process	GO:0043523
biological_process	cellular monovalent inorganic cation homeostasis	GO:0030004
biological_process	mismatch repair	GO:0006298
biological_process	protein deacetylation	GO:0006476
biological_process	response to oxygen-containing compound	GO:1901700
biological_process	blood vessel morphogenesis	GO:0048514
biological_process	regulation of transcription, DNA-dependent	GO:0006355
biological_process	mitochondrial electron transport, NADH to ubiquinone	GO:0006120
biological_process	protein ubiquitination	GO:0016567
biological_process	peptidyl-lysine methylation	GO:0018022
biological_process	DNA repair	GO:0006281
biological_process	histone lysine methylation	GO:0034968
biological_process	mitotic cell cycle	GO:0000278
biological_process	cell cycle process	GO:0022402
biological_process	organelle organization	GO:0006996
biological_process	histone H3-K4 methylation	GO:0051568
biological_process	chromatin modification	GO:0016568
biological_process	histone demethylation	GO:0016577
biological_process	positive regulation of cell projection organization	GO:0031346
biological_process	regulation of autophagy	GO:0010506
biological_process	response to amphetamine	GO:0001975
biological_process	histone H4 acetylation	GO:0043967
biological_process	protein oligomerization	GO:0051259
biological_process	mRNA processing	GO:0006397
biological_process	mitotic nuclear envelope disassembly	GO:0007077
biological_process	regulation of gene expression, epigenetic	GO:0040029
biological_process	positive regulation of DNA-dependent transcription, elongation	GO:0032786
biological_process	negative regulation of transcription from RNA polymerase II promoter	GO:0000122
biological_process	protein homooligomerization	GO:0051260
biological_process	DNA methylation	GO:0006306
biological_process	positive regulation of epithelial to mesenchymal transition	GO:0010718
biological_process	regulation of glycoprotein biosynthetic process	GO:0010559
biological_process	cofactor biosynthetic process	GO:0051188
biological_process	positive regulation of cellular process	GO:0048522
biological_process	respiratory electron transport chain	GO:0022904
biological_process	homophilic cell adhesion	GO:0007156
biological_process	regulation of dendrite development	GO:0050773
biological_process	gene silencing by RNA	GO:0031047
biological_process	negative regulation of intrinsic apoptotic signaling pathway	GO:2001243
biological_process	cell redox homeostasis	GO:0045454
biological_process	phosphorylation	GO:0016310
biological_process	positive regulation of histone methylation	GO:0031062
biological_process	antigen processing and presentation of exogenous peptide antigen via MHC class II	GO:0019886
biological_process	cellular carbohydrate metabolic process	GO:0044262
biological_process	regulation of mRNA processing	GO:0050684
biological_process	transcription elongation from RNA polymerase II promoter	GO:0006368
biological_process	negative regulation of Wnt receptor signaling pathway	GO:0030178
biological_process	DNA strand elongation involved in DNA replication	GO:0006271
biological_process	regulation of filopodium assembly	GO:0051489
biological_process	regulation of protein binding	GO:0043393
biological_process	regulation of axonogenesis	GO:0050770
biological_process	negative regulation of microtubule depolymerization	GO:0007026
biological_process	positive regulation of receptor activity	GO:2000273
biological_process	cell division	GO:0051301
biological_process	chromatin remodeling	GO:0006338
biological_process	energy derivation by oxidation of organic compounds	GO:0015980
biological_process	ephrin receptor signaling pathway	GO:0048013
biological_process	viral reproduction	GO:0016032
biological_process	antigen processing and presentation of exogenous peptide antigen via MHC class I, TAP-dependent	GO:0002479
biological_process	mRNA metabolic process	GO:0016071
biological_process	double-strand break repair	GO:0006302
biological_process	ribonucleoprotein complex assembly	GO:0022618
biological_process	negative regulation of cellular macromolecule biosynthetic process	GO:2000113
biological_process	translation	GO:0006412
biological_process	ncRNA processing	GO:0034470
biological_process	G1/S transition of mitotic cell cycle	GO:0000082
biological_process	protein lipidation	GO:0006497
biological_process	spliceosomal complex assembly	GO:0000245
biological_process	protein N-linked glycosylation via asparagine	GO:0018279
biological_process	negative regulation of proteolysis	GO:0045861
biological_process	intracellular protein transmembrane transport	GO:0065002
biological_process	non-recombinational repair	GO:0000726
biological_process	mitotic DNA integrity checkpoint	GO:0044774
biological_process	negative regulation of binding	GO:0051100
biological_process	RNA transport	GO:0050658
biological_process	mitotic recombination	GO:0006312
biological_process	DNA-dependent transcription, termination	GO:0006353
biological_process	tRNA metabolic process	GO:0006399
biological_process	intracellular transport	GO:0046907
biological_process	ER-associated protein catabolic process	GO:0030433
biological_process	regulation of DNA-dependent DNA replication	GO:0090329
biological_process	negative regulation of DNA metabolic process	GO:0051053
biological_process	viral reproductive process	GO:0022415
biological_process	regulation of DNA recombination	GO:0000018
biological_process	GPI anchor metabolic process	GO:0006505
biological_process	telomere maintenance	GO:0000723
biological_process	chromosome segregation	GO:0007059
biological_process	response to dsRNA	GO:0043331
biological_process	response to drug	GO:0042493
biological_process	negative regulation of cell proliferation	GO:0008285
biological_process	excretion	GO:0007588
biological_process	response to hypoxia	GO:0001666
biological_process	secretion by cell	GO:0032940
biological_process	response to lipopolysaccharide	GO:0032496
biological_process	potassium ion transport	GO:0006813
biological_process	elevation of cytosolic calcium ion concentration	GO:0007204
biological_process	regulation of cellular localization	GO:0060341
biological_process	response to light stimulus	GO:0009416
biological_process	visual perception	GO:0007601
biological_process	response to oxidative stress	GO:0006979
biological_process	regulation of heart rate	GO:0002027
biological_process	cellular catabolic process	GO:0044248
biological_process	positive regulation of synaptic transmission	GO:0050806
biological_process	renal system process	GO:0003014
biological_process	response to vitamin	GO:0033273
biological_process	response to organic cyclic compound	GO:0014070
biological_process	organonitrogen compound catabolic process	GO:1901565
biological_process	positive regulation of multicellular organismal process	GO:0051240
biological_process	platelet activation	GO:0030168
biological_process	peptidyl-tyrosine phosphorylation	GO:0018108
biological_process	regulation of ion transmembrane transporter activity	GO:0032412
biological_process	inflammatory response	GO:0006954
biological_process	phospholipase C-activating G-protein coupled receptor signaling pathway	GO:0007200
biological_process	B cell differentiation	GO:0030183
biological_process	leukocyte migration	GO:0050900
biological_process	positive regulation of secretion	GO:0051047
biological_process	gland development	GO:0048732
biological_process	angiogenesis	GO:0001525
biological_process	steroid hormone mediated signaling pathway	GO:0043401
biological_process	aging	GO:0007568
biological_process	activation of MAPK activity	GO:0000187
biological_process	response to metal ion	GO:0010038
biological_process	regulation of calcium ion transport	GO:0051924
biological_process	regulation of oxidoreductase activity	GO:0051341
biological_process	organophosphate metabolic process	GO:0019637
biological_process	positive regulation of cytokine biosynthetic process	GO:0042108
biological_process	regulation of protein tyrosine kinase activity	GO:0061097
biological_process	regulation of growth	GO:0040008
biological_process	positive regulation of epithelial cell migration	GO:0010634
biological_process	positive regulation of apoptotic process	GO:0043065
biological_process	reproductive behavior	GO:0019098
biological_process	regulation of proteolysis	GO:0030162
biological_process	hormone metabolic process	GO:0042445
biological_process	synaptic transmission	GO:0007268
biological_process	response to alkaloid	GO:0043279
biological_process	transmembrane transport	GO:0055085
biological_process	positive regulation of JNK cascade	GO:0046330
biological_process	temperature homeostasis	GO:0001659
biological_process	response to virus	GO:0009615
biological_process	response to ethanol	GO:0045471
biological_process	carbohydrate derivative catabolic process	GO:1901136
biological_process	extracellular matrix organization	GO:0030198
biological_process	response to peptide hormone stimulus	GO:0043434
biological_process	cellular response to mechanical stimulus	GO:0071260
biological_process	positive regulation of inflammatory response	GO:0050729
biological_process	vesicle-mediated transport	GO:0016192
biological_process	organic hydroxy compound transport	GO:0015850
biological_process	camera-type eye morphogenesis	GO:0048593
biological_process	tissue remodeling	GO:0048771
biological_process	regulation of blood pressure	GO:0008217
biological_process	positive regulation of ion transport	GO:0043270
biological_process	in utero embryonic development	GO:0001701
biological_process	response to glucocorticoid stimulus	GO:0051384
biological_process	leukocyte cell-cell adhesion	GO:0007159
biological_process	response to antibiotic	GO:0046677
biological_process	nucleocytoplasmic transport	GO:0006913
biological_process	proteolysis	GO:0006508
biological_process	regulation of receptor activity	GO:0010469
biological_process	regulation of lyase activity	GO:0051339
biological_process	embryonic organ development	GO:0048568
biological_process	cardiac conduction	GO:0061337
biological_process	nitric oxide biosynthetic process	GO:0006809
biological_process	regulation of purine nucleotide biosynthetic process	GO:1900371
biological_process	locomotory behavior	GO:0007626
biological_process	developmental growth	GO:0048589
biological_process	regulation of membrane depolarization	GO:0003254
biological_process	positive regulation of alpha-beta T cell differentiation	GO:0046638
biological_process	blood coagulation	GO:0007596
biological_process	response to interleukin-1	GO:0070555
biological_process	dicarboxylic acid metabolic process	GO:0043648
biological_process	organ morphogenesis	GO:0009887
biological_process	positive regulation of apoptotic signaling pathway	GO:2001235
biological_process	positive regulation of endocytosis	GO:0045807
biological_process	response to estrogen stimulus	GO:0043627
biological_process	endochondral bone morphogenesis	GO:0060350
biological_process	body fluid secretion	GO:0007589
biological_process	cellular response to metal ion	GO:0071248
biological_process	cell development	GO:0048468
biological_process	dendrite development	GO:0016358
biological_process	lymphocyte activation involved in immune response	GO:0002285
biological_process	developmental process involved in reproduction	GO:0003006
biological_process	polyol metabolic process	GO:0019751
biological_process	neuron-neuron synaptic transmission	GO:0007270
biological_process	feeding behavior	GO:0007631
biological_process	transmembrane receptor protein tyrosine kinase signaling pathway	GO:0007169
biological_process	regulation of cyclic nucleotide biosynthetic process	GO:0030802
biological_process	cGMP metabolic process	GO:0046068
biological_process	regulation of cyclase activity	GO:0031279
biological_process	positive regulation of signal transduction	GO:0009967
biological_process	sterol metabolic process	GO:0016125
biological_process	regulation of blood vessel size	GO:0050880
biological_process	epithelium development	GO:0060429
biological_process	regulation of response to external stimulus	GO:0032101
biological_process	secretion by tissue	GO:0032941
biological_process	negative regulation of phosphate metabolic process	GO:0045936
biological_process	bile acid biosynthetic process	GO:0006699
biological_process	negative regulation of cytokine biosynthetic process	GO:0042036
biological_process	dopamine metabolic process	GO:0042417
biological_process	exonucleolytic nuclear-transcribed mRNA catabolic process involved in deadenylation-dependent decay	GO:0043928
biological_process	regulation of cardiac muscle cell action potential involved in contraction	GO:0086002
biological_process	G-protein coupled receptor signaling pathway, coupled to cyclic nucleotide second messenger	GO:0007187
biological_process	chemical homeostasis	GO:0048878
biological_process	execution phase of apoptosis	GO:0097194
biological_process	cyclic purine nucleotide metabolic process	GO:0052652
biological_process	neurogenesis	GO:0022008
biological_process	glycosaminoglycan catabolic process	GO:0006027
biological_process	positive regulation of B cell activation	GO:0050871
biological_process	response to ammonium ion	GO:0060359
biological_process	myelination	GO:0042552
biological_process	organonitrogen compound biosynthetic process	GO:1901566
biological_process	positive regulation of immune effector process	GO:0002699
biological_process	regulation of leukocyte mediated immunity	GO:0002703
biological_process	cellular response to growth factor stimulus	GO:0071363
biological_process	epithelial cell proliferation	GO:0050673
biological_process	rhythmic process	GO:0048511
biological_process	immune response	GO:0006955
biological_process	production of molecular mediator involved in inflammatory response	GO:0002532
biological_process	regulation of systemic arterial blood pressure by renin-angiotensin	GO:0003081
biological_process	sleep	GO:0030431
biological_process	regulation of digestive system process	GO:0044058
biological_process	acute inflammatory response	GO:0002526
biological_process	response to lipid	GO:0033993
biological_process	xenobiotic metabolic process	GO:0006805
biological_process	regulation of ion homeostasis	GO:2000021
biological_process	cytokine production	GO:0001816
biological_process	carboxylic acid biosynthetic process	GO:0046394
biological_process	regulation of chromosome organization	GO:0033044
biological_process	fat-soluble vitamin metabolic process	GO:0006775
biological_process	secretion	GO:0046903
biological_process	regulation of cardiac muscle contraction	GO:0055117
biological_process	lipid localization	GO:0010876
biological_process	water-soluble vitamin metabolic process	GO:0006767
biological_process	response to carbohydrate stimulus	GO:0009743
biological_process	protein catabolic process	GO:0030163
biological_process	cation homeostasis	GO:0055080
biological_process	embryonic skeletal system development	GO:0048706
biological_process	glycoprotein biosynthetic process	GO:0009101
biological_process	ovulation cycle process	GO:0022602
biological_process	cellular lipid catabolic process	GO:0044242
biological_process	rhodopsin mediated signaling pathway	GO:0016056
biological_process	regulation of circadian rhythm	GO:0042752
biological_process	small molecule metabolic process	GO:0044281
biological_process	second-messenger-mediated signaling	GO:0019932
biological_process	cellular response to hormone stimulus	GO:0032870
biological_process	positive regulation of angiogenesis	GO:0045766
biological_process	regulation of cell-matrix adhesion	GO:0001952
biological_process	regulation of phosphatidylinositol 3-kinase cascade	GO:0014066
biological_process	actin cytoskeleton reorganization	GO:0031532
biological_process	membrane depolarization	GO:0051899
biological_process	single-organism behavior	GO:0044708
biological_process	regulation of multicellular organismal process	GO:0051239
biological_process	cellular response to lipopolysaccharide	GO:0071222
biological_process	regulation of cell cycle	GO:0051726
biological_process	response to hormone stimulus	GO:0009725
biological_process	steroid metabolic process	GO:0008202
biological_process	cellular process involved in reproduction in multicellular organism	GO:0022412
biological_process	response to nutrient levels	GO:0031667
biological_process	organic hydroxy compound biosynthetic process	GO:1901617
biological_process	superoxide metabolic process	GO:0006801
biological_process	positive regulation of smooth muscle cell proliferation	GO:0048661
biological_process	regulation of postsynaptic membrane potential	GO:0060078
biological_process	brain development	GO:0007420
biological_process	cellular response to transforming growth factor beta stimulus	GO:0071560
biological_process	glycerolipid biosynthetic process	GO:0045017
biological_process	hormone secretion	GO:0046879
biological_process	skeletal muscle contraction	GO:0003009
biological_process	vitamin biosynthetic process	GO:0009110
biological_process	JAK-STAT cascade involved in growth hormone signaling pathway	GO:0060397
biological_process	positive regulation of interferon-gamma production	GO:0032729
biological_process	regulation of ion transmembrane transport	GO:0034765
biological_process	regulation of lipid kinase activity	GO:0043550
biological_process	positive regulation of cAMP biosynthetic process	GO:0030819
biological_process	response to cAMP	GO:0051591
biological_process	negative regulation of multicellular organismal process	GO:0051241
biological_process	regulation of neurogenesis	GO:0050767
biological_process	monocarboxylic acid metabolic process	GO:0032787
biological_process	protein homotetramerization	GO:0051289
biological_process	positive regulation of peptidyl-tyrosine phosphorylation	GO:0050731
biological_process	macrophage activation	GO:0042116
biological_process	CD4-positive, alpha-beta T cell differentiation	GO:0043367
biological_process	protein phosphorylation	GO:0006468
biological_process	carboxylic acid catabolic process	GO:0046395
biological_process	regulation of lipase activity	GO:0060191
biological_process	I-kappaB kinase/NF-kappaB cascade	GO:0007249
biological_process	peptide transport	GO:0015833
biological_process	regulation of multicellular organismal development	GO:2000026
biological_process	positive regulation of chemotaxis	GO:0050921
biological_process	single-organism carbohydrate metabolic process	GO:0044723
biological_process	negative regulation of angiogenesis	GO:0016525
biological_process	positive regulation of lipid metabolic process	GO:0045834
biological_process	protein heterooligomerization	GO:0051291
biological_process	neural retina development	GO:0003407
biological_process	positive regulation of blood pressure	GO:0045777
biological_process	positive regulation of T cell proliferation	GO:0042102
biological_process	vasoconstriction	GO:0042310
biological_process	copulation	GO:0007620
biological_process	alditol metabolic process	GO:0019400
biological_process	cytokine metabolic process	GO:0042107
biological_process	circadian behavior	GO:0048512
biological_process	negative regulation of growth	GO:0045926
biological_process	epidermis development	GO:0008544
biological_process	negative regulation of cell adhesion	GO:0007162
biological_process	inorganic anion transport	GO:0015698
biological_process	response to ketone	GO:1901654
biological_process	regulation of response to stress	GO:0080134
biological_process	negative regulation of cell death	GO:0060548
biological_process	regulation of phagocytosis	GO:0050764
biological_process	stem cell differentiation	GO:0048863
biological_process	cell morphogenesis involved in differentiation	GO:0000904
biological_process	monoamine transport	GO:0015844
biological_process	blood vessel endothelial cell migration	GO:0043534
biological_process	retina development in camera-type eye	GO:0060041
biological_process	negative regulation of endopeptidase activity	GO:0010951
biological_process	positive regulation of catalytic activity	GO:0043085
biological_process	skeletal system morphogenesis	GO:0048705
biological_process	cardiac muscle tissue development	GO:0048738
biological_process	cAMP metabolic process	GO:0046058
biological_process	potassium ion transmembrane transport	GO:0071805
biological_process	organ development	GO:0048513
biological_process	RNA biosynthetic process	GO:0032774
biological_process	regulation of cellular macromolecule biosynthetic process	GO:2000112
biological_process	gluconeogenesis	GO:0006094
biological_process	regulation of RNA metabolic process	GO:0051252
biological_process	regulation of gene expression	GO:0010468
biological_process	phospholipid dephosphorylation	GO:0046839
biological_process	glycolysis	GO:0006096
biological_process	histone deacetylation	GO:0016575
biological_process	neuron projection morphogenesis	GO:0048812
biological_process	intracellular protein transport	GO:0006886
biological_process	calcium-dependent cell-cell adhesion	GO:0016339
biological_process	negative regulation of cell projection organization	GO:0031345
biological_process	glycerophospholipid biosynthetic process	GO:0046474
biological_process	positive regulation of neuron projection development	GO:0010976
biological_process	lipopolysaccharide biosynthetic process	GO:0009103
biological_process	inositol phosphate metabolic process	GO:0043647
biological_process	regulation of protein ubiquitination	GO:0031396
biological_process	translational termination	GO:0006415
biological_process	regulation of cell junction assembly	GO:1901888
biological_process	adult walking behavior	GO:0007628
biological_process	SRP-dependent cotranslational protein targeting to membrane	GO:0006614
biological_process	vacuole organization	GO:0007033
biological_process	neuron apoptotic process	GO:0051402
biological_process	translational initiation	GO:0006413
biological_process	microtubule cytoskeleton organization	GO:0000226
biological_process	regulation of protein catabolic process	GO:0042176
biological_process	regulation of organelle organization	GO:0033043
biological_process	autophagy	GO:0006914
biological_process	fatty acid metabolic process	GO:0006631
biological_process	regulation of Ras protein signal transduction	GO:0046578
biological_process	nuclear-transcribed mRNA catabolic process, nonsense-mediated decay	GO:0000184
biological_process	skeletal muscle fiber development	GO:0048741
biological_process	cytoplasmic transport	GO:0016482
biological_process	coenzyme metabolic process	GO:0006732
biological_process	nucleobase-containing compound catabolic process	GO:0034655
biological_process	establishment of vesicle localization	GO:0051650
biological_process	nucleobase-containing compound transport	GO:0015931
biological_process	antigen processing and presentation of peptide antigen	GO:0048002
biological_process	peptide biosynthetic process	GO:0043043
biological_process	Golgi vesicle transport	GO:0048193
biological_process	oxidation-reduction process	GO:0055114
biological_process	regulation of RNA splicing	GO:0043484
biological_process	regulation of protein stability	GO:0031647
biological_process	regulation of alternative mRNA splicing, via spliceosome	GO:0000381
biological_process	receptor clustering	GO:0043113
biological_process	cell morphogenesis involved in neuron differentiation	GO:0048667
biological_process	RNA localization	GO:0006403
biological_process	mitochondrial genome maintenance	GO:0000002
biological_process	activation of protein kinase activity	GO:0032147
biological_process	single-organism transport	GO:0044765
biological_process	vesicle organization	GO:0016050
biological_process	regulation of cellular catabolic process	GO:0031329
biological_process	actin cytoskeleton organization	GO:0030036
biological_process	cellular macromolecule catabolic process	GO:0044265
biological_process	cellular response to peptide hormone stimulus	GO:0071375
biological_process	DNA-dependent DNA replication	GO:0006261
biological_process	myotube differentiation	GO:0014902
biological_process	regulation of muscle cell differentiation	GO:0051147
biological_process	positive regulation of GTPase activity	GO:0043547
biological_process	protein autoubiquitination	GO:0051865
biological_process	protein localization	GO:0008104
biological_process	translational elongation	GO:0006414
biological_process	cellular component disassembly involved in execution phase of apoptosis	GO:0006921
biological_process	viral transcription	GO:0019083
biological_process	positive regulation of cell migration	GO:0030335
biological_process	negative regulation of apoptotic process	GO:0043066
biological_process	platelet degranulation	GO:0002576
biological_process	positive regulation of cell proliferation	GO:0008284
biological_process	Fc-epsilon receptor signaling pathway	GO:0038095
biological_process	nucleotide-sugar metabolic process	GO:0009225
biological_process	cell proliferation	GO:0008283
biological_process	response to cadmium ion	GO:0046686
biological_process	negative regulation of neuron projection development	GO:0010977
biological_process	positive regulation of phosphatidylinositol 3-kinase cascade	GO:0014068
biological_process	activation of MAPKK activity	GO:0000186
biological_process	cellular response to calcium ion	GO:0071277
biological_process	negative regulation of axonogenesis	GO:0050771
biological_process	regulation of focal adhesion assembly	GO:0051893
biological_process	glutathione metabolic process	GO:0006749
biological_process	negative regulation of neuron apoptotic process	GO:0043524
biological_process	response to estradiol stimulus	GO:0032355
biological_process	behavioral fear response	GO:0001662
biological_process	energy reserve metabolic process	GO:0006112
biological_process	negative regulation of ion transport	GO:0043271
biological_process	negative regulation of cell growth	GO:0030308
biological_process	positive regulation of mesenchymal cell proliferation	GO:0002053
biological_process	regulation of synaptic plasticity	GO:0048167
biological_process	apoptotic signaling pathway	GO:0097190
biological_process	cholesterol metabolic process	GO:0008203
biological_process	actin filament bundle assembly	GO:0051017
biological_process	axonogenesis	GO:0007409
biological_process	cell death	GO:0008219
biological_process	cellular response to heat	GO:0034605
biological_process	regulation of microtubule polymerization	GO:0031113
biological_process	response to copper ion	GO:0046688
biological_process	cellular response to stress	GO:0033554
biological_process	negative regulation of synaptic transmission	GO:0050805
biological_process	response to amino acid stimulus	GO:0043200
biological_process	cytokine-mediated signaling pathway	GO:0019221
biological_process	regulation of stress fiber assembly	GO:0051492
biological_process	positive regulation of cell-substrate adhesion	GO:0010811
biological_process	regulation of organ morphogenesis	GO:2000027
biological_process	regulation of cell shape	GO:0008360
biological_process	positive regulation of protein modification process	GO:0031401
biological_process	response to cytokine stimulus	GO:0034097
biological_process	positive regulation of intrinsic apoptotic signaling pathway	GO:2001244
biological_process	muscle cell proliferation	GO:0033002
biological_process	female gonad development	GO:0008585
biological_process	positive regulation of osteoblast differentiation	GO:0045669
biological_process	glutathione derivative biosynthetic process	GO:1901687
biological_process	response to axon injury	GO:0048678
biological_process	maintenance of protein localization in organelle	GO:0072595
biological_process	response to interleukin-6	GO:0070741
biological_process	cellular response to organic cyclic compound	GO:0071407
biological_process	central nervous system neuron development	GO:0021954
biological_process	macromolecular complex disassembly	GO:0032984
biological_process	transcription-coupled nucleotide-excision repair	GO:0006283
biological_process	innate immune response	GO:0045087
biological_process	cellular response to organic nitrogen	GO:0071417
biological_process	positive regulation of viral reproduction	GO:0048524
biological_process	positive regulation of proteasomal ubiquitin-dependent protein catabolic process	GO:0032436
biological_process	regulation of cytoskeleton organization	GO:0051493
biological_process	negative regulation of protein import into nucleus	GO:0042308
biological_process	regulation of binding	GO:0051098
biological_process	synapse assembly	GO:0007416
biological_process	alcohol biosynthetic process	GO:0046165
biological_process	intrinsic apoptotic signaling pathway in response to oxidative stress	GO:0008631
biological_process	alpha-amino acid metabolic process	GO:1901605
biological_process	positive regulation of phosphate metabolic process	GO:0045937
biological_process	NADP metabolic process	GO:0006739
biological_process	intrinsic apoptotic signaling pathway in response to DNA damage	GO:0008630
biological_process	gamma-aminobutyric acid signaling pathway	GO:0007214
biological_process	response to nutrient	GO:0007584
biological_process	organophosphate biosynthetic process	GO:0090407
biological_process	focal adhesion assembly	GO:0048041
biological_process	skeletal system development	GO:0001501
biological_process	lipid biosynthetic process	GO:0008610
biological_process	regulation of extrinsic apoptotic signaling pathway in absence of ligand	GO:2001239
biological_process	regulation of insulin secretion	GO:0050796
biological_process	synapse organization	GO:0050808
biological_process	developmental maturation	GO:0021700
biological_process	regulation of dendritic spine development	GO:0060998
biological_process	regulation of establishment of protein localization to plasma membrane	GO:0090003
biological_process	negative regulation of intracellular transport	GO:0032387
biological_process	positive regulation of small GTPase mediated signal transduction	GO:0051057
biological_process	positive regulation of protein insertion into mitochondrial membrane involved in apoptotic signaling pathway	GO:1900740
biological_process	interferon-gamma-mediated signaling pathway	GO:0060333
biological_process	positive regulation of cellular biosynthetic process	GO:0031328
biological_process	regulation of intracellular transport	GO:0032386
biological_process	positive regulation of cellular component organization	GO:0051130
biological_process	regulation of endothelial cell proliferation	GO:0001936
biological_process	cell-type specific apoptotic process	GO:0097285
biological_process	urogenital system development	GO:0001655
biological_process	central nervous system development	GO:0007417
biological_process	muscle cell differentiation	GO:0042692
biological_process	negative regulation of secretion	GO:0051048
biological_process	cardiac ventricle morphogenesis	GO:0003208
biological_process	positive regulation of muscle cell differentiation	GO:0051149
biological_process	transcription from RNA polymerase II promoter	GO:0006366
biological_process	learning or memory	GO:0007611
biological_process	multi-multicellular organism process	GO:0044706
biological_process	cellular response to starvation	GO:0009267
biological_process	tube development	GO:0035295
biological_process	regulation of viral genome replication	GO:0045069
biological_process	response to organophosphorus	GO:0046683
biological_process	positive regulation of reproductive process	GO:2000243
biological_process	axon regeneration	GO:0031103
biological_process	cellular response to fatty acid	GO:0071398
biological_process	regulation of endothelial cell apoptotic process	GO:2000351
biological_process	positive regulation of translation	GO:0045727
biological_process	positive regulation of extrinsic apoptotic signaling pathway	GO:2001238
biological_process	alternative mRNA splicing, via spliceosome	GO:0000380
biological_process	glucose catabolic process	GO:0006007
biological_process	cerebellum development	GO:0021549
biological_process	response to purine-containing compound	GO:0014074
biological_process	establishment of cell polarity	GO:0030010
biological_process	morphogenesis of an epithelium	GO:0002009
biological_process	carbohydrate biosynthetic process	GO:0016051
biological_process	signal release	GO:0023061
biological_process	organ growth	GO:0035265
biological_process	negative regulation of cell cycle	GO:0045786
biological_process	regulation of cell proliferation	GO:0042127
biological_process	negative regulation of cell migration	GO:0030336
biological_process	spindle organization	GO:0007051
biological_process	cellular response to oxygen-containing compound	GO:1901701
biological_process	negative regulation of translation	GO:0017148
biological_process	positive regulation of protein kinase B signaling cascade	GO:0051897
biological_process	multi-organism reproductive process	GO:0044703
biological_process	monosaccharide biosynthetic process	GO:0046364
biological_process	cellular nitrogen compound biosynthetic process	GO:0044271
biological_process	cellular component disassembly	GO:0022411
biological_process	regulation of cyclin-dependent protein serine/threonine kinase activity	GO:0000079
biological_process	actin filament capping	GO:0051693
biological_process	response to mechanical stimulus	GO:0009612
biological_process	positive regulation of cell development	GO:0010720
biological_process	regulation of Rho protein signal transduction	GO:0035023
biological_process	cell-cell junction assembly	GO:0007043
biological_process	nuclear envelope organization	GO:0006998
biological_process	lipid storage	GO:0019915
biological_process	protein import into nucleus, translocation	GO:0000060
biological_process	cellular aldehyde metabolic process	GO:0006081
biological_process	branched-chain amino acid metabolic process	GO:0009081
biological_process	regulation of mast cell activation	GO:0033003
biological_process	protein localization to membrane	GO:0072657
biological_process	regulation of transcription from RNA polymerase II promoter	GO:0006357
biological_process	protein tetramerization	GO:0051262
biological_process	skeletal muscle tissue development	GO:0007519
biological_process	cellular macromolecular complex assembly	GO:0034622
biological_process	sterol biosynthetic process	GO:0016126
biological_process	DNA replication	GO:0006260
biological_process	heart development	GO:0007507
biological_process	regulation of chemotaxis	GO:0050920
biological_process	developmental growth involved in morphogenesis	GO:0060560
biological_process	cerebral cortex cell migration	GO:0021795
biological_process	positive regulation of actin filament bundle assembly	GO:0032233
biological_process	T cell homeostasis	GO:0043029
biological_process	mitotic cell cycle phase transition	GO:0044772
biological_process	regulation of synapse structure and activity	GO:0050803
biological_process	mitochondrial ATP synthesis coupled electron transport	GO:0042775
biological_process	telencephalon development	GO:0021537
biological_process	regulation of heart contraction	GO:0008016
biological_process	regulation of cellular carbohydrate metabolic process	GO:0010675
biological_process	positive regulation of protein complex assembly	GO:0031334
biological_process	negative regulation of axon extension	GO:0030517
biological_process	retinal ganglion cell axon guidance	GO:0031290
biological_process	response to arsenic-containing substance	GO:0046685
biological_process	viral entry into host cell	GO:0046718
biological_process	cardiac epithelial to mesenchymal transition	GO:0060317
biological_process	labyrinthine layer blood vessel development	GO:0060716
biological_process	response to toxic substance	GO:0009636
biological_process	muscle organ development	GO:0007517
biological_process	synaptic transmission, GABAergic	GO:0051932
biological_process	purine nucleobase metabolic process	GO:0006144
biological_process	catecholamine secretion	GO:0050432
biological_process	morphogenesis of a branching structure	GO:0001763
biological_process	regulation of cell death	GO:0010941
biological_process	regulation of neurotransmitter levels	GO:0001505
biological_process	negative regulation of protein metabolic process	GO:0051248
biological_process	DNA-dependent transcription, elongation	GO:0006354
biological_process	positive regulation of cysteine-type endopeptidase activity involved in apoptotic process	GO:0043280
biological_process	cellular modified amino acid metabolic process	GO:0006575
biological_process	glial cell differentiation	GO:0010001
biological_process	cardiac muscle cell differentiation	GO:0055007
biological_process	negative regulation of metabolic process	GO:0009892
biological_process	negative regulation of apoptotic signaling pathway	GO:2001234
biological_process	striated muscle cell development	GO:0055002
biological_process	generation of precursor metabolites and energy	GO:0006091
biological_process	cellular response to glucose stimulus	GO:0071333
biological_process	regulation of nervous system development	GO:0051960
biological_process	response to radiation	GO:0009314
biological_process	nuclear-transcribed mRNA poly(A) tail shortening	GO:0000289
biological_process	peptidyl-proline modification	GO:0018208
biological_process	icosanoid biosynthetic process	GO:0046456
biological_process	arachidonic acid metabolic process	GO:0019369
biological_process	neuron death	GO:0070997
biological_process	positive regulation of nucleobase-containing compound metabolic process	GO:0045935
biological_process	exocytosis	GO:0006887
biological_process	dendritic spine morphogenesis	GO:0060997
biological_process	endothelial cell migration	GO:0043542
biological_process	extrinsic apoptotic signaling pathway	GO:0097191
biological_process	response to cocaine	GO:0042220
biological_process	negative regulation of developmental growth	GO:0048640
biological_process	hemopoiesis	GO:0030097
biological_process	regulation of purine nucleotide metabolic process	GO:1900542
biological_process	multicellular organismal response to stress	GO:0033555
biological_process	cellular response to chemical stimulus	GO:0070887
biological_process	regulation of cell size	GO:0008361
biological_process	maintenance of protein location	GO:0045185
biological_process	phosphatidylinositol-mediated signaling	GO:0048015
biological_process	lung cell differentiation	GO:0060479
biological_process	cellular response to oxygen levels	GO:0071453
biological_process	phosphatidylcholine metabolic process	GO:0046470
biological_process	organic hydroxy compound catabolic process	GO:1901616
biological_process	positive regulation of neuron apoptotic process	GO:0043525
biological_process	negative regulation of cytoskeleton organization	GO:0051494
biological_process	regulation of histone modification	GO:0031056
biological_process	mesenchyme morphogenesis	GO:0072132
biological_process	somatic diversification of immune receptors via germline recombination within a single locus	GO:0002562
biological_process	cellular response to drug	GO:0035690
biological_process	glutamate receptor signaling pathway	GO:0007215
biological_process	mesenchymal cell differentiation	GO:0048762
biological_process	negative regulation of response to stimulus	GO:0048585
biological_process	striated muscle cell differentiation	GO:0051146
biological_process	negative regulation of canonical Wnt receptor signaling pathway	GO:0090090
biological_process	negative regulation of cellular component organization	GO:0051129
biological_process	RNA splicing	GO:0008380
biological_process	DNA recombination	GO:0006310
biological_process	rRNA processing	GO:0006364
biological_process	endoplasmic reticulum organization	GO:0007029
biological_process	centrosome organization	GO:0051297
biological_process	nuclear-transcribed mRNA catabolic process	GO:0000956
biological_process	transcription from RNA polymerase III promoter	GO:0006383
biological_process	regulation of nitrogen compound metabolic process	GO:0051171
biological_process	microtubule-based transport	GO:0010970
biological_process	tRNA aminoacylation for protein translation	GO:0006418
biological_process	DNA catabolic process	GO:0006308
biological_process	histone modification	GO:0016570
biological_process	telomere maintenance via telomere lengthening	GO:0010833
biological_process	cilium assembly	GO:0042384
biological_process	protein dephosphorylation	GO:0006470
biological_process	retrograde vesicle-mediated transport, Golgi to ER	GO:0006890
biological_process	mitochondrial RNA metabolic process	GO:0000959
biological_process	establishment of protein localization to organelle	GO:0072594
biological_process	response to endoplasmic reticulum stress	GO:0034976
biological_process	mitochondrial membrane organization	GO:0007006
biological_process	positive regulation of type I interferon production	GO:0032481
biological_process	transcription initiation from RNA polymerase I promoter	GO:0006361
biological_process	male meiosis	GO:0007140
biological_process	ER-nucleus signaling pathway	GO:0006984
biological_process	7-methylguanosine RNA capping	GO:0009452
biological_process	RNA export from nucleus	GO:0006405
biological_process	cilium organization	GO:0044782
biological_process	regulation of macroautophagy	GO:0016241
biological_process	ribosome assembly	GO:0042255
biological_process	macromolecule localization	GO:0033036
biological_process	multicellular organismal process	GO:0032501
biological_process	anatomical structure development	GO:0048856
biological_process	positive regulation of cysteine-type endopeptidase activity	GO:2001056
biological_process	Rab protein signal transduction	GO:0032482
biological_process	regulation of defense response to virus by virus	GO:0050690
biological_process	peptidyl-lysine acetylation	GO:0018394
biological_process	base-excision repair	GO:0006284
biological_process	positive regulation of mitotic cell cycle	GO:0045931
biological_process	meiotic chromosome segregation	GO:0045132
biological_process	RNA metabolic process	GO:0016070
biological_process	mitochondrial transport	GO:0006839
biological_process	lysosome organization	GO:0007040
biological_process	regulation of small GTPase mediated signal transduction	GO:0051056
biological_process	cerebral cortex development	GO:0021987
biological_process	organic substance biosynthetic process	GO:1901576
biological_process	regulation of DNA repair	GO:0006282
biological_process	fibroblast migration	GO:0010761
biological_process	cofactor metabolic process	GO:0051186
biological_process	cellular protein metabolic process	GO:0044267
biological_process	synaptic vesicle exocytosis	GO:0016079
biological_process	regulation of endocytosis	GO:0030100
biological_process	positive regulation of mitochondrion organization	GO:0010822
biological_process	regulation of protein complex disassembly	GO:0043244
biological_process	release of cytochrome c from mitochondria	GO:0001836
biological_process	nervous system development	GO:0007399
biological_process	positive regulation of Rho GTPase activity	GO:0032321
biological_process	mitochondrion organization	GO:0007005
biological_process	establishment of chromosome localization	GO:0051303
biological_process	aerobic respiration	GO:0009060
biological_process	autophagic vacuole assembly	GO:0000045
biological_process	positive regulation of proteolysis	GO:0045862
biological_process	positive regulation of Ras GTPase activity	GO:0032320
biological_process	phosphate-containing compound metabolic process	GO:0006796
biological_process	neural precursor cell proliferation	GO:0061351
biological_process	regulation of mitochondrial membrane potential	GO:0051881
biological_process	multicellular organismal signaling	GO:0035637
cellular_component	cytosol	GO:0005829
cellular_component	nucleoplasm	GO:0005654
cellular_component	nucleolus	GO:0005730
cellular_component	protein complex	GO:0043234
cellular_component	nuclear speck	GO:0016607
cellular_component	PML body	GO:0016605
cellular_component	early endosome	GO:0005769
cellular_component	perinuclear region of cytoplasm	GO:0048471
cellular_component	chromosome, centromeric region	GO:0000775
cellular_component	axon	GO:0030424
cellular_component	catalytic step 2 spliceosome	GO:0071013
cellular_component	chromatin	GO:0000785
cellular_component	melanosome	GO:0042470
cellular_component	secretory granule membrane	GO:0030667
cellular_component	Golgi membrane	GO:0000139
cellular_component	endoplasmic reticulum membrane	GO:0005789
cellular_component	synapse	GO:0045202
cellular_component	Golgi apparatus	GO:0005794
cellular_component	mitochondrial matrix	GO:0005759
cellular_component	late endosome	GO:0005770
cellular_component	trans-Golgi network	GO:0005802
cellular_component	ubiquitin ligase complex	GO:0000151
cellular_component	ribonucleoprotein complex	GO:0030529
cellular_component	transport vesicle	GO:0030133
cellular_component	condensed chromosome	GO:0000793
cellular_component	nuclear membrane	GO:0031965
cellular_component	cell cortex	GO:0005938
cellular_component	endocytic vesicle	GO:0030139
cellular_component	proteasome accessory complex	GO:0022624
cellular_component	neuron part	GO:0097458
cellular_component	postsynaptic density	GO:0014069
cellular_component	dendrite	GO:0030425
cellular_component	cytoplasmic vesicle membrane	GO:0030659
cellular_component	heterochromatin	GO:0000792
cellular_component	cytoplasmic stress granule	GO:0010494
cellular_component	nuclear matrix	GO:0016363
cellular_component	transcriptional repressor complex	GO:0017053
cellular_component	SWI/SNF superfamily-type complex	GO:0070603
cellular_component	microtubule	GO:0005874
cellular_component	kinetochore	GO:0000776
cellular_component	lamellipodium	GO:0030027
cellular_component	cytoplasmic vesicle	GO:0031410
cellular_component	DNA-directed RNA polymerase II, holoenzyme	GO:0016591
cellular_component	coated vesicle	GO:0030135
cellular_component	microtubule cytoskeleton	GO:0015630
cellular_component	nuclear inner membrane	GO:0005637
cellular_component	photoreceptor connecting cilium	GO:0032391
cellular_component	protein serine/threonine phosphatase complex	GO:0008287
cellular_component	integral to organelle membrane	GO:0031301
cellular_component	methyltransferase complex	GO:0034708
cellular_component	Golgi cisterna membrane	GO:0032580
cellular_component	cell projection part	GO:0044463
cellular_component	peroxisomal membrane	GO:0005778
cellular_component	cell-substrate junction	GO:0030055
cellular_component	nuclear chromatin	GO:0000790
cellular_component	adherens junction	GO:0005912
cellular_component	endomembrane system	GO:0012505
cellular_component	filopodium	GO:0030175
cellular_component	membrane-bounded vesicle	GO:0031988
cellular_component	nuclear body	GO:0016604
cellular_component	transport vesicle membrane	GO:0030658
cellular_component	proteasome complex	GO:0000502
cellular_component	neuronal cell body	GO:0043025
cellular_component	nucleus	GO:0005634
cellular_component	mitochondrial respiratory chain complex I	GO:0005747
cellular_component	histone deacetylase complex	GO:0000118
cellular_component	histone acetyltransferase complex	GO:0000123
cellular_component	spindle pole	GO:0000922
cellular_component	nuclear pore	GO:0005643
cellular_component	PcG protein complex	GO:0031519
cellular_component	centrosome	GO:0005813
cellular_component	growth cone	GO:0030426
cellular_component	Cul4-RING ubiquitin ligase complex	GO:0080008
cellular_component	mitochondrion	GO:0005739
cellular_component	nuclear periphery	GO:0034399
cellular_component	mitochondrial respiratory chain	GO:0005746
cellular_component	synapse part	GO:0044456
cellular_component	small nuclear ribonucleoprotein complex	GO:0030532
cellular_component	dendritic spine	GO:0043197
cellular_component	mediator complex	GO:0016592
cellular_component	microtubule organizing center	GO:0005815
cellular_component	heterotrimeric G-protein complex	GO:0005834
cellular_component	histone methyltransferase complex	GO:0035097
cellular_component	membrane coat	GO:0030117
cellular_component	mitochondrial inner membrane	GO:0005743
cellular_component	nuclear DNA-directed RNA polymerase complex	GO:0055029
cellular_component	peroxisomal part	GO:0044439
cellular_component	mitochondrial ribosome	GO:0005761
cellular_component	exon-exon junction complex	GO:0035145
cellular_component	chromosome, telomeric region	GO:0000781
cellular_component	proteasome core complex	GO:0005839
cellular_component	U12-type spliceosomal complex	GO:0005689
cellular_component	mitochondrial nucleoid	GO:0042645
cellular_component	integral to plasma membrane	GO:0005887
cellular_component	extracellular space	GO:0005615
cellular_component	external side of plasma membrane	GO:0009897
cellular_component	receptor complex	GO:0043235
cellular_component	apical plasma membrane	GO:0016324
cellular_component	cell surface	GO:0009986
cellular_component	endoplasmic reticulum	GO:0005783
cellular_component	transcription factor complex	GO:0005667
cellular_component	cell junction	GO:0030054
cellular_component	voltage-gated potassium channel complex	GO:0008076
cellular_component	basolateral plasma membrane	GO:0016323
cellular_component	proteinaceous extracellular matrix	GO:0005578
cellular_component	ion channel complex	GO:0034702
cellular_component	microtubule associated complex	GO:0005875
cellular_component	cell body	GO:0044297
cellular_component	clathrin-coated vesicle	GO:0030136
cellular_component	membrane raft	GO:0045121
cellular_component	lysosomal lumen	GO:0043202
cellular_component	neuron projection	GO:0043005
cellular_component	caveola	GO:0005901
cellular_component	secretory granule	GO:0030141
cellular_component	terminal bouton	GO:0043195
cellular_component	spindle microtubule	GO:0005876
cellular_component	intercalated disc	GO:0014704
cellular_component	coated pit	GO:0005905
cellular_component	cell-substrate adherens junction	GO:0005924
cellular_component	cis-Golgi network	GO:0005801
cellular_component	intermediate filament	GO:0005882
cellular_component	T-tubule	GO:0030315
cellular_component	brush border membrane	GO:0031526
cellular_component	sarcoplasmic reticulum	GO:0016529
cellular_component	anchored to membrane	GO:0031225
cellular_component	cytoskeleton	GO:0005856
cellular_component	synaptic vesicle membrane	GO:0030672
cellular_component	lysosomal membrane	GO:0005765
cellular_component	replication fork	GO:0005657
cellular_component	nuclear envelope	GO:0005635
cellular_component	membrane part	GO:0044425
cellular_component	cytosolic large ribosomal subunit	GO:0022625
cellular_component	mitochondrial proton-transporting ATP synthase complex	GO:0005753
cellular_component	organelle membrane	GO:0031090
cellular_component	peroxisome	GO:0005777
cellular_component	ruffle	GO:0001726
cellular_component	vacuolar part	GO:0044437
cellular_component	mitochondrial envelope	GO:0005740
cellular_component	germ cell nucleus	GO:0043073
cellular_component	main axon	GO:0044304
cellular_component	neuromuscular junction	GO:0031594
cellular_component	extracellular vesicular exosome	GO:0070062
cellular_component	neuron projection membrane	GO:0032589
cellular_component	focal adhesion	GO:0005925
cellular_component	myelin sheath	GO:0043209
cellular_component	cytoskeletal part	GO:0044430
cellular_component	cytosolic small ribosomal subunit	GO:0022627
cellular_component	actin cytoskeleton	GO:0015629
cellular_component	actin filament	GO:0005884
cellular_component	postsynaptic membrane	GO:0045211
cellular_component	A band	GO:0031672
cellular_component	lysosome	GO:0005764
cellular_component	platelet alpha granule lumen	GO:0031093
cellular_component	lipid particle	GO:0005811
cellular_component	cation channel complex	GO:0034703
cellular_component	cell leading edge	GO:0031252
cellular_component	cell-cell adherens junction	GO:0005913
cellular_component	nuclear outer membrane-endoplasmic reticulum membrane network	GO:0042175
cellular_component	proton-transporting two-sector ATPase complex	GO:0016469
cellular_component	sarcolemma	GO:0042383
cellular_component	lateral plasma membrane	GO:0016328
cellular_component	spliceosomal complex	GO:0005681
cellular_component	membrane	GO:0016020
cellular_component	signalosome	GO:0008180
cellular_component	spindle	GO:0005819
cellular_component	organelle envelope	GO:0031967
cellular_component	cullin-RING ubiquitin ligase complex	GO:0031461
cellular_component	condensed chromosome kinetochore	GO:0000777
cellular_component	dynein complex	GO:0030286
cellular_component	endoplasmic reticulum-Golgi intermediate compartment	GO:0005793
cellular_component	centriole	GO:0005814
cellular_component	Golgi-associated vesicle membrane	GO:0030660
cellular_component	nuclear ubiquitin ligase complex	GO:0000152
cellular_component	nucleoid	GO:0009295
cellular_component	vesicle coat	GO:0030120
cellular_component	chromosome	GO:0005694
cellular_component	cytoplasmic mRNA processing body	GO:0000932
cellular_component	trans-Golgi network membrane	GO:0032588
cellular_component	integral to lumenal side of endoplasmic reticulum membrane	GO:0071556
cellular_component	late endosome membrane	GO:0031902
cellular_component	nuclear part	GO:0044428
cellular_component	dendritic shaft	GO:0043198
cellular_component	respiratory chain	GO:0070469
cellular_component	intrinsic to endoplasmic reticulum membrane	GO:0031227
cellular_component	intracellular non-membrane-bounded organelle	GO:0043232
cellular_component	axon part	GO:0033267
cellular_component	membrane-enclosed lumen	GO:0031974
molecular_function	ATP binding	GO:0005524
molecular_function	protein domain specific binding	GO:0019904
molecular_function	enzyme binding	GO:0019899
molecular_function	ubiquitin-protein ligase activity	GO:0004842
molecular_function	receptor signaling protein serine/threonine kinase activity	GO:0004702
molecular_function	single-stranded DNA binding	GO:0003697
molecular_function	cell adhesion molecule binding	GO:0050839
molecular_function	RNA binding	GO:0003723
molecular_function	nucleotide binding	GO:0000166
molecular_function	DNA-dependent ATPase activity	GO:0008094
molecular_function	protein transporter activity	GO:0008565
molecular_function	unfolded protein binding	GO:0051082
molecular_function	protein complex binding	GO:0032403
molecular_function	transcription coactivator activity	GO:0003713
molecular_function	small GTPase regulator activity	GO:0005083
molecular_function	ubiquitin protein ligase binding	GO:0031625
molecular_function	GTPase activator activity	GO:0005096
molecular_function	protein tyrosine phosphatase activity	GO:0004725
molecular_function	calmodulin binding	GO:0005516
molecular_function	protein kinase A binding	GO:0051018
molecular_function	ADP binding	GO:0043531
molecular_function	kinesin binding	GO:0019894
molecular_function	protein serine/threonine phosphatase activity	GO:0004722
molecular_function	transcription corepressor activity	GO:0003714
molecular_function	transcription factor binding	GO:0008134
molecular_function	identical protein binding	GO:0042802
molecular_function	GDP binding	GO:0019003
molecular_function	magnesium ion binding	GO:0000287
molecular_function	protein N-terminus binding	GO:0047485
molecular_function	heat shock protein binding	GO:0031072
molecular_function	transforming growth factor beta receptor binding	GO:0005160
molecular_function	mRNA binding	GO:0003729
molecular_function	protein kinase binding	GO:0019901
molecular_function	SMAD binding	GO:0046332
molecular_function	thyroid hormone receptor binding	GO:0046966
molecular_function	small conjugating protein binding	GO:0032182
molecular_function	chaperone binding	GO:0051087
molecular_function	ATPase activity, coupled to transmembrane movement of ions, phosphorylative mechanism	GO:0015662
molecular_function	pyrophosphatase activity	GO:0016462
molecular_function	damaged DNA binding	GO:0003684
molecular_function	nucleoside-triphosphatase activity	GO:0017111
molecular_function	RNA polymerase II transcription factor binding transcription factor activity	GO:0001076
molecular_function	core promoter binding	GO:0001047
molecular_function	G-protein beta/gamma-subunit complex binding	GO:0031683
molecular_function	protein homodimerization activity	GO:0042803
molecular_function	translation initiation factor activity	GO:0003743
molecular_function	Ran GTPase binding	GO:0008536
molecular_function	acid-amino acid ligase activity	GO:0016881
molecular_function	beta-catenin binding	GO:0008013
molecular_function	DNA helicase activity	GO:0003678
molecular_function	ion channel binding	GO:0044325
molecular_function	alpha-tubulin binding	GO:0043014
molecular_function	protein kinase regulator activity	GO:0019887
molecular_function	mitogen-activated protein kinase kinase kinase binding	GO:0031435
molecular_function	aminopeptidase activity	GO:0004177
molecular_function	histone binding	GO:0042393
molecular_function	phosphatase binding	GO:0019902
molecular_function	metal ion binding	GO:0046872
molecular_function	DNA binding	GO:0003677
molecular_function	zinc ion binding	GO:0008270
molecular_function	NADH dehydrogenase (ubiquinone) activity	GO:0008137
molecular_function	chromatin binding	GO:0003682
molecular_function	ubiquitin binding	GO:0043130
molecular_function	histone-lysine N-methyltransferase activity	GO:0018024
molecular_function	RNA polymerase II transcription cofactor activity	GO:0001104
molecular_function	electron carrier activity	GO:0009055
molecular_function	signal sequence binding	GO:0005048
molecular_function	oxidoreductase activity, acting on NAD(P)H, quinone or similar compound as acceptor	GO:0016655
molecular_function	cytochrome-c oxidase activity	GO:0004129
molecular_function	clathrin binding	GO:0030276
molecular_function	exonuclease activity	GO:0004527
molecular_function	protein binding	GO:0005515
molecular_function	calcium-dependent protein binding	GO:0048306
molecular_function	tubulin binding	GO:0015631
molecular_function	oxidoreductase activity, acting on a sulfur group of donors	GO:0016667
molecular_function	protein tyrosine kinase activity	GO:0004713
molecular_function	protein C-terminus binding	GO:0008022
molecular_function	p53 binding	GO:0002039
molecular_function	small GTPase binding	GO:0031267
molecular_function	acetyltransferase activity	GO:0016407
molecular_function	histone deacetylase activity	GO:0004407
molecular_function	4 iron, 4 sulfur cluster binding	GO:0051539
molecular_function	protein serine/threonine kinase activity	GO:0004674
molecular_function	ligand-dependent nuclear receptor transcription coactivator activity	GO:0030374
molecular_function	protein phosphatase binding	GO:0019903
molecular_function	RNA polymerase II repressing transcription factor binding	GO:0001103
molecular_function	demethylase activity	GO:0032451
molecular_function	anion binding	GO:0043168
molecular_function	methylated histone residue binding	GO:0035064
molecular_function	oxidoreductase activity, acting on the CH-CH group of donors	GO:0016627
molecular_function	ATP-dependent helicase activity	GO:0008026
molecular_function	endodeoxyribonuclease activity	GO:0004520
molecular_function	histone acetyltransferase activity	GO:0004402
molecular_function	beta-tubulin binding	GO:0048487
molecular_function	four-way junction helicase activity	GO:0009378
molecular_function	transcription cofactor activity	GO:0003712
molecular_function	nucleic acid binding	GO:0003676
molecular_function	SNARE binding	GO:0000149
molecular_function	hydrolase activity, hydrolyzing N-glycosyl compounds	GO:0016799
molecular_function	endoribonuclease activity, producing 5'-phosphomonoesters	GO:0016891
molecular_function	double-stranded DNA binding	GO:0003690
molecular_function	manganese ion binding	GO:0030145
molecular_function	receptor binding	GO:0005102
molecular_function	signal transducer activity	GO:0004871
molecular_function	receptor activity	GO:0004872
molecular_function	protease binding	GO:0002020
molecular_function	RNA polymerase II regulatory region sequence-specific DNA binding	GO:0000977
molecular_function	cysteine-type endopeptidase regulator activity involved in apoptotic process	GO:0043028
molecular_function	serine-type endopeptidase activity	GO:0004252
molecular_function	cytoskeletal protein binding	GO:0008092
molecular_function	growth factor binding	GO:0019838
molecular_function	RNA polymerase II core promoter proximal region sequence-specific DNA binding transcription factor activity involved in positive regulation of transcription	GO:0001077
molecular_function	RNA polymerase II activating transcription factor binding	GO:0001102
molecular_function	metal ion transmembrane transporter activity	GO:0046873
molecular_function	delayed rectifier potassium channel activity	GO:0005251
molecular_function	peptide hormone binding	GO:0017046
molecular_function	steroid hormone receptor activity	GO:0003707
molecular_function	catalytic activity	GO:0003824
molecular_function	lipid binding	GO:0008289
molecular_function	ATPase activity, coupled	GO:0042623
molecular_function	transmembrane receptor protein kinase activity	GO:0019199
molecular_function	lyase activity	GO:0016829
molecular_function	carbohydrate derivative binding	GO:0097367
molecular_function	transferase activity, transferring phosphorus-containing groups	GO:0016772
molecular_function	extracellular ligand-gated ion channel activity	GO:0005230
molecular_function	amino acid binding	GO:0016597
molecular_function	RNA polymerase II transcription factor binding transcription factor activity involved in positive regulation of transcription	GO:0001190
molecular_function	sequence-specific DNA binding RNA polymerase II transcription factor activity	GO:0000981
molecular_function	G-protein coupled amine receptor activity	GO:0008227
molecular_function	protein heterodimerization activity	GO:0046982
molecular_function	chloride transmembrane transporter activity	GO:0015108
molecular_function	core promoter proximal region sequence-specific DNA binding	GO:0000987
molecular_function	peptidase activator activity	GO:0016504
molecular_function	chromatin DNA binding	GO:0031490
molecular_function	exopeptidase activity	GO:0008238
molecular_function	non-membrane spanning protein tyrosine kinase activity	GO:0004715
molecular_function	3',5'-cyclic-nucleotide phosphodiesterase activity	GO:0004114
molecular_function	lipoprotein particle binding	GO:0071813
molecular_function	voltage-gated potassium channel activity	GO:0005249
molecular_function	collagen binding	GO:0005518
molecular_function	neurotransmitter receptor activity	GO:0030594
molecular_function	metalloendopeptidase activity	GO:0004222
molecular_function	structural constituent of ribosome	GO:0003735
molecular_function	protein serine/threonine/tyrosine kinase activity	GO:0004712
molecular_function	Ras GTPase binding	GO:0017016
molecular_function	ATPase activity, coupled to transmembrane movement of ions, rotational mechanism	GO:0044769
molecular_function	heterocyclic compound binding	GO:1901363
molecular_function	organic cyclic compound binding	GO:0097159
molecular_function	SH3 domain binding	GO:0017124
molecular_function	coenzyme binding	GO:0050662
molecular_function	ligand-dependent nuclear receptor binding	GO:0016922
molecular_function	phosphatidylinositol phosphate phosphatase activity	GO:0052866
molecular_function	actin binding	GO:0003779
molecular_function	DNA-directed DNA polymerase activity	GO:0003887
molecular_function	Ras guanyl-nucleotide exchange factor activity	GO:0005088
molecular_function	thiolester hydrolase activity	GO:0016790
molecular_function	peptide binding	GO:0042277
molecular_function	histone deacetylase binding	GO:0042826
molecular_function	microtubule binding	GO:0008017
molecular_function	NADP binding	GO:0050661
molecular_function	structural constituent of cytoskeleton	GO:0005200
molecular_function	SH3/SH2 adaptor activity	GO:0005070
molecular_function	integrin binding	GO:0005178
molecular_function	Rac GTPase binding	GO:0048365
molecular_function	calcium ion binding	GO:0005509
molecular_function	extracellular matrix binding	GO:0050840
molecular_function	protein kinase C binding	GO:0005080
molecular_function	oxidoreductase activity, acting on the CH-OH group of donors, NAD or NADP as acceptor	GO:0016616
molecular_function	isomerase activity	GO:0016853
molecular_function	NAD binding	GO:0051287
molecular_function	cysteine-type endopeptidase activity	GO:0004197
molecular_function	GABA receptor activity	GO:0016917
molecular_function	fibroblast growth factor binding	GO:0017134
molecular_function	kinase activity	GO:0016301
molecular_function	nuclear hormone receptor binding	GO:0035257
molecular_function	ATP-dependent DNA helicase activity	GO:0004003
molecular_function	coreceptor activity	GO:0015026
molecular_function	oxidoreductase activity, acting on the aldehyde or oxo group of donors, NAD or NADP as acceptor	GO:0016620
molecular_function	glutathione transferase activity	GO:0004364
molecular_function	sulfur compound binding	GO:1901681
molecular_function	RNA polymerase II core promoter proximal region sequence-specific DNA binding transcription factor activity	GO:0000982
molecular_function	transcription regulatory region DNA binding	GO:0044212
molecular_function	mRNA 3'-UTR binding	GO:0003730
molecular_function	cadherin binding	GO:0045296
molecular_function	hydro-lyase activity	GO:0016836
molecular_function	phosphoprotein phosphatase activity	GO:0004721
molecular_function	drug binding	GO:0008144
molecular_function	heme-copper terminal oxidase activity	GO:0015002
molecular_function	oxidoreductase activity, acting on a heme group of donors	GO:0016675
molecular_function	GTPase regulator activity	GO:0030695
molecular_function	signaling receptor activity	GO:0038023
molecular_function	protein kinase activator activity	GO:0030295
molecular_function	DNA-directed RNA polymerase activity	GO:0003899
molecular_function	ribosome binding	GO:0043022
molecular_function	3'-5'-exoribonuclease activity	GO:0000175
molecular_function	glutamate receptor activity	GO:0008066
molecular_function	aminoacyl-tRNA ligase activity	GO:0004812
molecular_function	ATPase activity	GO:0016887
molecular_function	phosphorus-oxygen lyase activity	GO:0016849
molecular_function	ribonucleoprotein complex binding	GO:0043021
molecular_function	nucleobase-containing compound transmembrane transporter activity	GO:0015932
molecular_function	tRNA binding	GO:0000049
molecular_function	cyclase activity	GO:0009975
molecular_function	iron-sulfur cluster binding	GO:0051536
molecular_function	Rho GTPase activator activity	GO:0005100
molecular_function	Rho guanyl-nucleotide exchange factor activity	GO:0005089
molecular_function	receptor signaling protein activity	GO:0005057
molecular_function	syntaxin binding	GO:0019905
molecular_function	hydrogen ion transmembrane transporter activity	GO:0015078
molecular_function	purine ribonucleotide binding	GO:0032555
molecular_function	oxidoreductase activity, acting on paired donors, with incorporation or reduction of molecular oxygen, 2-oxoglutarate as one donor, and incorporation of one atom each of oxygen into both donors	GO:0016706
molecular_function	GTPase binding	GO:0051020
molecular_function	antioxidant activity	GO:0016209
molecular_function	purine ribonucleoside triphosphate binding	GO:0035639
molecular_function	cation-transporting ATPase activity	GO:0019829
molecular_function	purine ribonucleoside binding	GO:0032550

## Sheet: Hub_ZNF74
Table S5
Full GO enrichment for the ZNF74
ROOT	Name	GO category
biological_process	translational termination	GO:0006415
biological_process	SRP-dependent cotranslational protein targeting to membrane	GO:0006614
biological_process	nuclear-transcribed mRNA catabolic process, nonsense-mediated decay	GO:0000184
biological_process	translational elongation	GO:0006414
biological_process	viral transcription	GO:0019083
biological_process	respiratory electron transport chain	GO:0022904
biological_process	translational initiation	GO:0006413
biological_process	small molecule metabolic process	GO:0044281
biological_process	peroxisome organization	GO:0007031
biological_process	virus-host interaction	GO:0019048
biological_process	regulation of peptidyl-serine phosphorylation	GO:0033135
biological_process	ER to Golgi vesicle-mediated transport	GO:0006888
biological_process	gastrulation with mouth forming second	GO:0001702
biological_process	negative regulation of signal transduction	GO:0009968
biological_process	vesicle coating	GO:0006901
biological_process	cell junction assembly	GO:0034329
biological_process	DNA biosynthetic process	GO:0071897
biological_process	rRNA processing	GO:0006364
biological_process	organelle organization	GO:0006996
biological_process	positive regulation of defense response	GO:0031349
biological_process	social behavior	GO:0035176
biological_process	positive regulation of muscle contraction	GO:0045933
biological_process	protein N-linked glycosylation via asparagine	GO:0018279
biological_process	negative regulation of epithelial cell proliferation	GO:0050680
biological_process	mitotic cell cycle phase transition	GO:0044772
biological_process	regulation of cell adhesion	GO:0030155
biological_process	glycerophospholipid biosynthetic process	GO:0046474
biological_process	regulation of smooth muscle contraction	GO:0006940
biological_process	sulfur compound metabolic process	GO:0006790
biological_process	DNA replication	GO:0006260
biological_process	oxoacid metabolic process	GO:0043436
biological_process	post-translational protein modification	GO:0043687
biological_process	cell-type specific apoptotic process	GO:0097285
biological_process	membrane docking	GO:0022406
biological_process	regulation of release of cytochrome c from mitochondria	GO:0090199
biological_process	negative regulation of cytoskeleton organization	GO:0051494
biological_process	regulation of extrinsic apoptotic signaling pathway	GO:2001236
biological_process	regulation of cellular component biogenesis	GO:0044087
biological_process	regulation of membrane depolarization	GO:0003254
biological_process	heme biosynthetic process	GO:0006783
biological_process	negative regulation of mitochondrion organization	GO:0010823
biological_process	long-term synaptic potentiation	GO:0060291
biological_process	negative regulation of protein ubiquitination	GO:0031397
biological_process	multicellular organismal homeostasis	GO:0048871
biological_process	protein localization to organelle	GO:0033365
biological_process	regulation of neuron death	GO:1901214
biological_process	activation of protein kinase activity	GO:0032147
biological_process	negative regulation of cell growth	GO:0030308
biological_process	cell cycle arrest	GO:0007050
biological_process	regulation of ERK1 and ERK2 cascade	GO:0070372
biological_process	axon guidance	GO:0007411
biological_process	porphyrin-containing compound metabolic process	GO:0006778
biological_process	long-term memory	GO:0007616
biological_process	positive regulation of signal transduction	GO:0009967
biological_process	palate development	GO:0060021
biological_process	membrane organization	GO:0061024
biological_process	learning	GO:0007612
biological_process	tissue homeostasis	GO:0001894
biological_process	protein complex subunit organization	GO:0071822
biological_process	protein targeting to mitochondrion	GO:0006626
biological_process	adherens junction organization	GO:0034332
biological_process	regulation of receptor internalization	GO:0002090
biological_process	intracellular signal transduction	GO:0035556
biological_process	glycosaminoglycan biosynthetic process	GO:0006024
biological_process	maintenance of protein location in cell	GO:0032507
biological_process	insulin receptor signaling pathway	GO:0008286
biological_process	regulation of mitotic cell cycle	GO:0007346
biological_process	regulation of MAP kinase activity	GO:0043405
biological_process	negative regulation of protein phosphorylation	GO:0001933
biological_process	cellular response to alcohol	GO:0097306
biological_process	regulation of fat cell differentiation	GO:0045598
biological_process	neurotrophin TRK receptor signaling pathway	GO:0048011
biological_process	energy derivation by oxidation of organic compounds	GO:0015980
biological_process	response to hypoxia	GO:0001666
biological_process	positive regulation of apoptotic process	GO:0043065
biological_process	regulation of ARF protein signal transduction	GO:0032012
biological_process	purine ribonucleotide catabolic process	GO:0009154
biological_process	intracellular protein transmembrane import	GO:0044743
biological_process	Golgi organization	GO:0007030
biological_process	cellular component assembly	GO:0022607
biological_process	nervous system development	GO:0007399
biological_process	response to vitamin D	GO:0033280
biological_process	epidermal growth factor receptor signaling pathway	GO:0007173
biological_process	fatty acid metabolic process	GO:0006631
biological_process	cyclic nucleotide catabolic process	GO:0009214
biological_process	positive regulation of blood vessel endothelial cell migration	GO:0043536
biological_process	early endosome to late endosome transport	GO:0045022
biological_process	antigen processing and presentation of peptide antigen via MHC class I	GO:0002474
biological_process	positive regulation of protein modification process	GO:0031401
biological_process	cellular response to transforming growth factor beta stimulus	GO:0071560
biological_process	phosphorylation	GO:0016310
biological_process	actin filament-based process	GO:0030029
biological_process	reproductive behavior	GO:0019098
biological_process	positive regulation of Wnt receptor signaling pathway	GO:0030177
biological_process	regulation of stem cell proliferation	GO:0072091
biological_process	heart contraction	GO:0060047
biological_process	cellular response to topologically incorrect protein	GO:0035967
biological_process	positive regulation of protein catabolic process	GO:0045732
biological_process	cilium organization	GO:0044782
biological_process	positive regulation of cell cycle process	GO:0090068
biological_process	carbohydrate metabolic process	GO:0005975
biological_process	negative regulation of cellular response to insulin stimulus	GO:1900077
biological_process	artery morphogenesis	GO:0048844
biological_process	regulation of protein import into nucleus	GO:0042306
biological_process	regulation of mitochondrial membrane potential	GO:0051881
biological_process	mitochondrial membrane organization	GO:0007006
biological_process	negative regulation of protein complex assembly	GO:0031333
biological_process	negative regulation of intracellular protein transport	GO:0090317
biological_process	homophilic cell adhesion	GO:0007156
biological_process	protein homooligomerization	GO:0051260
biological_process	ephrin receptor signaling pathway	GO:0048013
biological_process	positive regulation of Wnt receptor signaling pathway	GO:0030177
biological_process	negative regulation of protein import into nucleus	GO:0042308
biological_process	regulation of cellular response to stress	GO:0080135
biological_process	positive regulation of neuron projection development	GO:0010976
biological_process	Fc-gamma receptor signaling pathway involved in phagocytosis	GO:0038096
biological_process	water-soluble vitamin metabolic process	GO:0006767
biological_process	adherens junction organization	GO:0034332
biological_process	dendrite development	GO:0016358
biological_process	retrograde transport, endosome to Golgi	GO:0042147
biological_process	protein transport	GO:0015031
biological_process	adult walking behavior	GO:0007628
biological_process	macroautophagy	GO:0016236
biological_process	cellular response to vascular endothelial growth factor stimulus	GO:0035924
biological_process	histone deacetylation	GO:0016575
biological_process	organelle localization	GO:0051640
biological_process	vacuolar transport	GO:0007034
biological_process	response to arsenic-containing substance	GO:0046685
biological_process	regulation of cell junction assembly	GO:1901888
biological_process	alcohol biosynthetic process	GO:0046165
biological_process	regulation of mitochondrial membrane potential	GO:0051881
biological_process	morphogenesis of an epithelial sheet	GO:0002011
biological_process	Schwann cell differentiation	GO:0014037
biological_process	GTP catabolic process	GO:0006184
biological_process	glycosaminoglycan catabolic process	GO:0006027
biological_process	sulfur compound biosynthetic process	GO:0044272
biological_process	regulation of cell morphogenesis	GO:0022604
biological_process	Golgi organization	GO:0007030
biological_process	positive regulation of epithelial to mesenchymal transition	GO:0010718
biological_process	dopamine receptor signaling pathway	GO:0007212
biological_process	establishment of protein localization	GO:0045184
biological_process	organelle organization	GO:0006996
biological_process	negative regulation of canonical Wnt receptor signaling pathway	GO:0090090
biological_process	regulation of Rho protein signal transduction	GO:0035023
biological_process	establishment of localization	GO:0051234
biological_process	regulation of skeletal muscle cell differentiation	GO:2001014
biological_process	positive regulation of protein binding	GO:0032092
biological_process	heterophilic cell-cell adhesion	GO:0007157
biological_process	DNA replication initiation	GO:0006270
biological_process	chaperone-mediated protein folding	GO:0061077
biological_process	protein homotetramerization	GO:0051289
biological_process	regulation of canonical Wnt receptor signaling pathway	GO:0060828
biological_process	lymph vessel development	GO:0001945
biological_process	negative regulation of autophagy	GO:0010507
biological_process	long-chain fatty-acyl-CoA metabolic process	GO:0035336
biological_process	regulation of protein oligomerization	GO:0032459
biological_process	negative regulation of fibroblast proliferation	GO:0048147
biological_process	localization	GO:0051179
biological_process	regulation of nitric-oxide synthase activity	GO:0050999
biological_process	regulation of synapse assembly	GO:0051963
biological_process	acyl-CoA biosynthetic process	GO:0071616
biological_process	telencephalon development	GO:0021537
biological_process	axon ensheathment	GO:0008366
biological_process	positive regulation of protein catabolic process	GO:0045732
biological_process	axon guidance	GO:0007411
biological_process	neuron projection morphogenesis	GO:0048812
biological_process	sprouting angiogenesis	GO:0002040
biological_process	C21-steroid hormone metabolic process	GO:0008207
biological_process	calcium-dependent cell-cell adhesion	GO:0016339
biological_process	regulation of alternative mRNA splicing, via spliceosome	GO:0000381
biological_process	mRNA polyadenylation	GO:0006378
biological_process	endosome organization	GO:0007032
biological_process	positive regulation of cellular component biogenesis	GO:0044089
biological_process	cellular protein localization	GO:0034613
biological_process	branched-chain amino acid metabolic process	GO:0009081
biological_process	regulation of catenin import into nucleus	GO:0035412
biological_process	negative regulation of axon extension	GO:0030517
biological_process	regulation of axonogenesis	GO:0050770
biological_process	protein N-linked glycosylation	GO:0006487
biological_process	cell morphogenesis involved in neuron differentiation	GO:0048667
biological_process	protein ubiquitination involved in ubiquitin-dependent protein catabolic process	GO:0042787
biological_process	primary neural tube formation	GO:0014020
biological_process	NADP metabolic process	GO:0006739
biological_process	intermediate filament cytoskeleton organization	GO:0045104
biological_process	cell junction assembly	GO:0034329
biological_process	small GTPase mediated signal transduction	GO:0007264
biological_process	fatty acid beta-oxidation	GO:0006635
biological_process	chondroitin sulfate metabolic process	GO:0030204
biological_process	glucose catabolic process	GO:0006007
biological_process	positive regulation of intrinsic apoptotic signaling pathway	GO:2001244
biological_process	endosomal transport	GO:0016197
biological_process	translational elongation	GO:0006414
biological_process	translational termination	GO:0006415
biological_process	SRP-dependent cotranslational protein targeting to membrane	GO:0006614
biological_process	nuclear-transcribed mRNA catabolic process, nonsense-mediated decay	GO:0000184
biological_process	respiratory electron transport chain	GO:0022904
biological_process	viral transcription	GO:0019083
biological_process	translational initiation	GO:0006413
biological_process	regulation of insulin secretion involved in cellular response to glucose stimulus	GO:0061178
biological_process	DNA damage response, signal transduction by p53 class mediator resulting in cell cycle arrest	GO:0006977
biological_process	negative regulation of ubiquitin-protein ligase activity involved in mitotic cell cycle	GO:0051436
biological_process	positive regulation of ubiquitin-protein ligase activity involved in mitotic cell cycle	GO:0051437
biological_process	regulation of cellular amino acid metabolic process	GO:0006521
biological_process	positive regulation of viral transcription	GO:0050434
biological_process	L-glutamate transport	GO:0015813
biological_process	regulation of synaptic plasticity	GO:0048167
biological_process	mitochondrial electron transport, NADH to ubiquinone	GO:0006120
biological_process	anaphase-promoting complex-dependent proteasomal ubiquitin-dependent protein catabolic process	GO:0031145
biological_process	positive regulation of insulin secretion	GO:0032024
biological_process	antigen processing and presentation of exogenous peptide antigen via MHC class I, TAP-dependent	GO:0002479
biological_process	translation	GO:0006412
biological_process	cerebral cortex development	GO:0021987
biological_process	ribosome biogenesis	GO:0042254
biological_process	regulation of long-term neuronal synaptic plasticity	GO:0048169
biological_process	purine ribonucleoside biosynthetic process	GO:0046129
biological_process	visual learning	GO:0008542
biological_process	potassium ion transport	GO:0006813
biological_process	mitochondrial ATP synthesis coupled electron transport	GO:0042775
biological_process	deoxyribonucleotide metabolic process	GO:0009262
biological_process	organelle transport along microtubule	GO:0072384
biological_process	regulation of transcription from RNA polymerase II promoter in response to hypoxia	GO:0061418
biological_process	purine ribonucleotide biosynthetic process	GO:0009152
biological_process	cellular iron ion homeostasis	GO:0006879
biological_process	axonogenesis	GO:0007409
biological_process	transcription elongation from RNA polymerase II promoter	GO:0006368
biological_process	transcription-coupled nucleotide-excision repair	GO:0006283
biological_process	cholesterol biosynthetic process	GO:0006695
biological_process	neurotransmitter secretion	GO:0007269
biological_process	organonitrogen compound catabolic process	GO:1901565
biological_process	protein dephosphorylation	GO:0006470
biological_process	oxidation-reduction process	GO:0055114
biological_process	protein targeting to mitochondrion	GO:0006626
biological_process	synaptic transmission	GO:0007268
biological_process	nucleotide-excision repair, DNA damage removal	GO:0000718
biological_process	membrane depolarization	GO:0051899
biological_process	regulation of mitochondrial membrane potential	GO:0051881
biological_process	eating behavior	GO:0042755
biological_process	purine ribonucleoside triphosphate biosynthetic process	GO:0009206
biological_process	superoxide metabolic process	GO:0006801
biological_process	focal adhesion assembly	GO:0048041
biological_process	glutamate secretion	GO:0014047
biological_process	synaptic vesicle exocytosis	GO:0016079
biological_process	protein peptidyl-prolyl isomerization	GO:0000413
biological_process	heme biosynthetic process	GO:0006783
biological_process	mitochondrial respiratory chain complex assembly	GO:0033108
biological_process	heart trabecula morphogenesis	GO:0061384
biological_process	oligodendrocyte differentiation	GO:0048709
biological_process	positive regulation of synaptic transmission	GO:0050806
biological_process	ribonucleoside bisphosphate metabolic process	GO:0033875
biological_process	purine nucleoside bisphosphate metabolic process	GO:0034032
biological_process	regulation of DNA-dependent transcription in response to stress	GO:0043620
biological_process	cerebellar cortex development	GO:0021695
biological_process	telomere maintenance via semi-conservative replication	GO:0032201
biological_process	regulation of neurotransmitter levels	GO:0001505
biological_process	acetyl-CoA metabolic process	GO:0006084
biological_process	2'-deoxyribonucleotide metabolic process	GO:0009394
biological_process	exonucleolytic nuclear-transcribed mRNA catabolic process involved in deadenylation-dependent decay	GO:0043928
biological_process	positive regulation of DNA repair	GO:0045739
biological_process	protein K63-linked ubiquitination	GO:0070534
biological_process	DNA strand elongation involved in DNA replication	GO:0006271
biological_process	neurotrophin TRK receptor signaling pathway	GO:0048011
biological_process	negative regulation of apoptotic process	GO:0043066
biological_process	proton transport	GO:0015992
biological_process	rRNA metabolic process	GO:0016072
biological_process	base-excision repair	GO:0006284
biological_process	negative regulation of molecular function	GO:0044092
biological_process	generation of precursor metabolites and energy	GO:0006091
biological_process	glutamine metabolic process	GO:0006541
biological_process	regulation of synaptic transmission, GABAergic	GO:0032228
biological_process	dendritic spine morphogenesis	GO:0060997
biological_process	regulation of neurotransmitter secretion	GO:0046928
biological_process	insulin receptor signaling pathway	GO:0008286
biological_process	cellular membrane organization	GO:0016044
biological_process	negative regulation of cell cycle	GO:0045786
biological_process	cGMP metabolic process	GO:0046068
biological_process	synaptic transmission, glutamatergic	GO:0035249
biological_process	tRNA aminoacylation	GO:0043039
biological_process	mitochondrial genome maintenance	GO:0000002
biological_process	embryonic digestive tract morphogenesis	GO:0048557
biological_process	pyrimidine nucleotide biosynthetic process	GO:0006221
biological_process	telomere maintenance via recombination	GO:0000722
biological_process	regulation of protein export from nucleus	GO:0046825
biological_process	cellular response to fatty acid	GO:0071398
biological_process	virus-host interaction	GO:0019048
biological_process	neurotrophin TRK receptor signaling pathway	GO:0048011
biological_process	toll-like receptor 3 signaling pathway	GO:0034138
biological_process	axonogenesis	GO:0007409
biological_process	negative regulation of neuron apoptotic process	GO:0043524
biological_process	TRIF-dependent toll-like receptor signaling pathway	GO:0035666
biological_process	regulation of neuron projection development	GO:0010975
biological_process	synaptic transmission	GO:0007268
biological_process	DNA replication	GO:0006260
biological_process	toll-like receptor 4 signaling pathway	GO:0034142
biological_process	protein tetramerization	GO:0051262
biological_process	transcription initiation from RNA polymerase II promoter	GO:0006367
biological_process	negative regulation of cell proliferation	GO:0008285
biological_process	energy reserve metabolic process	GO:0006112
biological_process	axon guidance	GO:0007411
biological_process	negative regulation of DNA replication	GO:0008156
biological_process	G2/M transition of mitotic cell cycle	GO:0000086
biological_process	toll-like receptor 2 signaling pathway	GO:0034134
biological_process	mRNA splicing, via spliceosome	GO:0000398
biological_process	protein dephosphorylation	GO:0006470
biological_process	protein homooligomerization	GO:0051260
biological_process	purine ribonucleotide metabolic process	GO:0009150
biological_process	protein autophosphorylation	GO:0046777
biological_process	regulation of cell cycle	GO:0051726
biological_process	toll-like receptor TLR1:TLR2 signaling pathway	GO:0038123
biological_process	toll-like receptor TLR6:TLR2 signaling pathway	GO:0038124
biological_process	insulin receptor signaling pathway	GO:0008286
biological_process	positive regulation of apoptotic process	GO:0043065
biological_process	protein N-linked glycosylation via asparagine	GO:0018279
biological_process	ubiquitin-dependent protein catabolic process	GO:0006511
biological_process	small molecule metabolic process	GO:0044281
biological_process	mitosis	GO:0007067
biological_process	locomotory behavior	GO:0007626
biological_process	sprouting angiogenesis	GO:0002040
biological_process	endocytosis	GO:0006897
biological_process	peptidyl-serine phosphorylation	GO:0018105
biological_process	MyD88-dependent toll-like receptor signaling pathway	GO:0002755
biological_process	regulation of synaptic transmission, glutamatergic	GO:0051966
biological_process	carboxylic acid biosynthetic process	GO:0046394
biological_process	apoptotic signaling pathway	GO:0097190
biological_process	regulation of ion transmembrane transporter activity	GO:0032412
biological_process	protein import into nucleus	GO:0006606
biological_process	blastocyst development	GO:0001824
biological_process	iron ion homeostasis	GO:0055072
biological_process	response to drug	GO:0042493
biological_process	stem cell maintenance	GO:0019827
biological_process	cellular membrane organization	GO:0016044
biological_process	toll-like receptor 9 signaling pathway	GO:0034162
biological_process	post-Golgi vesicle-mediated transport	GO:0006892
biological_process	negative regulation of apoptotic process	GO:0043066
biological_process	carbohydrate derivative catabolic process	GO:1901136
biological_process	protein ubiquitination	GO:0016567
biological_process	positive regulation of protein ubiquitination	GO:0031398
biological_process	regulation of JNK cascade	GO:0046328
biological_process	blood coagulation	GO:0007596
biological_process	positive regulation of canonical Wnt receptor signaling pathway	GO:0090263
biological_process	toll-like receptor 5 signaling pathway	GO:0034146
biological_process	mRNA 3'-end processing	GO:0031124
biological_process	glutathione metabolic process	GO:0006749
biological_process	DNA repair	GO:0006281
biological_process	regulation of cytoskeleton organization	GO:0051493
biological_process	regulation of vesicle-mediated transport	GO:0060627
biological_process	cellular polysaccharide biosynthetic process	GO:0033692
biological_process	response to hypoxia	GO:0001666
biological_process	toll-like receptor 10 signaling pathway	GO:0034166
biological_process	tricarboxylic acid cycle	GO:0006099
biological_process	positive regulation of Ras protein signal transduction	GO:0046579
biological_process	cerebellar cortex development	GO:0021695
biological_process	response to DNA damage stimulus	GO:0006974
biological_process	regulation of protein catabolic process	GO:0042176
biological_process	lipid biosynthetic process	GO:0008610
biological_process	neurotransmitter uptake	GO:0001504
biological_process	cyclic nucleotide catabolic process	GO:0009214
biological_process	positive regulation of heart contraction	GO:0045823
biological_process	regulation of transcription from RNA polymerase II promoter	GO:0006357
biological_process	fibroblast growth factor receptor signaling pathway	GO:0008543
biological_process	B cell activation	GO:0042113
biological_process	learning	GO:0007612
biological_process	protein K48-linked ubiquitination	GO:0070936
biological_process	regulation of I-kappaB kinase/NF-kappaB cascade	GO:0043122
biological_process	ER to Golgi vesicle-mediated transport	GO:0006888
biological_process	dendrite morphogenesis	GO:0048813
biological_process	cell-substrate junction assembly	GO:0007044
biological_process	L-glutamate transport	GO:0015813
biological_process	nitric oxide biosynthetic process	GO:0006809
biological_process	Golgi organization	GO:0007030
biological_process	regulation of mitotic cell cycle phase transition	GO:1901990
biological_process	regulation of nucleocytoplasmic transport	GO:0046822
biological_process	establishment of vesicle localization	GO:0051650
biological_process	response to alcohol	GO:0097305
biological_process	temperature homeostasis	GO:0001659
biological_process	regulation of catecholamine secretion	GO:0050433
biological_process	protein heterooligomerization	GO:0051291
biological_process	chondroitin sulfate metabolic process	GO:0030204
biological_process	microtubule cytoskeleton organization	GO:0000226
biological_process	regulation of homeostatic process	GO:0032844
biological_process	regulation of protein binding	GO:0043393
biological_process	peptidyl-threonine phosphorylation	GO:0018107
biological_process	regulation of angiogenesis	GO:0045765
biological_process	small GTPase mediated signal transduction	GO:0007264
biological_process	epidermal growth factor receptor signaling pathway	GO:0007173
biological_process	secretion by tissue	GO:0032941
biological_process	response to nutrient levels	GO:0031667
biological_process	positive regulation of cell cycle process	GO:0090068
biological_process	chromatin modification	GO:0016568
biological_process	organelle organization	GO:0006996
biological_process	glycerophospholipid biosynthetic process	GO:0046474
biological_process	regulation of chromosome organization	GO:0033044
biological_process	cytokinesis	GO:0000910
biological_process	circadian rhythm	GO:0007623
biological_process	intrinsic apoptotic signaling pathway	GO:0097193
biological_process	positive regulation of protein serine/threonine kinase activity	GO:0071902
biological_process	cell cycle arrest	GO:0007050
biological_process	negative regulation of DNA binding	GO:0043392
biological_process	sulfur compound catabolic process	GO:0044273
biological_process	organonitrogen compound biosynthetic process	GO:1901566
biological_process	extrinsic apoptotic signaling pathway in absence of ligand	GO:0097192
biological_process	inositol phosphate metabolic process	GO:0043647
biological_process	cellular response to mechanical stimulus	GO:0071260
biological_process	activation of MAPK activity	GO:0000187
biological_process	regulation of transcription factor import into nucleus	GO:0042990
biological_process	negative regulation of protein kinase activity	GO:0006469
biological_process	neurotransmitter secretion	GO:0007269
biological_process	negative regulation of protein modification process	GO:0031400
biological_process	GTP catabolic process	GO:0006184
biological_process	regulation of cell migration	GO:0030334
biological_process	positive regulation of protein metabolic process	GO:0051247
biological_process	mitotic cell cycle	GO:0000278
biological_process	regulation of protein stability	GO:0031647
biological_process	cell death	GO:0008219
biological_process	oligosaccharide metabolic process	GO:0009311
biological_process	cAMP-mediated signaling	GO:0019933
biological_process	regulation of cell communication	GO:0010646
biological_process	phosphatidylinositol metabolic process	GO:0046488
biological_process	actin filament bundle assembly	GO:0051017
biological_process	cellular protein localization	GO:0034613
biological_process	cellular lipid metabolic process	GO:0044255
biological_process	pathway-restricted SMAD protein phosphorylation	GO:0060389
biological_process	neuron recognition	GO:0008038
biological_process	nucleotide-sugar metabolic process	GO:0009225
biological_process	glutamate secretion	GO:0014047
biological_process	regulation of phosphoprotein phosphatase activity	GO:0043666
biological_process	response to steroid hormone stimulus	GO:0048545
biological_process	response to organic nitrogen	GO:0010243
biological_process	sulfur compound biosynthetic process	GO:0044272
biological_process	positive regulation of catalytic activity	GO:0043085
biological_process	intracellular protein transport	GO:0006886
biological_process	regulation of mitosis	GO:0007088
biological_process	regulation of synaptic plasticity	GO:0048167
biological_process	regulation of growth	GO:0040008
biological_process	adherens junction assembly	GO:0034333
biological_process	positive regulation of organelle organization	GO:0010638
biological_process	positive regulation of protein kinase activity	GO:0045860
biological_process	positive regulation of synaptic transmission	GO:0050806
biological_process	transforming growth factor beta receptor signaling pathway	GO:0007179
biological_process	glycosaminoglycan biosynthetic process	GO:0006024
biological_process	response to UV	GO:0009411
biological_process	cell cycle phase	GO:0022403
biological_process	glutamine metabolic process	GO:0006541
biological_process	negative regulation of smoothened signaling pathway	GO:0045879
biological_process	inner ear receptor cell development	GO:0060119
biological_process	regulation of glutamate receptor signaling pathway	GO:1900449
biological_process	regulation of heart contraction	GO:0008016
biological_process	response to temperature stimulus	GO:0009266
biological_process	signal transduction by p53 class mediator	GO:0072331
biological_process	negative regulation of signaling	GO:0023057
biological_process	DNA damage checkpoint	GO:0000077
biological_process	Fc-epsilon receptor signaling pathway	GO:0038095
biological_process	porphyrin-containing compound biosynthetic process	GO:0006779
biological_process	negative regulation of MAPK cascade	GO:0043409
biological_process	purine nucleotide catabolic process	GO:0006195
biological_process	negative regulation of cell communication	GO:0010648
biological_process	behavioral fear response	GO:0001662
biological_process	regulation of apoptotic signaling pathway	GO:2001233
biological_process	macromolecular complex assembly	GO:0065003
biological_process	response to alkaloid	GO:0043279
biological_process	regulation of cAMP biosynthetic process	GO:0030817
biological_process	central nervous system development	GO:0007417
biological_process	response to purine-containing compound	GO:0014074
biological_process	negative regulation of MAP kinase activity	GO:0043407
biological_process	myelination	GO:0042552
biological_process	negative regulation of epidermal growth factor receptor signaling pathway	GO:0042059
biological_process	purine ribonucleoside metabolic process	GO:0046128
biological_process	cellular response to organic cyclic compound	GO:0071407
biological_process	proteasomal ubiquitin-dependent protein catabolic process	GO:0043161
biological_process	cellular response to extracellular stimulus	GO:0031668
biological_process	regulation of signaling	GO:0023051
biological_process	termination of RNA polymerase II transcription	GO:0006369
biological_process	regulation of mitochondrial membrane potential	GO:0051881
biological_process	acyl-CoA biosynthetic process	GO:0071616
biological_process	muscle cell differentiation	GO:0042692
biological_process	negative regulation of cell growth	GO:0030308
biological_process	regulation of DNA-dependent DNA replication	GO:0090329
biological_process	activation of cysteine-type endopeptidase activity involved in apoptotic process	GO:0006919
biological_process	regulation of proteasomal ubiquitin-dependent protein catabolic process	GO:0032434
biological_process	vasodilation	GO:0042311
biological_process	alcohol metabolic process	GO:0006066
biological_process	positive regulation of cell cycle	GO:0045787
biological_process	glycosphingolipid metabolic process	GO:0006687
biological_process	positive regulation of cellular catabolic process	GO:0031331
biological_process	epithelial cell migration	GO:0010631
biological_process	developmental growth	GO:0048589
biological_process	positive regulation of transcription, DNA-dependent	GO:0045893
biological_process	positive regulation of DNA metabolic process	GO:0051054
biological_process	negative regulation of response to stimulus	GO:0048585
biological_process	positive regulation of MAPK cascade	GO:0043410
biological_process	membrane depolarization	GO:0051899
biological_process	positive regulation of GTPase activity	GO:0043547
biological_process	histone modification	GO:0016570
biological_process	protein complex subunit organization	GO:0071822
biological_process	protein transport	GO:0015031
biological_process	ribose phosphate biosynthetic process	GO:0046390
biological_process	establishment of localization in cell	GO:0051649
biological_process	regulation of anatomical structure morphogenesis	GO:0022603
biological_process	regulation of MAP kinase activity	GO:0043405
biological_process	multi-organism behavior	GO:0051705
biological_process	ribonucleoside monophosphate biosynthetic process	GO:0009156
biological_process	positive regulation of gliogenesis	GO:0014015
biological_process	regulation of interferon-beta production	GO:0032648
biological_process	positive regulation of reactive oxygen species metabolic process	GO:2000379
biological_process	central nervous system projection neuron axonogenesis	GO:0021952
biological_process	proteoglycan biosynthetic process	GO:0030166
biological_process	positive regulation of amine transport	GO:0051954
biological_process	stress-activated MAPK cascade	GO:0051403
biological_process	nucleocytoplasmic transport	GO:0006913
biological_process	cellular response to peptide hormone stimulus	GO:0071375
biological_process	endothelial cell development	GO:0001885
biological_process	endochondral ossification	GO:0001958
biological_process	regulation of Rac protein signal transduction	GO:0035020
biological_process	peptide biosynthetic process	GO:0043043
biological_process	cellular polysaccharide catabolic process	GO:0044247
biological_process	chondroitin sulfate proteoglycan biosynthetic process	GO:0050650
biological_process	memory	GO:0007613
biological_process	positive regulation of phospholipase activity	GO:0010518
biological_process	negative regulation of cell projection organization	GO:0031345
biological_process	positive regulation of signal transduction	GO:0009967
biological_process	positive regulation of hydrolase activity	GO:0051345
biological_process	response to unfolded protein	GO:0006986
biological_process	monosaccharide catabolic process	GO:0046365
biological_process	positive regulation of lymphocyte proliferation	GO:0050671
biological_process	posttranscriptional regulation of gene expression	GO:0010608
biological_process	positive regulation of sequence-specific DNA binding transcription factor activity	GO:0051091
biological_process	response to growth hormone stimulus	GO:0060416
biological_process	organophosphate biosynthetic process	GO:0090407
biological_process	positive regulation of purine nucleotide biosynthetic process	GO:1900373
biological_process	heart development	GO:0007507
biological_process	phosphatidylinositol-mediated signaling	GO:0048015
biological_process	translational elongation	GO:0006414
biological_process	translational termination	GO:0006415
biological_process	viral transcription	GO:0019083
biological_process	nuclear-transcribed mRNA catabolic process, nonsense-mediated decay	GO:0000184
biological_process	SRP-dependent cotranslational protein targeting to membrane	GO:0006614
biological_process	positive regulation of transcription from RNA polymerase II promoter	GO:0045944
biological_process	negative regulation of transcription from RNA polymerase II promoter	GO:0000122
biological_process	ephrin receptor signaling pathway	GO:0048013
biological_process	anterior/posterior pattern specification	GO:0009952
biological_process	translational initiation	GO:0006413
biological_process	myelination	GO:0042552
biological_process	Golgi organization	GO:0007030
biological_process	forebrain neuron differentiation	GO:0021879
biological_process	neural tube development	GO:0021915
biological_process	regulation of nervous system development	GO:0051960
biological_process	neuron fate commitment	GO:0048663
biological_process	cerebral cortex development	GO:0021987
biological_process	inner ear morphogenesis	GO:0042472
biological_process	canonical Wnt receptor signaling pathway	GO:0060070
biological_process	glycosphingolipid metabolic process	GO:0006687
biological_process	negative regulation of cellular process	GO:0048523
biological_process	hippocampus development	GO:0021766
biological_process	embryonic skeletal system morphogenesis	GO:0048704
biological_process	positive regulation of osteoblast differentiation	GO:0045669
biological_process	olfactory bulb development	GO:0021772
biological_process	negative regulation of protein complex assembly	GO:0031333
biological_process	regulation of Rac protein signal transduction	GO:0035020
biological_process	middle ear morphogenesis	GO:0042474
biological_process	cell division	GO:0051301
biological_process	fibroblast growth factor receptor signaling pathway	GO:0008543
biological_process	positive regulation of developmental process	GO:0051094
biological_process	inner ear receptor cell differentiation	GO:0060113
biological_process	cartilage development	GO:0051216
biological_process	embryonic hindlimb morphogenesis	GO:0035116
biological_process	kidney morphogenesis	GO:0060993
biological_process	regulation of cell projection organization	GO:0031344
biological_process	embryonic epithelial tube formation	GO:0001838
biological_process	endocrine system development	GO:0035270
biological_process	wound healing	GO:0042060
biological_process	central nervous system neuron development	GO:0021954
biological_process	axon guidance	GO:0007411
biological_process	regulation of neuron differentiation	GO:0045664
biological_process	smooth muscle cell differentiation	GO:0051145
biological_process	limb morphogenesis	GO:0035108
biological_process	outflow tract morphogenesis	GO:0003151
biological_process	protein homotetramerization	GO:0051289
biological_process	telencephalon cell migration	GO:0022029
biological_process	cerebellum development	GO:0021549
biological_process	camera-type eye development	GO:0043010
biological_process	BMP signaling pathway	GO:0030509
biological_process	neuron maturation	GO:0042551
biological_process	oligosaccharide metabolic process	GO:0009311
biological_process	hindbrain morphogenesis	GO:0021575
biological_process	intracellular signal transduction	GO:0035556
biological_process	protein N-linked glycosylation via asparagine	GO:0018279
biological_process	negative regulation of cell differentiation	GO:0045596
biological_process	protein K48-linked ubiquitination	GO:0070936
biological_process	neuron differentiation	GO:0030182
biological_process	acetyl-CoA metabolic process	GO:0006084
biological_process	cell proliferation in forebrain	GO:0021846
biological_process	chondroitin sulfate metabolic process	GO:0030204
biological_process	mesenchymal cell development	GO:0014031
biological_process	ventricular cardiac muscle tissue morphogenesis	GO:0055010
biological_process	cellular response to chemical stimulus	GO:0070887
biological_process	generation of neurons	GO:0048699
biological_process	cell differentiation in hindbrain	GO:0021533
biological_process	kidney epithelium development	GO:0072073
biological_process	ureteric bud development	GO:0001657
biological_process	actin cytoskeleton organization	GO:0030036
biological_process	regulation of glial cell differentiation	GO:0045685
biological_process	mesonephros development	GO:0001823
biological_process	dorsal spinal cord development	GO:0021516
biological_process	forebrain regionalization	GO:0021871
biological_process	regulation of organelle organization	GO:0033043
biological_process	neural crest cell differentiation	GO:0014033
biological_process	acyl-CoA biosynthetic process	GO:0071616
biological_process	growth	GO:0040007
biological_process	epithelial cell differentiation	GO:0030855
biological_process	cell fate specification	GO:0001708
biological_process	regulation of Rho GTPase activity	GO:0032319
biological_process	endochondral bone morphogenesis	GO:0060350
biological_process	cell fate commitment involved in formation of primary germ layer	GO:0060795
biological_process	cellular response to peptide hormone stimulus	GO:0071375
biological_process	neuron projection development	GO:0031175
biological_process	glandular epithelial cell differentiation	GO:0002067
biological_process	cellular response to external stimulus	GO:0071496
biological_process	regulation of organ morphogenesis	GO:2000027
biological_process	regulation of Wnt receptor signaling pathway	GO:0030111
biological_process	Schwann cell differentiation	GO:0014037
biological_process	regionalization	GO:0003002
biological_process	positive regulation of transmembrane receptor protein serine/threonine kinase signaling pathway	GO:0090100
biological_process	cell morphogenesis involved in differentiation	GO:0000904
biological_process	cell development	GO:0048468
biological_process	apoptotic process	GO:0006915
biological_process	regulation of mitochondrial membrane permeability	GO:0046902
biological_process	muscle filament sliding	GO:0030049
biological_process	regulation of chondrocyte differentiation	GO:0032330
biological_process	cell cycle	GO:0007049
biological_process	dopamine receptor signaling pathway	GO:0007212
biological_process	regulation of establishment of protein localization to plasma membrane	GO:0090003
biological_process	neuron migration	GO:0001764
biological_process	neurotrophin TRK receptor signaling pathway	GO:0048011
biological_process	myelination	GO:0042552
biological_process	SRP-dependent cotranslational protein targeting to membrane	GO:0006614
biological_process	axon guidance	GO:0007411
biological_process	nuclear-transcribed mRNA catabolic process, nonsense-mediated decay	GO:0000184
biological_process	translational elongation	GO:0006414
biological_process	translational termination	GO:0006415
biological_process	viral transcription	GO:0019083
biological_process	epidermal growth factor receptor signaling pathway	GO:0007173
biological_process	response to drug	GO:0042493
biological_process	translational initiation	GO:0006413
biological_process	negative regulation of neuron projection development	GO:0010977
biological_process	negative regulation of cell proliferation	GO:0008285
biological_process	negative regulation of neuron apoptotic process	GO:0043524
biological_process	regulation of microtubule polymerization	GO:0031113
biological_process	negative regulation of cell growth	GO:0030308
biological_process	Fc-epsilon receptor signaling pathway	GO:0038095
biological_process	oxidation-reduction process	GO:0055114
biological_process	fibroblast growth factor receptor signaling pathway	GO:0008543
biological_process	positive regulation of cell migration	GO:0030335
biological_process	transcription initiation from RNA polymerase II promoter	GO:0006367
biological_process	negative regulation of transcription from RNA polymerase II promoter	GO:0000122
biological_process	peptidyl-tyrosine phosphorylation	GO:0018108
biological_process	regulation of membrane depolarization	GO:0003254
biological_process	cellular response to metal ion	GO:0071248
biological_process	ephrin receptor signaling pathway	GO:0048013
biological_process	positive regulation of apoptotic process	GO:0043065
biological_process	regulation of cell shape	GO:0008360
biological_process	aging	GO:0007568
biological_process	viral entry into host cell	GO:0046718
biological_process	innate immune response	GO:0045087
biological_process	protein oligomerization	GO:0051259
biological_process	insulin receptor signaling pathway	GO:0008286
biological_process	synaptic transmission	GO:0007268
biological_process	negative regulation of ion transport	GO:0043271
biological_process	small molecule metabolic process	GO:0044281
biological_process	adherens junction organization	GO:0034332
biological_process	negative regulation of apoptotic process	GO:0043066
biological_process	energy reserve metabolic process	GO:0006112
biological_process	negative regulation of epithelial cell proliferation	GO:0050680
biological_process	activation of MAPKK activity	GO:0000186
biological_process	cellular response to stress	GO:0033554
biological_process	dendrite morphogenesis	GO:0048813
biological_process	protein import into nucleus, translocation	GO:0000060
biological_process	cellular response to glucose stimulus	GO:0071333
biological_process	positive regulation of phosphatidylinositol 3-kinase cascade	GO:0014068
biological_process	negative regulation of axonogenesis	GO:0050771
biological_process	positive regulation of hydrolase activity	GO:0051345
biological_process	negative regulation of protein polymerization	GO:0032272
biological_process	intracellular protein transport	GO:0006886
biological_process	positive regulation of cytoskeleton organization	GO:0051495
biological_process	positive regulation of neuron projection development	GO:0010976
biological_process	alpha-amino acid metabolic process	GO:1901605
biological_process	platelet activation	GO:0030168
biological_process	cell junction assembly	GO:0034329
biological_process	regulation of translational initiation	GO:0006446
biological_process	glucose metabolic process	GO:0006006
biological_process	G2/M transition of mitotic cell cycle	GO:0000086
biological_process	brain development	GO:0007420
biological_process	cellular aldehyde metabolic process	GO:0006081
biological_process	response to organic nitrogen	GO:0010243
biological_process	developmental growth	GO:0048589
biological_process	response to cadmium ion	GO:0046686
biological_process	regulation of potassium ion transport	GO:0043266
biological_process	positive regulation of cellular component organization	GO:0051130
biological_process	positive regulation of protein kinase activity	GO:0045860
biological_process	axon regeneration	GO:0031103
biological_process	MAPK cascade	GO:0000165
biological_process	negative regulation of extrinsic apoptotic signaling pathway	GO:2001237
biological_process	organonitrogen compound catabolic process	GO:1901565
biological_process	platelet degranulation	GO:0002576
biological_process	negative regulation of transcription, DNA-dependent	GO:0045892
biological_process	Fc-gamma receptor signaling pathway involved in phagocytosis	GO:0038096
biological_process	virus-host interaction	GO:0019048
biological_process	positive regulation of proteasomal ubiquitin-dependent protein catabolic process	GO:0032436
biological_process	phosphatidylinositol-mediated signaling	GO:0048015
biological_process	response to hydrogen peroxide	GO:0042542
biological_process	negative regulation of microtubule polymerization or depolymerization	GO:0031111
biological_process	regulation of focal adhesion assembly	GO:0051893
biological_process	regulation of protein complex assembly	GO:0043254
biological_process	response to peptide hormone stimulus	GO:0043434
biological_process	response to organic cyclic compound	GO:0014070
biological_process	intrinsic apoptotic signaling pathway in response to oxidative stress	GO:0008631
biological_process	cell death	GO:0008219
biological_process	oligodendrocyte development	GO:0014003
biological_process	regulation of extent of cell growth	GO:0061387
biological_process	regulation of extrinsic apoptotic signaling pathway in absence of ligand	GO:2001239
biological_process	epithelium development	GO:0060429
biological_process	positive regulation of protein kinase B signaling cascade	GO:0051897
biological_process	leukocyte migration	GO:0050900
biological_process	positive regulation of transcription, DNA-dependent	GO:0045893
biological_process	branched-chain amino acid metabolic process	GO:0009081
biological_process	synapse organization	GO:0050808
biological_process	regulation of protein import into nucleus	GO:0042306
biological_process	endothelial cell migration	GO:0043542
biological_process	phosphatidylinositol biosynthetic process	GO:0006661
biological_process	Ras protein signal transduction	GO:0007265
biological_process	intracellular transport	GO:0046907
biological_process	negative regulation of cell-matrix adhesion	GO:0001953
biological_process	regulation of actin cytoskeleton organization	GO:0032956
biological_process	response to nutrient	GO:0007584
biological_process	behavioral fear response	GO:0001662
biological_process	glycolysis	GO:0006096
biological_process	glycosaminoglycan biosynthetic process	GO:0006024
biological_process	positive regulation of transcription from RNA polymerase II promoter	GO:0045944
biological_process	response to calcium ion	GO:0051592
biological_process	regulation of establishment of protein localization to plasma membrane	GO:0090003
biological_process	regulation of insulin secretion	GO:0050796
biological_process	cell proliferation	GO:0008283
biological_process	regulation of cysteine-type endopeptidase activity involved in apoptotic process	GO:0043281
biological_process	regulation of ion transmembrane transport	GO:0034765
biological_process	regulation of smooth muscle cell proliferation	GO:0048660
biological_process	regulation of axonogenesis	GO:0050770
biological_process	positive regulation of protein insertion into mitochondrial membrane involved in apoptotic signaling pathway	GO:1900740
biological_process	nucleotide-sugar metabolic process	GO:0009225
biological_process	negative regulation of developmental growth	GO:0048640
biological_process	glycogen biosynthetic process	GO:0005978
biological_process	cellular response to hormone stimulus	GO:0032870
biological_process	cellular component disassembly	GO:0022411
biological_process	cyclic nucleotide catabolic process	GO:0009214
biological_process	response to interleukin-6	GO:0070741
biological_process	cytokine-mediated signaling pathway	GO:0019221
biological_process	establishment of cell polarity	GO:0030010
biological_process	axon extension	GO:0048675
biological_process	protein homotetramerization	GO:0051289
biological_process	regulation of epidermal growth factor receptor signaling pathway	GO:0042058
biological_process	negative regulation of nucleocytoplasmic transport	GO:0046823
biological_process	microtubule cytoskeleton organization	GO:0000226
biological_process	cellular catabolic process	GO:0044248
biological_process	negative regulation of cellular component movement	GO:0051271
biological_process	cellular response to cytokine stimulus	GO:0071345
biological_process	alcohol metabolic process	GO:0006066
biological_process	response to vitamin D	GO:0033280
biological_process	small molecule catabolic process	GO:0044282
biological_process	regulation of binding	GO:0051098
biological_process	macromolecular complex subunit organization	GO:0043933
biological_process	reactive oxygen species metabolic process	GO:0072593
biological_process	protein N-linked glycosylation via asparagine	GO:0018279
biological_process	antigen processing and presentation of peptide antigen	GO:0048002
biological_process	regulation of synaptic transmission	GO:0050804
biological_process	regulation of endothelial cell proliferation	GO:0001936
biological_process	response to abiotic stimulus	GO:0009628
biological_process	negative regulation of cell morphogenesis involved in differentiation	GO:0010771
biological_process	wound healing	GO:0042060
biological_process	regulation of cellular carbohydrate catabolic process	GO:0043471
biological_process	positive regulation of MAP kinase activity	GO:0043406
biological_process	DNA catabolic process	GO:0006308
biological_process	negative regulation of mitotic cell cycle phase transition	GO:1901991
biological_process	purine nucleotide catabolic process	GO:0006195
biological_process	gluconeogenesis	GO:0006094
biological_process	interferon-gamma-mediated signaling pathway	GO:0060333
biological_process	regulation of calcium ion transport	GO:0051924
biological_process	'de novo' posttranslational protein folding	GO:0051084
biological_process	cell-type specific apoptotic process	GO:0097285
biological_process	response to hypoxia	GO:0001666
biological_process	cellular component disassembly involved in execution phase of apoptosis	GO:0006921
biological_process	actin filament capping	GO:0051693
biological_process	cellular metal ion homeostasis	GO:0006875
biological_process	cellular response to transforming growth factor beta stimulus	GO:0071560
biological_process	protein K48-linked ubiquitination	GO:0070936
biological_process	negative regulation of locomotion	GO:0040013
biological_process	monosaccharide biosynthetic process	GO:0046364
biological_process	nucleobase metabolic process	GO:0009112
biological_process	cardiac ventricle morphogenesis	GO:0003208
biological_process	glutathione metabolic process	GO:0006749
biological_process	regulation of protein tyrosine kinase activity	GO:0061097
biological_process	vesicle organization	GO:0016050
biological_process	histone ubiquitination	GO:0016574
biological_process	cellular response to organic cyclic compound	GO:0071407
biological_process	regulation of cell adhesion	GO:0030155
biological_process	T cell receptor signaling pathway	GO:0050852
biological_process	telomere maintenance via semi-conservative replication	GO:0032201
biological_process	actin cytoskeleton organization	GO:0030036
biological_process	learning	GO:0007612
biological_process	membrane organization	GO:0061024
biological_process	negative regulation of intracellular protein transport	GO:0090317
biological_process	negative regulation of epithelial cell migration	GO:0010633
biological_process	T cell homeostasis	GO:0043029
biological_process	regulation of osteoblast differentiation	GO:0045667
biological_process	regulation of cardiac muscle contraction	GO:0055117
biological_process	response to ethanol	GO:0045471
biological_process	regulation of lymphocyte proliferation	GO:0050670
biological_process	neuron projection development	GO:0031175
biological_process	glial cell differentiation	GO:0010001
biological_process	female gonad development	GO:0008585
biological_process	positive regulation of angiogenesis	GO:0045766
biological_process	cellular response to nutrient	GO:0031670
biological_process	regulation of dendritic spine development	GO:0060998
biological_process	glutathione derivative biosynthetic process	GO:1901687
biological_process	carbohydrate derivative catabolic process	GO:1901136
biological_process	gamma-aminobutyric acid signaling pathway	GO:0007214
biological_process	response to copper ion	GO:0046688
biological_process	phosphatidylinositol phosphorylation	GO:0046854
biological_process	positive regulation of cardiac muscle cell proliferation	GO:0060045
biological_process	regulation of dendrite morphogenesis	GO:0048814
biological_process	negative regulation of immune system process	GO:0002683
biological_process	ureteric bud development	GO:0001657
biological_process	regulation of response to stress	GO:0080134
biological_process	regulation of ion homeostasis	GO:2000021
biological_process	monocarboxylic acid transport	GO:0015718
biological_process	positive regulation of developmental process	GO:0051094
biological_process	cellular response to organic nitrogen	GO:0071417
biological_process	response to virus	GO:0009615
biological_process	response to organophosphorus	GO:0046683
biological_process	type I interferon-mediated signaling pathway	GO:0060337
biological_process	negative regulation of cytoskeleton organization	GO:0051494
biological_process	positive regulation of ion transport	GO:0043270
biological_process	positive regulation of neurogenesis	GO:0050769
biological_process	response to DNA damage stimulus	GO:0006974
biological_process	protein ubiquitination involved in ubiquitin-dependent protein catabolic process	GO:0042787
biological_process	negative regulation of canonical Wnt receptor signaling pathway	GO:0090090
biological_process	negative regulation of biosynthetic process	GO:0009890
biological_process	cell cycle arrest	GO:0007050
biological_process	histone modification	GO:0016570
biological_process	regulation of mitochondrial membrane potential	GO:0051881
biological_process	regulation of protein depolymerization	GO:1901879
biological_process	lipid biosynthetic process	GO:0008610
biological_process	regulation of chemotaxis	GO:0050920
biological_process	limbic system development	GO:0021761
biological_process	regulation of synaptic transmission, GABAergic	GO:0032228
biological_process	base-excision repair	GO:0006284
biological_process	regulation of stress fiber assembly	GO:0051492
biological_process	cell-cell junction assembly	GO:0007043
biological_process	response to unfolded protein	GO:0006986
biological_process	endocytosis	GO:0006897
biological_process	ovulation cycle process	GO:0022602
biological_process	extracellular matrix organization	GO:0030198
biological_process	response to glucocorticoid stimulus	GO:0051384
biological_process	response to temperature stimulus	GO:0009266
biological_process	cellular protein complex assembly	GO:0043623
biological_process	coagulation	GO:0050817
biological_process	positive regulation of macromolecule metabolic process	GO:0010604
biological_process	positive regulation of cell-substrate adhesion	GO:0010811
biological_process	negative regulation of cell communication	GO:0010648
biological_process	cellular polysaccharide catabolic process	GO:0044247
biological_process	extrinsic apoptotic signaling pathway via death domain receptors	GO:0008625
biological_process	sulfur compound metabolic process	GO:0006790
biological_process	membrane depolarization	GO:0051899
biological_process	collagen metabolic process	GO:0032963
biological_process	carboxylic acid biosynthetic process	GO:0046394
biological_process	glial cell proliferation	GO:0014009
biological_process	negative regulation of cyclin-dependent protein serine/threonine kinase activity	GO:0045736
biological_process	phospholipid dephosphorylation	GO:0046839
biological_process	olfactory bulb development	GO:0021772
biological_process	regulation of polysaccharide biosynthetic process	GO:0032885
biological_process	response to pain	GO:0048265
biological_process	regulation of glycogen metabolic process	GO:0070873
biological_process	endosomal transport	GO:0016197
biological_process	G1/S transition of mitotic cell cycle	GO:0000082
biological_process	negative regulation of cellular response to growth factor stimulus	GO:0090288
biological_process	antigen processing and presentation of exogenous antigen	GO:0019884
biological_process	muscle cell differentiation	GO:0042692
biological_process	nuclear envelope organization	GO:0006998
biological_process	pigment biosynthetic process	GO:0046148
biological_process	negative regulation of protein modification process	GO:0031400
biological_process	forebrain development	GO:0030900
biological_process	myeloid cell differentiation	GO:0030099
biological_process	regulation of nucleobase-containing compound metabolic process	GO:0019219
biological_process	protein localization to nucleus	GO:0034504
biological_process	neuron migration	GO:0001764
biological_process	learning or memory	GO:0007611
biological_process	fatty acid catabolic process	GO:0009062
biological_process	synaptic vesicle localization	GO:0097479
biological_process	cellular response to cAMP	GO:0071320
biological_process	positive regulation of intrinsic apoptotic signaling pathway	GO:2001244
biological_process	prostate gland development	GO:0030850
biological_process	regulation of phospholipase activity	GO:0010517
biological_process	regulation of striated muscle cell differentiation	GO:0051153
biological_process	negative regulation of catalytic activity	GO:0043086
biological_process	cholesterol biosynthetic process	GO:0006695
biological_process	regulation of neuronal synaptic plasticity	GO:0048168
biological_process	coenzyme metabolic process	GO:0006732
biological_process	positive regulation of epithelial cell proliferation	GO:0050679
biological_process	system process	GO:0003008
biological_process	organic hydroxy compound biosynthetic process	GO:1901617
biological_process	response to acid	GO:0001101
biological_process	negative regulation of response to stimulus	GO:0048585
biological_process	regulation of vesicle-mediated transport	GO:0060627
biological_process	response to fluid shear stress	GO:0034405
biological_process	JAK-STAT cascade involved in growth hormone signaling pathway	GO:0060397
biological_process	negative regulation of phosphate metabolic process	GO:0045936
biological_process	fatty acid metabolic process	GO:0006631
biological_process	regulation of synapse structure and activity	GO:0050803
biological_process	JAK-STAT cascade	GO:0007259
biological_process	cellular response to reactive oxygen species	GO:0034614
biological_process	neuron projection morphogenesis	GO:0048812
biological_process	regulation of intracellular protein kinase cascade	GO:0010627
biological_process	T cell proliferation	GO:0042098
biological_process	response to starvation	GO:0042594
biological_process	positive regulation of apoptotic signaling pathway	GO:2001235
biological_process	locomotory behavior	GO:0007626
biological_process	second-messenger-mediated signaling	GO:0019932
biological_process	regulation of nucleocytoplasmic transport	GO:0046822
biological_process	actin filament polymerization	GO:0030041
biological_process	cofactor metabolic process	GO:0051186
biological_process	striated muscle cell development	GO:0055002
biological_process	amino acid transport	GO:0006865
biological_process	purine ribonucleotide metabolic process	GO:0009150
biological_process	regulation of smooth muscle cell migration	GO:0014910
biological_process	regulation of filopodium assembly	GO:0051489
biological_process	negative regulation of signaling	GO:0023057
biological_process	regulation of heart rate	GO:0002027
biological_process	transcription-coupled nucleotide-excision repair	GO:0006283
biological_process	anatomical structure maturation	GO:0071695
biological_process	negative regulation of viral genome replication	GO:0045071
biological_process	telencephalon cell migration	GO:0022029
biological_process	protein dephosphorylation	GO:0006470
biological_process	regulation of epithelial to mesenchymal transition	GO:0010717
biological_process	response to interferon-gamma	GO:0034341
biological_process	platelet-derived growth factor receptor signaling pathway	GO:0048008
biological_process	phosphorus metabolic process	GO:0006793
biological_process	negative regulation of organelle organization	GO:0010639
biological_process	angiogenesis	GO:0001525
biological_process	organonitrogen compound biosynthetic process	GO:1901566
biological_process	positive regulation of protein polymerization	GO:0032273
biological_process	heart contraction	GO:0060047
biological_process	maintenance of location	GO:0051235
biological_process	cellular nitrogen compound metabolic process	GO:0034641
biological_process	sensory perception of pain	GO:0019233
biological_process	negative regulation of muscle cell apoptotic process	GO:0010656
biological_process	central nervous system projection neuron axonogenesis	GO:0021952
biological_process	regulation of androgen receptor signaling pathway	GO:0060765
biological_process	response to epidermal growth factor stimulus	GO:0070849
biological_process	positive regulation of cation channel activity	GO:2001259
biological_process	hemostasis	GO:0007599
biological_process	response to endoplasmic reticulum stress	GO:0034976
biological_process	homophilic cell adhesion	GO:0007156
biological_process	axon guidance	GO:0007411
biological_process	protein homooligomerization	GO:0051260
biological_process	chromatin modification	GO:0016568
biological_process	protein transport	GO:0015031
biological_process	regulation of cellular response to stress	GO:0080135
biological_process	adult walking behavior	GO:0007628
biological_process	synaptic transmission	GO:0007268
biological_process	regulation of focal adhesion assembly	GO:0051893
biological_process	glycosaminoglycan catabolic process	GO:0006027
biological_process	response to hydrogen peroxide	GO:0042542
biological_process	Wnt receptor signaling pathway	GO:0016055
biological_process	gamma-aminobutyric acid signaling pathway	GO:0007214
biological_process	negative regulation of axon extension	GO:0030517
biological_process	memory	GO:0007613
biological_process	positive regulation of axonogenesis	GO:0050772
biological_process	nuclear envelope organization	GO:0006998
biological_process	vesicle docking involved in exocytosis	GO:0006904
biological_process	regulation of neurotransmitter secretion	GO:0046928
biological_process	regulation of Rho protein signal transduction	GO:0035023
biological_process	coenzyme metabolic process	GO:0006732
biological_process	regulation of glucose transport	GO:0010827
biological_process	neuron recognition	GO:0008038
biological_process	protein oligomerization	GO:0051259
biological_process	virus-host interaction	GO:0019048
biological_process	central nervous system development	GO:0007417
biological_process	cellular response to vascular endothelial growth factor stimulus	GO:0035924
biological_process	nervous system development	GO:0007399
biological_process	morphogenesis of an epithelial sheet	GO:0002011
biological_process	mRNA splicing, via spliceosome	GO:0000398
biological_process	calcium-dependent cell-cell adhesion	GO:0016339
biological_process	positive regulation of intrinsic apoptotic signaling pathway	GO:2001244
biological_process	negative regulation of canonical Wnt receptor signaling pathway	GO:0090090
biological_process	organelle organization	GO:0006996
biological_process	cell projection assembly	GO:0030031
biological_process	cytoplasmic transport	GO:0016482
biological_process	positive regulation of developmental growth	GO:0048639
biological_process	regulation of intracellular transport	GO:0032386
biological_process	heterocycle biosynthetic process	GO:0018130
biological_process	neurotrophin TRK receptor signaling pathway	GO:0048011
biological_process	intracellular transport	GO:0046907
biological_process	inner ear receptor cell development	GO:0060119
biological_process	regulation of mitochondrial membrane potential	GO:0051881
biological_process	acyl-CoA biosynthetic process	GO:0071616
biological_process	cochlea development	GO:0090102
biological_process	cytokinesis	GO:0000910
biological_process	base-excision repair	GO:0006284
biological_process	cilium organization	GO:0044782
biological_process	cell cycle	GO:0007049
biological_process	glutamate receptor signaling pathway	GO:0007215
biological_process	cellular nitrogen compound biosynthetic process	GO:0044271
biological_process	2'-deoxyribonucleotide metabolic process	GO:0009394
biological_process	melanosome localization	GO:0032400
biological_process	protein modification by small protein conjugation or removal	GO:0070647
biological_process	nitric oxide metabolic process	GO:0046209
biological_process	synaptic vesicle exocytosis	GO:0016079
biological_process	peptidyl-threonine modification	GO:0018210
biological_process	positive regulation of protein catabolic process	GO:0045732
biological_process	protein localization to membrane	GO:0072657
biological_process	intracellular protein transport	GO:0006886
biological_process	sprouting angiogenesis	GO:0002040
biological_process	regulation of endothelial cell apoptotic process	GO:2000351
biological_process	Fc-gamma receptor signaling pathway involved in phagocytosis	GO:0038096
biological_process	cilium morphogenesis	GO:0060271
biological_process	rRNA processing	GO:0006364
biological_process	mRNA splicing, via spliceosome	GO:0000398
biological_process	translational elongation	GO:0006414
biological_process	SRP-dependent cotranslational protein targeting to membrane	GO:0006614
biological_process	nuclear-transcribed mRNA catabolic process, nonsense-mediated decay	GO:0000184
biological_process	mitotic cell cycle	GO:0000278
biological_process	cilium assembly	GO:0042384
biological_process	DNA repair	GO:0006281
biological_process	translational termination	GO:0006415
biological_process	protein transport	GO:0015031
biological_process	intracellular protein transport	GO:0006886
biological_process	viral reproduction	GO:0016032
biological_process	positive regulation of ubiquitin-protein ligase activity involved in mitotic cell cycle	GO:0051437
biological_process	protein polyubiquitination	GO:0000209
biological_process	anaphase-promoting complex-dependent proteasomal ubiquitin-dependent protein catabolic process	GO:0031145
biological_process	negative regulation of ubiquitin-protein ligase activity involved in mitotic cell cycle	GO:0051436
biological_process	protein localization to organelle	GO:0033365
biological_process	translational initiation	GO:0006413
biological_process	RNA splicing	GO:0008380
biological_process	translation	GO:0006412
biological_process	protein folding	GO:0006457
biological_process	ER to Golgi vesicle-mediated transport	GO:0006888
biological_process	viral transcription	GO:0019083
biological_process	Golgi organization	GO:0007030
biological_process	nucleobase-containing compound biosynthetic process	GO:0034654
biological_process	transcription elongation from RNA polymerase II promoter	GO:0006368
biological_process	G2/M transition of mitotic cell cycle	GO:0000086
biological_process	ribonucleoprotein complex assembly	GO:0022618
biological_process	transcription from RNA polymerase III promoter	GO:0006383
biological_process	exonucleolytic nuclear-transcribed mRNA catabolic process involved in deadenylation-dependent decay	GO:0043928
biological_process	DNA-dependent DNA replication	GO:0006261
biological_process	regulation of translation	GO:0006417
biological_process	mRNA transport	GO:0051028
biological_process	cell cycle arrest	GO:0007050
biological_process	mRNA processing	GO:0006397
biological_process	protein K11-linked ubiquitination	GO:0070979
biological_process	nucleocytoplasmic transport	GO:0006913
biological_process	protein N-linked glycosylation via asparagine	GO:0018279
biological_process	cytoplasmic transport	GO:0016482
biological_process	ubiquitin-dependent protein catabolic process	GO:0006511
biological_process	nuclear export	GO:0051168
biological_process	tRNA aminoacylation for protein translation	GO:0006418
biological_process	histone acetylation	GO:0016573
biological_process	centrosome duplication	GO:0051298
biological_process	activation of signaling protein activity involved in unfolded protein response	GO:0006987
biological_process	DNA recombination	GO:0006310
biological_process	DNA replication	GO:0006260
biological_process	protein targeting	GO:0006605
biological_process	virus-host interaction	GO:0019048
biological_process	nucleotide-sugar metabolic process	GO:0009225
biological_process	retrograde vesicle-mediated transport, Golgi to ER	GO:0006890
biological_process	post-Golgi vesicle-mediated transport	GO:0006892
biological_process	endosomal transport	GO:0016197
biological_process	protein ubiquitination	GO:0016567
biological_process	coenzyme biosynthetic process	GO:0009108
biological_process	small molecule metabolic process	GO:0044281
biological_process	tRNA modification	GO:0006400
biological_process	vesicle targeting, to, from or within Golgi	GO:0048199
biological_process	positive regulation of viral transcription	GO:0050434
biological_process	histone ubiquitination	GO:0016574
biological_process	double-strand break repair via homologous recombination	GO:0000724
biological_process	telomere maintenance via telomere lengthening	GO:0010833
biological_process	tRNA processing	GO:0008033
biological_process	mRNA metabolic process	GO:0016071
biological_process	nucleotide metabolic process	GO:0009117
biological_process	spliceosomal complex assembly	GO:0000245
biological_process	mRNA 3'-end processing	GO:0031124
biological_process	transcription-coupled nucleotide-excision repair	GO:0006283
biological_process	microtubule-based transport	GO:0010970
biological_process	RNA export from nucleus	GO:0006405
biological_process	transcription initiation from RNA polymerase I promoter	GO:0006361
biological_process	ribosomal small subunit biogenesis	GO:0042274
biological_process	cell cycle phase	GO:0022403
biological_process	G1/S transition of mitotic cell cycle	GO:0000082
biological_process	DNA damage response, signal transduction by p53 class mediator resulting in cell cycle arrest	GO:0006977
biological_process	termination of RNA polymerase II transcription	GO:0006369
biological_process	DNA-dependent transcription, elongation	GO:0006354
biological_process	7-methylguanosine RNA capping	GO:0009452
biological_process	chromosome segregation	GO:0007059
biological_process	autophagic vacuole assembly	GO:0000045
biological_process	mitotic spindle assembly checkpoint	GO:0007094
biological_process	centrosome organization	GO:0051297
biological_process	protein dephosphorylation	GO:0006470
biological_process	protein monoubiquitination	GO:0006513
biological_process	organonitrogen compound metabolic process	GO:1901564
biological_process	mitochondrial membrane organization	GO:0007006
biological_process	regulation of proteasomal ubiquitin-dependent protein catabolic process	GO:0032434
biological_process	ribosome biogenesis	GO:0042254
biological_process	gluconeogenesis	GO:0006094
biological_process	regulation of primary metabolic process	GO:0080090
biological_process	establishment of protein localization to organelle	GO:0072594
biological_process	cellular protein complex assembly	GO:0043623
biological_process	proteasomal protein catabolic process	GO:0010498
biological_process	antigen processing and presentation of exogenous peptide antigen via MHC class II	GO:0019886
biological_process	vacuolar transport	GO:0007034
biological_process	C-terminal protein lipidation	GO:0006501
biological_process	modification-dependent macromolecule catabolic process	GO:0043632
biological_process	cilium organization	GO:0044782
biological_process	negative regulation of cell cycle phase transition	GO:1901988
biological_process	ER-associated protein catabolic process	GO:0030433
biological_process	vesicle coating	GO:0006901
biological_process	energy reserve metabolic process	GO:0006112
biological_process	mitosis	GO:0007067
biological_process	regulation of microtubule cytoskeleton organization	GO:0070507
biological_process	RNA biosynthetic process	GO:0032774
biological_process	cytoplasmic pattern recognition receptor signaling pathway	GO:0002753
biological_process	mitochondrial outer membrane permeabilization	GO:0097345
biological_process	protein complex assembly	GO:0006461
biological_process	RNA modification	GO:0009451
biological_process	long-chain fatty-acyl-CoA metabolic process	GO:0035336
biological_process	cytokinesis	GO:0000910
biological_process	'de novo' posttranslational protein folding	GO:0051084
biological_process	NADP metabolic process	GO:0006739
biological_process	regulation of generation of precursor metabolites and energy	GO:0043467
biological_process	regulation of mitochondrial membrane potential	GO:0051881
biological_process	glycolysis	GO:0006096
biological_process	response to topologically incorrect protein	GO:0035966
biological_process	response to endoplasmic reticulum stress	GO:0034976
biological_process	DNA catabolic process	GO:0006308
biological_process	positive regulation of type I interferon production	GO:0032481
biological_process	mitochondrion organization	GO:0007005
biological_process	base-excision repair	GO:0006284
biological_process	mRNA polyadenylation	GO:0006378
biological_process	negative regulation of mitochondrion organization	GO:0010823
biological_process	respiratory electron transport chain	GO:0022904
biological_process	organelle localization	GO:0051640
biological_process	protein K48-linked ubiquitination	GO:0070936
biological_process	2'-deoxyribonucleotide metabolic process	GO:0009394
biological_process	positive regulation of autophagy	GO:0010508
biological_process	microtubule-based process	GO:0007017
biological_process	aerobic respiration	GO:0009060
biological_process	peptidyl-lysine modification	GO:0018205
biological_process	regulation of glucose metabolic process	GO:0010906
biological_process	ATP catabolic process	GO:0006200
biological_process	protein targeting to mitochondrion	GO:0006626
biological_process	protein modification by small protein removal	GO:0070646
biological_process	mitochondrial RNA metabolic process	GO:0000959
biological_process	termination of RNA polymerase I transcription	GO:0006363
biological_process	GPI anchor biosynthetic process	GO:0006506
biological_process	cell cycle	GO:0007049
biological_process	chromatin modification	GO:0016568
biological_process	negative regulation of cellular macromolecule biosynthetic process	GO:2000113
biological_process	DNA-dependent transcription, termination	GO:0006353
biological_process	meiosis	GO:0007126
biological_process	regulation of TOR signaling cascade	GO:0032006
biological_process	regulation of mRNA splicing, via spliceosome	GO:0048024
biological_process	nucleoside biosynthetic process	GO:0009163
biological_process	regulation of protein export from nucleus	GO:0046825
biological_process	ncRNA metabolic process	GO:0034660
biological_process	protein deubiquitination	GO:0016579
biological_process	regulation of cell cycle process	GO:0010564
biological_process	mitochondrial electron transport, NADH to ubiquinone	GO:0006120
biological_process	regulation of transcription, DNA-dependent	GO:0006355
biological_process	homophilic cell adhesion	GO:0007156
biological_process	respiratory electron transport chain	GO:0022904
biological_process	ATP catabolic process	GO:0006200
biological_process	neurotrophin TRK receptor signaling pathway	GO:0048011
biological_process	negative regulation of neuron apoptotic process	GO:0043524
biological_process	translation	GO:0006412
biological_process	organelle organization	GO:0006996
biological_process	cellular protein localization	GO:0034613
biological_process	epidermal growth factor receptor signaling pathway	GO:0007173
biological_process	protein transport	GO:0015031
biological_process	positive regulation of Ras GTPase activity	GO:0032320
biological_process	regulation of axonogenesis	GO:0050770
biological_process	regulation of Rho GTPase activity	GO:0032319
biological_process	neuron projection morphogenesis	GO:0048812
biological_process	protein complex assembly	GO:0006461
biological_process	G2/M transition of mitotic cell cycle	GO:0000086
biological_process	intracellular transport	GO:0046907
biological_process	positive regulation of neurogenesis	GO:0050769
biological_process	histone modification	GO:0016570
biological_process	protein localization to membrane	GO:0072657
biological_process	negative regulation of axon extension	GO:0030517
biological_process	establishment of chromosome localization	GO:0051303
biological_process	cerebral cortex development	GO:0021987
biological_process	negative regulation of axonogenesis	GO:0050771
biological_process	positive regulation of mitochondrion organization	GO:0010822
biological_process	positive regulation of cell projection organization	GO:0031346
biological_process	protein modification by small protein removal	GO:0070646
biological_process	Golgi organization	GO:0007030
biological_process	microtubule cytoskeleton organization	GO:0000226
biological_process	protein polyubiquitination	GO:0000209
biological_process	antigen processing and presentation of exogenous peptide antigen via MHC class II	GO:0019886
biological_process	purine ribonucleotide catabolic process	GO:0009154
biological_process	histone deacetylation	GO:0016575
biological_process	autophagic vacuole assembly	GO:0000045
biological_process	regulation of mitochondrial membrane potential	GO:0051881
biological_process	regulation of Ras protein signal transduction	GO:0046578
biological_process	tricarboxylic acid cycle	GO:0006099
biological_process	cytokinesis	GO:0000910
biological_process	cyclic nucleotide catabolic process	GO:0009214
biological_process	microtubule-based process	GO:0007017
biological_process	ribonucleoprotein complex assembly	GO:0022618
biological_process	regulation of release of cytochrome c from mitochondria	GO:0090199
biological_process	establishment or maintenance of cell polarity	GO:0007163
biological_process	synaptic vesicle exocytosis	GO:0016079
biological_process	regulation of gene expression, epigenetic	GO:0040029
biological_process	mitochondrion organization	GO:0007005
biological_process	energy reserve metabolic process	GO:0006112
biological_process	regulation of neuron projection development	GO:0010975
biological_process	mitochondrial transport	GO:0006839
biological_process	cell cycle arrest	GO:0007050
biological_process	cell projection assembly	GO:0030031
biological_process	insulin receptor signaling pathway	GO:0008286
biological_process	tRNA aminoacylation for protein translation	GO:0006418
biological_process	regulation of DNA repair	GO:0006282
biological_process	protein peptidyl-prolyl isomerization	GO:0000413
biological_process	mitochondrial respiratory chain complex assembly	GO:0033108
biological_process	negative regulation of cell-matrix adhesion	GO:0001953
biological_process	regulation of organelle organization	GO:0033043
biological_process	proteasomal ubiquitin-dependent protein catabolic process	GO:0043161
biological_process	protein autoubiquitination	GO:0051865
biological_process	purine ribonucleoside triphosphate metabolic process	GO:0009205
biological_process	negative regulation of transforming growth factor beta receptor signaling pathway	GO:0030512
biological_process	cell morphogenesis involved in neuron differentiation	GO:0048667
biological_process	glucose metabolic process	GO:0006006
biological_process	cofactor metabolic process	GO:0051186
biological_process	vesicle-mediated transport	GO:0016192
biological_process	regulation of vesicle-mediated transport	GO:0060627
biological_process	mitosis	GO:0007067
biological_process	establishment of protein localization	GO:0045184
biological_process	central nervous system neuron axonogenesis	GO:0021955
biological_process	regulation of focal adhesion assembly	GO:0051893
biological_process	regulation of membrane potential	GO:0042391
biological_process	axon cargo transport	GO:0008088
biological_process	regulation of mitochondrial membrane permeability	GO:0046902
biological_process	protein homooligomerization	GO:0051260
biological_process	Golgi organization	GO:0007030
biological_process	mRNA splicing, via spliceosome	GO:0000398
biological_process	protein localization to organelle	GO:0033365
biological_process	protein transport	GO:0015031
biological_process	homophilic cell adhesion	GO:0007156
biological_process	regulation of alternative mRNA splicing, via spliceosome	GO:0000381
biological_process	regulation of cellular response to stress	GO:0080135
biological_process	regulation of Wnt receptor signaling pathway	GO:0030111
biological_process	adherens junction organization	GO:0034332
biological_process	intracellular protein transport	GO:0006886
biological_process	DNA replication initiation	GO:0006270
biological_process	neurotrophin TRK receptor signaling pathway	GO:0048011
biological_process	GTP catabolic process	GO:0006184
biological_process	viral reproductive process	GO:0022415
biological_process	morphogenesis of an epithelial sheet	GO:0002011
biological_process	canonical Wnt receptor signaling pathway	GO:0060070
biological_process	vacuole organization	GO:0007033
biological_process	vesicle-mediated transport	GO:0016192
biological_process	NADP metabolic process	GO:0006739
biological_process	proteoglycan metabolic process	GO:0006029
biological_process	posttranscriptional regulation of gene expression	GO:0010608
biological_process	translational termination	GO:0006415
biological_process	Ras protein signal transduction	GO:0007265
biological_process	protein N-linked glycosylation via asparagine	GO:0018279
biological_process	pyrimidine nucleoside triphosphate metabolic process	GO:0009147
biological_process	early endosome to late endosome transport	GO:0045022
biological_process	cellular protein modification process	GO:0006464
biological_process	regulation of small GTPase mediated signal transduction	GO:0051056
biological_process	cilium assembly	GO:0042384
biological_process	regulation of metabolic process	GO:0019222
biological_process	regulation of cell morphogenesis	GO:0022604
biological_process	primary neural tube formation	GO:0014020
biological_process	autophagy	GO:0006914
biological_process	endosome to lysosome transport	GO:0008333
biological_process	nuclear envelope organization	GO:0006998
biological_process	regulation of protein oligomerization	GO:0032459
biological_process	peptidyl-lysine modification	GO:0018205
biological_process	regulation of neuron projection development	GO:0010975
biological_process	cotranslational protein targeting to membrane	GO:0006613
biological_process	protein targeting to ER	GO:0045047
biological_process	response to epidermal growth factor stimulus	GO:0070849
biological_process	nucleocytoplasmic transport	GO:0006913
biological_process	vacuolar transport	GO:0007034
biological_process	adult walking behavior	GO:0007628
biological_process	dephosphorylation	GO:0016311
biological_process	organic substance biosynthetic process	GO:1901576
biological_process	covalent chromatin modification	GO:0016569
cellular_component	cytosol	GO:0005829
cellular_component	Golgi membrane	GO:0000139
cellular_component	nucleoplasm	GO:0005654
cellular_component	Golgi apparatus	GO:0005794
cellular_component	cytosolic large ribosomal subunit	GO:0022625
cellular_component	mitochondrion	GO:0005739
cellular_component	mitochondrial inner membrane	GO:0005743
cellular_component	cytosolic small ribosomal subunit	GO:0022627
cellular_component	perinuclear region of cytoplasm	GO:0048471
cellular_component	Golgi cisterna membrane	GO:0032580
cellular_component	nucleolus	GO:0005730
cellular_component	mitochondrial matrix	GO:0005759
cellular_component	spindle	GO:0005819
cellular_component	cis-Golgi network	GO:0005801
cellular_component	axon	GO:0030424
cellular_component	microtubule organizing center part	GO:0044450
cellular_component	cytoplasmic microtubule	GO:0005881
cellular_component	endoplasmic reticulum membrane	GO:0005789
cellular_component	cell leading edge	GO:0031252
cellular_component	postsynaptic membrane	GO:0045211
cellular_component	endoplasmic reticulum	GO:0005783
cellular_component	organelle outer membrane	GO:0031968
cellular_component	nuclear matrix	GO:0016363
cellular_component	peroxisomal membrane	GO:0005778
cellular_component	actin filament	GO:0005884
cellular_component	endosome	GO:0005768
cellular_component	dendrite	GO:0030425
cellular_component	adherens junction	GO:0005912
cellular_component	lipid particle	GO:0005811
cellular_component	endoplasmic reticulum-Golgi intermediate compartment membrane	GO:0033116
cellular_component	macromolecular complex	GO:0032991
cellular_component	intrinsic to plasma membrane	GO:0031226
cellular_component	mitochondrial intermembrane space	GO:0005758
cellular_component	mitochondrial respiratory chain	GO:0005746
cellular_component	nuclear membrane	GO:0031965
cellular_component	cytosol	GO:0005829
cellular_component	nucleus	GO:0005634
cellular_component	endoplasmic reticulum	GO:0005783
cellular_component	mitochondrion	GO:0005739
cellular_component	endoplasmic reticulum membrane	GO:0005789
cellular_component	histone deacetylase complex	GO:0000118
cellular_component	lysosomal membrane	GO:0005765
cellular_component	cytoskeletal part	GO:0044430
cellular_component	microtubule cytoskeleton	GO:0015630
cellular_component	Golgi apparatus	GO:0005794
cellular_component	late endosome membrane	GO:0031902
cellular_component	synapse	GO:0045202
cellular_component	presynaptic membrane	GO:0042734
cellular_component	axon	GO:0030424
cellular_component	lysosomal lumen	GO:0043202
cellular_component	growth cone	GO:0030426
cellular_component	cytoplasm	GO:0005737
cellular_component	postsynaptic density	GO:0014069
cellular_component	autophagic vacuole	GO:0005776
cellular_component	organelle envelope	GO:0031967
cellular_component	dystrophin-associated glycoprotein complex	GO:0016010
cellular_component	PcG protein complex	GO:0031519
cellular_component	peroxisomal membrane	GO:0005778
cellular_component	Golgi apparatus part	GO:0044431
cellular_component	sarcolemma	GO:0042383
cellular_component	adherens junction	GO:0005912
cellular_component	Golgi cisterna membrane	GO:0032580
cellular_component	vesicle	GO:0031982
cellular_component	protein complex	GO:0043234
cellular_component	ER to Golgi transport vesicle	GO:0030134
cellular_component	myelin sheath	GO:0043209
cellular_component	cell junction	GO:0030054
cellular_component	mitochondrial part	GO:0044429
cellular_component	PML body	GO:0016605
cellular_component	sarcoplasmic reticulum	GO:0016529
cellular_component	intracellular organelle lumen	GO:0070013
cellular_component	cytosolic large ribosomal subunit	GO:0022625
cellular_component	cytosol	GO:0005829
cellular_component	mitochondrial ribosome	GO:0005761
cellular_component	synaptic vesicle membrane	GO:0030672
cellular_component	mitochondrial respiratory chain complex I	GO:0005747
cellular_component	mitochondrial inner membrane	GO:0005743
cellular_component	growth cone	GO:0030426
cellular_component	small ribosomal subunit	GO:0015935
cellular_component	neuronal cell body	GO:0043025
cellular_component	proteasome core complex	GO:0005839
cellular_component	mitochondrion	GO:0005739
cellular_component	nucleolus	GO:0005730
cellular_component	axon	GO:0030424
cellular_component	mitochondrial respiratory chain	GO:0005746
cellular_component	neuron projection	GO:0043005
cellular_component	mitochondrial part	GO:0044429
cellular_component	cytosolic small ribosomal subunit	GO:0022627
cellular_component	mitochondrial intermembrane space	GO:0005758
cellular_component	proteasome accessory complex	GO:0022624
cellular_component	alpha-amino-3-hydroxy-5-methyl-4-isoxazolepropionic acid selective glutamate receptor complex	GO:0032281
cellular_component	small nuclear ribonucleoprotein complex	GO:0030532
cellular_component	ribosome	GO:0005840
cellular_component	dendrite	GO:0030425
cellular_component	clathrin adaptor complex	GO:0030131
cellular_component	nucleolar part	GO:0044452
cellular_component	synaptic vesicle	GO:0008021
cellular_component	DNA-directed RNA polymerase II, holoenzyme	GO:0016591
cellular_component	mitochondrial proton-transporting ATP synthase complex	GO:0005753
cellular_component	MLL1 complex	GO:0071339
cellular_component	coated pit	GO:0005905
cellular_component	mitochondrial membrane part	GO:0044455
cellular_component	nucleoplasm	GO:0005654
cellular_component	heterotrimeric G-protein complex	GO:0005834
cellular_component	clathrin-coated endocytic vesicle membrane	GO:0030669
cellular_component	organelle outer membrane	GO:0031968
cellular_component	nuclear membrane	GO:0031965
cellular_component	ribosomal subunit	GO:0044391
cellular_component	gap junction	GO:0005921
cellular_component	nuclear ubiquitin ligase complex	GO:0000152
cellular_component	cytosol	GO:0005829
cellular_component	perinuclear region of cytoplasm	GO:0048471
cellular_component	nucleoplasm	GO:0005654
cellular_component	nucleolus	GO:0005730
cellular_component	Golgi membrane	GO:0000139
cellular_component	dendrite	GO:0030425
cellular_component	mitochondrial matrix	GO:0005759
cellular_component	synapse	GO:0045202
cellular_component	nucleus	GO:0005634
cellular_component	endoplasmic reticulum	GO:0005783
cellular_component	protein complex	GO:0043234
cellular_component	spindle microtubule	GO:0005876
cellular_component	centrosome	GO:0005813
cellular_component	microtubule associated complex	GO:0005875
cellular_component	microtubule	GO:0005874
cellular_component	postsynaptic membrane	GO:0045211
cellular_component	growth cone	GO:0030426
cellular_component	coated pit	GO:0005905
cellular_component	receptor complex	GO:0043235
cellular_component	PcG protein complex	GO:0031519
cellular_component	sarcolemma	GO:0042383
cellular_component	nuclear speck	GO:0016607
cellular_component	nuclear chromatin	GO:0000790
cellular_component	endomembrane system	GO:0012505
cellular_component	lamellipodium	GO:0030027
cellular_component	cell junction	GO:0030054
cellular_component	microtubule cytoskeleton	GO:0015630
cellular_component	main axon	GO:0044304
cellular_component	synaptic vesicle	GO:0008021
cellular_component	lysosome	GO:0005764
cellular_component	axon	GO:0030424
cellular_component	Cul4-RING ubiquitin ligase complex	GO:0080008
cellular_component	Golgi apparatus	GO:0005794
cellular_component	PML body	GO:0016605
cellular_component	heterochromatin	GO:0000792
cellular_component	endosome	GO:0005768
cellular_component	endoplasmic reticulum membrane	GO:0005789
cellular_component	melanosome	GO:0042470
cellular_component	integral to plasma membrane	GO:0005887
cellular_component	ruffle membrane	GO:0032587
cellular_component	cell body	GO:0044297
cellular_component	ionotropic glutamate receptor complex	GO:0008328
cellular_component	membrane raft	GO:0045121
cellular_component	chromosome, telomeric region	GO:0000781
cellular_component	lysosomal lumen	GO:0043202
cellular_component	vesicle coat	GO:0030120
cellular_component	cell-cell adherens junction	GO:0005913
cellular_component	condensed chromosome kinetochore	GO:0000777
cellular_component	clathrin-coated vesicle membrane	GO:0030665
cellular_component	replication fork	GO:0005657
cellular_component	Cajal body	GO:0015030
cellular_component	peroxisomal membrane	GO:0005778
cellular_component	clathrin coat	GO:0030118
cellular_component	nuclear DNA-directed RNA polymerase complex	GO:0055029
cellular_component	macromolecular complex	GO:0032991
cellular_component	adherens junction	GO:0005912
cellular_component	plasma membrane part	GO:0044459
cellular_component	cytoskeleton	GO:0005856
cellular_component	organelle membrane	GO:0031090
cellular_component	neuron part	GO:0097458
cellular_component	dendritic spine	GO:0043197
cellular_component	nuclear periphery	GO:0034399
cellular_component	cell surface	GO:0009986
cellular_component	cell-substrate junction	GO:0030055
cellular_component	Golgi-associated vesicle	GO:0005798
cellular_component	SCF ubiquitin ligase complex	GO:0019005
cellular_component	cytoplasmic vesicle membrane	GO:0030659
cellular_component	neuron projection terminus	GO:0044306
cellular_component	mitochondrial outer membrane	GO:0005741
cellular_component	clathrin-coated vesicle	GO:0030136
cellular_component	Golgi cisterna membrane	GO:0032580
cellular_component	nuclear chromosome part	GO:0044454
cellular_component	cytosolic large ribosomal subunit	GO:0022625
cellular_component	nucleus	GO:0005634
cellular_component	cytosolic small ribosomal subunit	GO:0022627
cellular_component	microtubule	GO:0005874
cellular_component	nuclear heterochromatin	GO:0005720
cellular_component	Golgi cisterna membrane	GO:0032580
cellular_component	myofilament	GO:0036379
cellular_component	actin cytoskeleton	GO:0015629
cellular_component	cytosol	GO:0005829
cellular_component	dendrite	GO:0030425
cellular_component	dendritic spine	GO:0043197
cellular_component	chromatin	GO:0000785
cellular_component	condensed nuclear chromosome	GO:0000794
cellular_component	intracellular organelle lumen	GO:0070013
cellular_component	Golgi apparatus part	GO:0044431
cellular_component	cytosol	GO:0005829
cellular_component	protein complex	GO:0043234
cellular_component	cytosolic large ribosomal subunit	GO:0022625
cellular_component	nucleoplasm	GO:0005654
cellular_component	microtubule	GO:0005874
cellular_component	neuronal cell body	GO:0043025
cellular_component	membrane raft	GO:0045121
cellular_component	axon	GO:0030424
cellular_component	extracellular vesicular exosome	GO:0070062
cellular_component	perinuclear region of cytoplasm	GO:0048471
cellular_component	cell cortex	GO:0005938
cellular_component	neuron projection	GO:0043005
cellular_component	microtubule associated complex	GO:0005875
cellular_component	mitochondrion	GO:0005739
cellular_component	actin cytoskeleton	GO:0015629
cellular_component	SWI/SNF superfamily-type complex	GO:0070603
cellular_component	germ cell nucleus	GO:0043073
cellular_component	integral to plasma membrane	GO:0005887
cellular_component	lipid particle	GO:0005811
cellular_component	Golgi apparatus	GO:0005794
cellular_component	lamellipodium	GO:0030027
cellular_component	melanosome	GO:0042470
cellular_component	histone methyltransferase complex	GO:0035097
cellular_component	cell body	GO:0044297
cellular_component	cytoplasmic microtubule	GO:0005881
cellular_component	cytoskeletal part	GO:0044430
cellular_component	replication fork	GO:0005657
cellular_component	apical plasma membrane	GO:0016324
cellular_component	mitochondrial respiratory chain	GO:0005746
cellular_component	basolateral plasma membrane	GO:0016323
cellular_component	filopodium	GO:0030175
cellular_component	cell-cell adherens junction	GO:0005913
cellular_component	neuromuscular junction	GO:0031594
cellular_component	dendrite	GO:0030425
cellular_component	dendritic spine	GO:0043197
cellular_component	myelin sheath	GO:0043209
cellular_component	main axon	GO:0044304
cellular_component	sarcolemma	GO:0042383
cellular_component	cytoskeleton	GO:0005856
cellular_component	sarcoplasmic reticulum	GO:0016529
cellular_component	PcG protein complex	GO:0031519
cellular_component	extracellular space	GO:0005615
cellular_component	endoplasmic reticulum	GO:0005783
cellular_component	centrosome	GO:0005813
cellular_component	cytoplasmic vesicle membrane	GO:0030659
cellular_component	nuclear chromatin	GO:0000790
cellular_component	synaptic membrane	GO:0097060
cellular_component	microvillus	GO:0005902
cellular_component	lysosomal lumen	GO:0043202
cellular_component	endosome	GO:0005768
cellular_component	neuron projection membrane	GO:0032589
cellular_component	ruffle membrane	GO:0032587
cellular_component	focal adhesion	GO:0005925
cellular_component	intercalated disc	GO:0014704
cellular_component	cytosolic ribosome	GO:0022626
cellular_component	cytoplasmic vesicle	GO:0031410
cellular_component	actin filament	GO:0005884
cellular_component	nuclear membrane	GO:0031965
cellular_component	site of polarized growth	GO:0030427
cellular_component	heterochromatin	GO:0000792
cellular_component	nuclear periphery	GO:0034399
cellular_component	trans-Golgi network	GO:0005802
cellular_component	chromosome	GO:0005694
cellular_component	transcriptional repressor complex	GO:0017053
cellular_component	histone deacetylase complex	GO:0000118
cellular_component	cytosol	GO:0005829
cellular_component	dendrite	GO:0030425
cellular_component	postsynaptic membrane	GO:0045211
cellular_component	endoplasmic reticulum	GO:0005783
cellular_component	cell junction	GO:0030054
cellular_component	membrane part	GO:0044425
cellular_component	synaptic vesicle membrane	GO:0030672
cellular_component	nucleus	GO:0005634
cellular_component	protein complex	GO:0043234
cellular_component	presynaptic membrane	GO:0042734
cellular_component	microtubule organizing center	GO:0005815
cellular_component	mitochondrion	GO:0005739
cellular_component	synapse	GO:0045202
cellular_component	small nuclear ribonucleoprotein complex	GO:0030532
cellular_component	alpha-amino-3-hydroxy-5-methyl-4-isoxazolepropionic acid selective glutamate receptor complex	GO:0032281
cellular_component	neuron projection	GO:0043005
cellular_component	Golgi apparatus	GO:0005794
cellular_component	cytoplasm	GO:0005737
cellular_component	adherens junction	GO:0005912
cellular_component	nuclear membrane	GO:0031965
cellular_component	axon	GO:0030424
cellular_component	spliceosomal complex	GO:0005681
cellular_component	postsynaptic density	GO:0014069
cellular_component	protein serine/threonine phosphatase complex	GO:0008287
cellular_component	early endosome	GO:0005769
cellular_component	microtubule	GO:0005874
cellular_component	lysosomal lumen	GO:0043202
cellular_component	cell projection part	GO:0044463
cellular_component	nucleoplasm	GO:0005654
cellular_component	intracellular organelle part	GO:0044446
cellular_component	membrane-enclosed lumen	GO:0031974
cellular_component	nuclear body	GO:0016604
cellular_component	nuclear speck	GO:0016607
cellular_component	cytosol	GO:0005829
cellular_component	nucleoplasm	GO:0005654
cellular_component	nucleolus	GO:0005730
cellular_component	centrosome	GO:0005813
cellular_component	mitochondrion	GO:0005739
cellular_component	protein complex	GO:0043234
cellular_component	ribonucleoprotein complex	GO:0030529
cellular_component	nucleus	GO:0005634
cellular_component	DNA-directed RNA polymerase II, holoenzyme	GO:0016591
cellular_component	mitochondrial matrix	GO:0005759
cellular_component	spindle	GO:0005819
cellular_component	Golgi membrane	GO:0000139
cellular_component	catalytic step 2 spliceosome	GO:0071013
cellular_component	chromosomal part	GO:0044427
cellular_component	cytosolic part	GO:0044445
cellular_component	endoplasmic reticulum membrane	GO:0005789
cellular_component	ubiquitin ligase complex	GO:0000151
cellular_component	nuclear speck	GO:0016607
cellular_component	cytosolic large ribosomal subunit	GO:0022625
cellular_component	PcG protein complex	GO:0031519
cellular_component	nuclear membrane	GO:0031965
cellular_component	mitochondrial ribosome	GO:0005761
cellular_component	preribosome	GO:0030684
cellular_component	microtubule	GO:0005874
cellular_component	lysosomal membrane	GO:0005765
cellular_component	nucleolar part	GO:0044452
cellular_component	mitochondrial inner membrane	GO:0005743
cellular_component	large ribosomal subunit	GO:0015934
cellular_component	nuclear pore	GO:0005643
cellular_component	nuclear body	GO:0016604
cellular_component	nuclear matrix	GO:0016363
cellular_component	SWI/SNF superfamily-type complex	GO:0070603
cellular_component	microtubule organizing center part	GO:0044450
cellular_component	centriole	GO:0005814
cellular_component	melanosome	GO:0042470
cellular_component	mitochondrial nucleoid	GO:0042645
cellular_component	ribosome	GO:0005840
cellular_component	microtubule basal body	GO:0005932
cellular_component	histone acetyltransferase complex	GO:0000123
cellular_component	condensed chromosome kinetochore	GO:0000777
cellular_component	endoplasmic reticulum-Golgi intermediate compartment membrane	GO:0033116
cellular_component	nuclear replication fork	GO:0043596
cellular_component	organelle envelope lumen	GO:0031970
cellular_component	kinetochore	GO:0000776
cellular_component	protein serine/threonine phosphatase complex	GO:0008287
cellular_component	transcription elongation factor complex	GO:0008023
cellular_component	mitochondrial membrane part	GO:0044455
cellular_component	small nuclear ribonucleoprotein complex	GO:0030532
cellular_component	vacuolar membrane	GO:0005774
cellular_component	protein phosphatase type 2A complex	GO:0000159
cellular_component	exosome (RNase complex)	GO:0000178
cellular_component	exon-exon junction complex	GO:0035145
cellular_component	proteasome complex	GO:0000502
cellular_component	mitochondrial outer membrane	GO:0005741
cellular_component	spliceosomal complex	GO:0005681
cellular_component	AP-type membrane coat adaptor complex	GO:0030119
cellular_component	dynein complex	GO:0030286
cellular_component	MLL1 complex	GO:0071339
cellular_component	mitochondrial respiratory chain	GO:0005746
cellular_component	RNA polymerase complex	GO:0030880
cellular_component	anaphase-promoting complex	GO:0005680
cellular_component	replisome	GO:0030894
cellular_component	Cul4-RING ubiquitin ligase complex	GO:0080008
cellular_component	perinuclear region of cytoplasm	GO:0048471
cellular_component	Golgi-associated vesicle membrane	GO:0030660
cellular_component	nuclear part	GO:0044428
cellular_component	proteasome accessory complex	GO:0022624
cellular_component	cytosolic small ribosomal subunit	GO:0022627
cellular_component	axoneme	GO:0005930
cellular_component	endosome	GO:0005768
cellular_component	nucleus	GO:0005634
cellular_component	mitochondrial respiratory chain complex I	GO:0005747
cellular_component	cytosol	GO:0005829
cellular_component	mitochondrion	GO:0005739
cellular_component	Golgi membrane	GO:0000139
cellular_component	mitochondrial ribosome	GO:0005761
cellular_component	mitochondrial inner membrane	GO:0005743
cellular_component	lysosomal membrane	GO:0005765
cellular_component	integral to lumenal side of endoplasmic reticulum membrane	GO:0071556
cellular_component	lamellipodium	GO:0030027
cellular_component	trans-Golgi network membrane	GO:0032588
cellular_component	trans-Golgi network	GO:0005802
cellular_component	growth cone	GO:0030426
cellular_component	protein complex	GO:0043234
cellular_component	intracellular non-membrane-bounded organelle	GO:0043232
cellular_component	mitochondrial matrix	GO:0005759
cellular_component	PcG protein complex	GO:0031519
cellular_component	respiratory chain	GO:0070469
cellular_component	synaptic vesicle membrane	GO:0030672
cellular_component	centrosome	GO:0005813
cellular_component	histone methyltransferase complex	GO:0035097
cellular_component	actin filament	GO:0005884
cellular_component	synaptic membrane	GO:0097060
cellular_component	neuron projection membrane	GO:0032589
cellular_component	late endosome membrane	GO:0031902
cellular_component	axon part	GO:0033267
cellular_component	histone deacetylase complex	GO:0000118
cellular_component	proteasome accessory complex	GO:0022624
cellular_component	Cul4-RING ubiquitin ligase complex	GO:0080008
cellular_component	ruffle	GO:0001726
cellular_component	integral to endoplasmic reticulum membrane	GO:0030176
cellular_component	ribonucleoprotein complex	GO:0030529
cellular_component	myelin sheath	GO:0043209
cellular_component	mitochondrial membrane part	GO:0044455
cellular_component	midbody	GO:0030496
cellular_component	microtubule	GO:0005874
cellular_component	proton-transporting ATP synthase complex	GO:0045259
cellular_component	nuclear envelope	GO:0005635
cellular_component	caveola	GO:0005901
cellular_component	perinuclear region of cytoplasm	GO:0048471
cellular_component	synapse part	GO:0044456
cellular_component	endoplasmic reticulum	GO:0005783
cellular_component	autophagic vacuole	GO:0005776
cellular_component	dendritic spine	GO:0043197
cellular_component	dendrite	GO:0030425
cellular_component	cytosol	GO:0005829
cellular_component	presynaptic membrane	GO:0042734
cellular_component	cytoplasm	GO:0005737
cellular_component	endoplasmic reticulum membrane	GO:0005789
cellular_component	catalytic step 2 spliceosome	GO:0071013
cellular_component	postsynaptic membrane	GO:0045211
cellular_component	dendrite	GO:0030425
cellular_component	synaptic vesicle membrane	GO:0030672
cellular_component	histone deacetylase complex	GO:0000118
cellular_component	membrane part	GO:0044425
cellular_component	nuclear matrix	GO:0016363
cellular_component	late endosome membrane	GO:0031902
cellular_component	cell junction	GO:0030054
cellular_component	MLL1 complex	GO:0071339
cellular_component	nucleus	GO:0005634
cellular_component	PML body	GO:0016605
cellular_component	mitochondrial part	GO:0044429
cellular_component	exon-exon junction complex	GO:0035145
cellular_component	Golgi cisterna	GO:0031985
cellular_component	Golgi apparatus	GO:0005794
cellular_component	vacuolar membrane	GO:0005774
cellular_component	microtubule organizing center	GO:0005815
cellular_component	nuclear membrane	GO:0031965
cellular_component	mitochondrion	GO:0005739
cellular_component	intracellular non-membrane-bounded organelle	GO:0043232
cellular_component	nucleoplasm	GO:0005654
cellular_component	SWI/SNF superfamily-type complex	GO:0070603
cellular_component	nuclear speck	GO:0016607
cellular_component	lysosome	GO:0005764
cellular_component	protein complex	GO:0043234
cellular_component	peroxisomal part	GO:0044439
cellular_component	protein serine/threonine phosphatase complex	GO:0008287
cellular_component	synapse	GO:0045202
cellular_component	heterochromatin	GO:0000792
cellular_component	ribonucleoprotein complex	GO:0030529
cellular_component	integral to organelle membrane	GO:0031301
molecular_function	ATP binding	GO:0005524
molecular_function	structural constituent of ribosome	GO:0003735
molecular_function	protein binding	GO:0005515
molecular_function	ATP-dependent helicase activity	GO:0008026
molecular_function	receptor signaling protein activity	GO:0005057
molecular_function	zinc ion binding	GO:0008270
molecular_function	transferase activity, transferring hexosyl groups	GO:0016758
molecular_function	identical protein binding	GO:0042802
molecular_function	kinase activity	GO:0016301
molecular_function	phosphotransferase activity, alcohol group as acceptor	GO:0016773
molecular_function	phosphatidylinositol-3,4,5-trisphosphate binding	GO:0005547
molecular_function	oxidoreductase activity	GO:0016491
molecular_function	guanyl-nucleotide exchange factor activity	GO:0005085
molecular_function	transition metal ion transmembrane transporter activity	GO:0046915
molecular_function	growth factor binding	GO:0019838
molecular_function	sterol binding	GO:0032934
molecular_function	DNA helicase activity	GO:0003678
molecular_function	coenzyme binding	GO:0050662
molecular_function	virus receptor activity	GO:0001618
molecular_function	lyase activity	GO:0016829
molecular_function	beta-amyloid binding	GO:0001540
molecular_function	small GTPase regulator activity	GO:0005083
molecular_function	nucleotidyltransferase activity	GO:0016779
molecular_function	dioxygenase activity	GO:0051213
molecular_function	RNA binding	GO:0003723
molecular_function	ARF GTPase activator activity	GO:0008060
molecular_function	protein C-terminus binding	GO:0008022
molecular_function	small GTPase binding	GO:0031267
molecular_function	actin binding	GO:0003779
molecular_function	metal ion binding	GO:0046872
molecular_function	beta-catenin binding	GO:0008013
molecular_function	GTPase activity	GO:0003924
molecular_function	calcium ion binding	GO:0005509
molecular_function	histone deacetylase activity	GO:0004407
molecular_function	growth factor binding	GO:0019838
molecular_function	SH3 domain binding	GO:0017124
molecular_function	androgen receptor binding	GO:0050681
molecular_function	protein binding	GO:0005515
molecular_function	NADP binding	GO:0050661
molecular_function	GTP binding	GO:0005525
molecular_function	protein serine/threonine phosphatase activity	GO:0004722
molecular_function	repressing transcription factor binding	GO:0070491
molecular_function	nucleotide binding	GO:0000166
molecular_function	transmembrane receptor protein tyrosine kinase activity	GO:0004714
molecular_function	SH3/SH2 adaptor activity	GO:0005070
molecular_function	coenzyme binding	GO:0050662
molecular_function	ephrin receptor binding	GO:0046875
molecular_function	transcription coactivator activity	GO:0003713
molecular_function	phosphatase binding	GO:0019902
molecular_function	protein domain specific binding	GO:0019904
molecular_function	identical protein binding	GO:0042802
molecular_function	translation elongation factor activity	GO:0003746
molecular_function	integrin binding	GO:0005178
molecular_function	oxidoreductase activity, acting on the CH-NH2 group of donors	GO:0016638
molecular_function	modified amino acid binding	GO:0072341
molecular_function	zinc ion binding	GO:0008270
molecular_function	anion binding	GO:0043168
molecular_function	manganese ion binding	GO:0030145
molecular_function	receptor signaling protein serine/threonine kinase activity	GO:0004702
molecular_function	protein phosphatase inhibitor activity	GO:0004864
molecular_function	protein kinase C binding	GO:0005080
molecular_function	protein kinase binding	GO:0019901
molecular_function	structural constituent of ribosome	GO:0003735
molecular_function	oxidoreductase activity, acting on the CH-CH group of donors, NAD or NADP as acceptor	GO:0016628
molecular_function	cytochrome-c oxidase activity	GO:0004129
molecular_function	NF-kappaB binding	GO:0051059
molecular_function	NADH dehydrogenase (ubiquinone) activity	GO:0008137
molecular_function	protein phosphatase type 2A regulator activity	GO:0008601
molecular_function	threonine-type endopeptidase activity	GO:0004298
molecular_function	electron carrier activity	GO:0009055
molecular_function	protein kinase binding	GO:0019901
molecular_function	translation factor activity, nucleic acid binding	GO:0008135
molecular_function	ribosome binding	GO:0043022
molecular_function	iron-sulfur cluster binding	GO:0051536
molecular_function	hydrogen ion transmembrane transporter activity	GO:0015078
molecular_function	cytoskeletal protein binding	GO:0008092
molecular_function	NAD+ ADP-ribosyltransferase activity	GO:0003950
molecular_function	intracellular ligand-gated ion channel activity	GO:0005217
molecular_function	potassium ion transmembrane transporter activity	GO:0015079
molecular_function	isomerase activity	GO:0016853
molecular_function	Rab GTPase binding	GO:0017137
molecular_function	endoribonuclease activity, producing 5'-phosphomonoesters	GO:0016891
molecular_function	calcium channel regulator activity	GO:0005246
molecular_function	protein phosphatase inhibitor activity	GO:0004864
molecular_function	delayed rectifier potassium channel activity	GO:0005251
molecular_function	RNA binding	GO:0003723
molecular_function	catalytic activity	GO:0003824
molecular_function	dicarboxylic acid transmembrane transporter activity	GO:0005310
molecular_function	protein tyrosine phosphatase activity	GO:0004725
molecular_function	P-P-bond-hydrolysis-driven transmembrane transporter activity	GO:0015405
molecular_function	purine ribonucleoside triphosphate binding	GO:0035639
molecular_function	protein kinase activator activity	GO:0030295
molecular_function	receptor signaling protein serine/threonine kinase activity	GO:0004702
molecular_function	ribonucleoprotein complex binding	GO:0043021
molecular_function	ribonucleoside binding	GO:0032549
molecular_function	ATP binding	GO:0005524
molecular_function	ubiquitin protein ligase binding	GO:0031625
molecular_function	protein kinase binding	GO:0019901
molecular_function	identical protein binding	GO:0042802
molecular_function	protein tyrosine kinase activity	GO:0004713
molecular_function	calmodulin binding	GO:0005516
molecular_function	zinc ion binding	GO:0008270
molecular_function	kinase activity	GO:0016301
molecular_function	protein domain specific binding	GO:0019904
molecular_function	GTPase activity	GO:0003924
molecular_function	ubiquitin-protein ligase activity	GO:0004842
molecular_function	protein transporter activity	GO:0008565
molecular_function	cytoskeletal protein binding	GO:0008092
molecular_function	protein binding	GO:0005515
molecular_function	glycoprotein binding	GO:0001948
molecular_function	receptor signaling protein serine/threonine kinase activity	GO:0004702
molecular_function	ubiquitin binding	GO:0043130
molecular_function	L-amino acid transmembrane transporter activity	GO:0015179
molecular_function	protein C-terminus binding	GO:0008022
molecular_function	Ras GTPase binding	GO:0017016
molecular_function	nucleotidyltransferase activity	GO:0016779
molecular_function	heat shock protein binding	GO:0031072
molecular_function	ephrin receptor binding	GO:0046875
molecular_function	protein serine/threonine kinase activity	GO:0004674
molecular_function	unfolded protein binding	GO:0051082
molecular_function	phosphotransferase activity, alcohol group as acceptor	GO:0016773
molecular_function	protein homodimerization activity	GO:0042803
molecular_function	calmodulin-dependent protein kinase activity	GO:0004683
molecular_function	catalytic activity	GO:0003824
molecular_function	ADP binding	GO:0043531
molecular_function	phosphoric ester hydrolase activity	GO:0042578
molecular_function	GTP binding	GO:0005525
molecular_function	collagen binding	GO:0005518
molecular_function	protein N-terminus binding	GO:0047485
molecular_function	coenzyme binding	GO:0050662
molecular_function	transmembrane receptor protein tyrosine kinase activity	GO:0004714
molecular_function	SMAD binding	GO:0046332
molecular_function	signal transducer activity	GO:0004871
molecular_function	cysteine-type endopeptidase regulator activity involved in apoptotic process	GO:0043028
molecular_function	oxidoreductase activity, acting on the CH-OH group of donors, NAD or NADP as acceptor	GO:0016616
molecular_function	protein complex binding	GO:0032403
molecular_function	cell adhesion molecule binding	GO:0050839
molecular_function	protein tyrosine phosphatase activity	GO:0004725
molecular_function	protein heterodimerization activity	GO:0046982
molecular_function	transcription corepressor activity	GO:0003714
molecular_function	growth factor binding	GO:0019838
molecular_function	GTPase binding	GO:0051020
molecular_function	receptor tyrosine kinase binding	GO:0030971
molecular_function	phospholipid binding	GO:0005543
molecular_function	ATPase activity	GO:0016887
molecular_function	enzyme activator activity	GO:0008047
molecular_function	3',5'-cyclic-nucleotide phosphodiesterase activity	GO:0004114
molecular_function	protein serine/threonine/tyrosine kinase activity	GO:0004712
molecular_function	protein kinase regulator activity	GO:0019887
molecular_function	integrin binding	GO:0005178
molecular_function	protein phosphatase binding	GO:0019903
molecular_function	magnesium ion binding	GO:0000287
molecular_function	ATP-dependent helicase activity	GO:0008026
molecular_function	microtubule binding	GO:0008017
molecular_function	methylated histone residue binding	GO:0035064
molecular_function	protein tyrosine/serine/threonine phosphatase activity	GO:0008138
molecular_function	RNA binding	GO:0003723
molecular_function	transcription coactivator activity	GO:0003713
molecular_function	phosphatidylinositol-3,4,5-trisphosphate binding	GO:0005547
molecular_function	thyroid hormone receptor binding	GO:0046966
molecular_function	MAP kinase kinase kinase activity	GO:0004709
molecular_function	phosphatidylinositol phosphate phosphatase activity	GO:0052866
molecular_function	sequence-specific DNA binding	GO:0043565
molecular_function	transcription regulatory region DNA binding	GO:0044212
molecular_function	sequence-specific DNA binding transcription factor activity	GO:0003700
molecular_function	structural constituent of ribosome	GO:0003735
molecular_function	protein binding	GO:0005515
molecular_function	transcription factor binding	GO:0008134
molecular_function	ATP binding	GO:0005524
molecular_function	protein dimerization activity	GO:0046983
molecular_function	RNA polymerase II distal enhancer sequence-specific DNA binding transcription factor activity	GO:0003705
molecular_function	protein serine/threonine kinase activity	GO:0004674
molecular_function	RNA polymerase II regulatory region sequence-specific DNA binding	GO:0000977
molecular_function	ubiquitin-protein ligase activity	GO:0004842
molecular_function	GTPase activity	GO:0003924
molecular_function	protein domain specific binding	GO:0019904
molecular_function	G-protein beta/gamma-subunit complex binding	GO:0031683
molecular_function	DNA binding, bending	GO:0008301
molecular_function	SH3/SH2 adaptor activity	GO:0005070
molecular_function	carboxylic ester hydrolase activity	GO:0052689
molecular_function	identical protein binding	GO:0042802
molecular_function	carboxypeptidase activity	GO:0004180
molecular_function	single-stranded RNA binding	GO:0003727
molecular_function	protein tyrosine kinase activity	GO:0004713
molecular_function	protein homodimerization activity	GO:0042803
molecular_function	protein domain specific binding	GO:0019904
molecular_function	protein kinase binding	GO:0019901
molecular_function	microtubule binding	GO:0008017
molecular_function	protein C-terminus binding	GO:0008022
molecular_function	identical protein binding	GO:0042802
molecular_function	electron carrier activity	GO:0009055
molecular_function	damaged DNA binding	GO:0003684
molecular_function	oxidoreductase activity, acting on the CH-OH group of donors, NAD or NADP as acceptor	GO:0016616
molecular_function	protein complex binding	GO:0032403
molecular_function	calmodulin binding	GO:0005516
molecular_function	structural constituent of cytoskeleton	GO:0005200
molecular_function	NADP binding	GO:0050661
molecular_function	ATP binding	GO:0005524
molecular_function	copper ion binding	GO:0005507
molecular_function	actin binding	GO:0003779
molecular_function	protein serine/threonine kinase inhibitor activity	GO:0030291
molecular_function	ATP-dependent DNA helicase activity	GO:0004003
molecular_function	NAD binding	GO:0051287
molecular_function	integrin binding	GO:0005178
molecular_function	chromatin binding	GO:0003682
molecular_function	SH3/SH2 adaptor activity	GO:0005070
molecular_function	ubiquitin protein ligase binding	GO:0031625
molecular_function	mRNA binding	GO:0003729
molecular_function	protein tyrosine kinase activity	GO:0004713
molecular_function	protein serine/threonine phosphatase activity	GO:0004722
molecular_function	protein serine/threonine kinase activity	GO:0004674
molecular_function	drug binding	GO:0008144
molecular_function	anion binding	GO:0043168
molecular_function	structural constituent of ribosome	GO:0003735
molecular_function	thyroid hormone receptor binding	GO:0046966
molecular_function	single-stranded DNA binding	GO:0003697
molecular_function	cyclin-dependent protein serine/threonine kinase regulator activity	GO:0016538
molecular_function	fibroblast growth factor binding	GO:0017134
molecular_function	lipid binding	GO:0008289
molecular_function	transcription coactivator activity	GO:0003713
molecular_function	beta-catenin binding	GO:0008013
molecular_function	cytoskeletal protein binding	GO:0008092
molecular_function	oxidoreductase activity, acting on the CH-CH group of donors, NAD or NADP as acceptor	GO:0016628
molecular_function	receptor signaling protein activity	GO:0005057
molecular_function	unfolded protein binding	GO:0051082
molecular_function	transcription corepressor activity	GO:0003714
molecular_function	cysteine-type endopeptidase activity	GO:0004197
molecular_function	histone deacetylase binding	GO:0042826
molecular_function	oxidoreductase activity, acting on the aldehyde or oxo group of donors, NAD or NADP as acceptor	GO:0016620
molecular_function	core promoter binding	GO:0001047
molecular_function	RNA polymerase II transcription coactivator activity	GO:0001105
molecular_function	protein kinase A binding	GO:0051018
molecular_function	ion channel binding	GO:0044325
molecular_function	oxidoreductase activity, acting on NAD(P)H, quinone or similar compound as acceptor	GO:0016655
molecular_function	nucleotide binding	GO:0000166
molecular_function	heat shock protein binding	GO:0031072
molecular_function	transferase activity, transferring phosphorus-containing groups	GO:0016772
molecular_function	protein phosphatase binding	GO:0019903
molecular_function	hydro-lyase activity	GO:0016836
molecular_function	adenyl nucleotide binding	GO:0030554
molecular_function	protein kinase C binding	GO:0005080
molecular_function	3',5'-cyclic-nucleotide phosphodiesterase activity	GO:0004114
molecular_function	cadherin binding	GO:0045296
molecular_function	oxidoreductase activity, acting on paired donors, with incorporation or reduction of molecular oxygen	GO:0016705
molecular_function	amide binding	GO:0033218
molecular_function	growth factor binding	GO:0019838
molecular_function	histone binding	GO:0042393
molecular_function	RNA binding	GO:0003723
molecular_function	ligand-dependent nuclear receptor binding	GO:0016922
molecular_function	cell adhesion molecule binding	GO:0050839
molecular_function	protein kinase activator activity	GO:0030295
molecular_function	phosphatidylinositol 3-kinase binding	GO:0043548
molecular_function	NF-kappaB binding	GO:0051059
molecular_function	calcium ion binding	GO:0005509
molecular_function	isomerase activity	GO:0016853
[truncated: 153 more rows]
